# Supplementary material for: Hillclimb-Causal Inference: a data-driven approach to identify causal pathways among parental behaviors, genetic risk, and externalizing behaviors in children
Source: J Am Med Inform Assoc. 2025 Sep 17;32(12):1936–46. doi: 10.1093/jamia/ocaf153 (PMC12646382; doi:10.1093/jamia/ocaf153)
Supplement: ocaf153_Supplementary_Data [file ocaf153_supplementary_data.zip]

Archive with 15 entries (15 files):
- 19.xls
- 21.xls
- 29.xls
- AutoFileRenameNote.txt
- Main_LatexSourceFiles.zip
- supplementary.docx
- Table S1. Measurement Details from ABCL and ASR.xls
- Table S11. SEM.xls
- Table S12. Bootstrap Edges Stats.xls
- Table S2. Factor analysis and selection results.xls
- Table S3..xls
- Table S4. Learned edges.xls
- Table S7. SEM.xls
- Table S8. SEM.xls
- Table S9. Bootstrap Edges Stats.xls
