# Supplementary material for: Hillclimb-Causal Inference: a data-driven approach to identify causal pathways among parental behaviors, genetic risk, and externalizing behaviors in children
Source: J Am Med Inform Assoc. 2025 Sep 17;32(12):1936–46. doi: 10.1093/jamia/ocaf153 (PMC12646382; doi:10.1093/jamia/ocaf153)
Supplement: ocaf153_Supplementary_Data [file ocaf153_supplementary_data.zip › 19.xls]

## Sheet: Table S5. Simple Paths to Exter
path
PRS -> ExternalScore
Parents Alcohol/General Substance Use -> ExternalScore
Parents Alcohol/General Substance Use -> PRS -> ExternalScore
Parents Alcohol/General Substance Use -> Parents Broad Behavioral & Emotional Dysregulation (Self Report) -> ExternalScore
Parents Alcohol/General Substance Use -> Parents Broad Behavioral & Emotional Dysregulation (Self Report) -> PRS -> ExternalScore
Parents Alcohol/General Substance Use -> Parents Broad Behavioral & Emotional Dysregulation (Self Report) -> Parents Overall Externalizing/Internalizing Issues (Spouse Report) -> ExternalScore
Parents Alcohol/General Substance Use -> Parents Overall Externalizing/Internalizing Issues (Spouse Report) -> ExternalScore
Parents Alcohol/General Substance Use -> Parents Tobacco Use -> ExternalScore
Parents Alcohol/General Substance Use -> Parents Tobacco Use -> PRS -> ExternalScore
Parents Alcohol/General Substance Use -> Parents Tobacco Use -> Parents Overall Externalizing/Internalizing Issues (Spouse Report) -> ExternalScore
Parents Alcohol/General Substance Use -> Parents Tobacco Use -> Parents Somatic Complaints -> PRS -> ExternalScore
Parents Alcohol/General Substance Use -> Parents Tobacco Use -> Parents Somatic Complaints -> Parents Broad Behavioral & Emotional Dysregulation (Self Report) -> ExternalScore
Parents Alcohol/General Substance Use -> Parents Tobacco Use -> Parents Somatic Complaints -> Parents Broad Behavioral & Emotional Dysregulation (Self Report) -> PRS -> ExternalScore
Parents Alcohol/General Substance Use -> Parents Tobacco Use -> Parents Somatic Complaints -> Parents Broad Behavioral & Emotional Dysregulation (Self Report) -> Parents Overall Externalizing/Internalizing Issues (Spouse Report) -> ExternalScore
Parents Broad Behavioral & Emotional Dysregulation (Self Report) -> ExternalScore
Parents Broad Behavioral & Emotional Dysregulation (Self Report) -> PRS -> ExternalScore
Parents Broad Behavioral & Emotional Dysregulation (Self Report) -> Parents Overall Externalizing/Internalizing Issues (Spouse Report) -> ExternalScore
Parents Drug Use -> Parents Alcohol/General Substance Use -> ExternalScore
Parents Drug Use -> Parents Alcohol/General Substance Use -> PRS -> ExternalScore
Parents Drug Use -> Parents Alcohol/General Substance Use -> Parents Broad Behavioral & Emotional Dysregulation (Self Report) -> ExternalScore
Parents Drug Use -> Parents Alcohol/General Substance Use -> Parents Broad Behavioral & Emotional Dysregulation (Self Report) -> PRS -> ExternalScore
Parents Drug Use -> Parents Alcohol/General Substance Use -> Parents Broad Behavioral & Emotional Dysregulation (Self Report) -> Parents Overall Externalizing/Internalizing Issues (Spouse Report) -> ExternalScore
Parents Drug Use -> Parents Alcohol/General Substance Use -> Parents Overall Externalizing/Internalizing Issues (Spouse Report) -> ExternalScore
Parents Drug Use -> Parents Alcohol/General Substance Use -> Parents Tobacco Use -> ExternalScore
Parents Drug Use -> Parents Alcohol/General Substance Use -> Parents Tobacco Use -> PRS -> ExternalScore
Parents Drug Use -> Parents Alcohol/General Substance Use -> Parents Tobacco Use -> Parents Overall Externalizing/Internalizing Issues (Spouse Report) -> ExternalScore
Parents Drug Use -> Parents Alcohol/General Substance Use -> Parents Tobacco Use -> Parents Somatic Complaints -> PRS -> ExternalScore
Parents Drug Use -> Parents Alcohol/General Substance Use -> Parents Tobacco Use -> Parents Somatic Complaints -> Parents Broad Behavioral & Emotional Dysregulation (Self Report) -> ExternalScore
Parents Drug Use -> Parents Alcohol/General Substance Use -> Parents Tobacco Use -> Parents Somatic Complaints -> Parents Broad Behavioral & Emotional Dysregulation (Self Report) -> PRS -> ExternalScore
Parents Drug Use -> Parents Alcohol/General Substance Use -> Parents Tobacco Use -> Parents Somatic Complaints -> Parents Broad Behavioral & Emotional Dysregulation (Self Report) -> Parents Overall Externalizing/Internalizing Issues (Spouse Report) -> ExternalScore
Parents Drug Use -> Parents Overall Externalizing/Internalizing Issues (Spouse Report) -> ExternalScore
Parents Drug Use -> Parents Somatic Complaints -> PRS -> ExternalScore
Parents Drug Use -> Parents Somatic Complaints -> Parents Broad Behavioral & Emotional Dysregulation (Self Report) -> ExternalScore
Parents Drug Use -> Parents Somatic Complaints -> Parents Broad Behavioral & Emotional Dysregulation (Self Report) -> PRS -> ExternalScore
Parents Drug Use -> Parents Somatic Complaints -> Parents Broad Behavioral & Emotional Dysregulation (Self Report) -> Parents Overall Externalizing/Internalizing Issues (Spouse Report) -> ExternalScore
Parents Drug Use -> Parents Tobacco Use -> ExternalScore
Parents Drug Use -> Parents Tobacco Use -> PRS -> ExternalScore
Parents Drug Use -> Parents Tobacco Use -> Parents Overall Externalizing/Internalizing Issues (Spouse Report) -> ExternalScore
Parents Drug Use -> Parents Tobacco Use -> Parents Somatic Complaints -> PRS -> ExternalScore
Parents Drug Use -> Parents Tobacco Use -> Parents Somatic Complaints -> Parents Broad Behavioral & Emotional Dysregulation (Self Report) -> ExternalScore
Parents Drug Use -> Parents Tobacco Use -> Parents Somatic Complaints -> Parents Broad Behavioral & Emotional Dysregulation (Self Report) -> PRS -> ExternalScore
Parents Drug Use -> Parents Tobacco Use -> Parents Somatic Complaints -> Parents Broad Behavioral & Emotional Dysregulation (Self Report) -> Parents Overall Externalizing/Internalizing Issues (Spouse Report) -> ExternalScore
Parents Overall Externalizing/Internalizing Issues (Spouse Report) -> ExternalScore
Parents Somatic Complaints -> PRS -> ExternalScore
Parents Somatic Complaints -> Parents Broad Behavioral & Emotional Dysregulation (Self Report) -> ExternalScore
Parents Somatic Complaints -> Parents Broad Behavioral & Emotional Dysregulation (Self Report) -> PRS -> ExternalScore
Parents Somatic Complaints -> Parents Broad Behavioral & Emotional Dysregulation (Self Report) -> Parents Overall Externalizing/Internalizing Issues (Spouse Report) -> ExternalScore
Parents Tobacco Use -> ExternalScore
Parents Tobacco Use -> PRS -> ExternalScore
Parents Tobacco Use -> Parents Overall Externalizing/Internalizing Issues (Spouse Report) -> ExternalScore
Parents Tobacco Use -> Parents Somatic Complaints -> PRS -> ExternalScore
Parents Tobacco Use -> Parents Somatic Complaints -> Parents Broad Behavioral & Emotional Dysregulation (Self Report) -> ExternalScore
Parents Tobacco Use -> Parents Somatic Complaints -> Parents Broad Behavioral & Emotional Dysregulation (Self Report) -> PRS -> ExternalScore
Parents Tobacco Use -> Parents Somatic Complaints -> Parents Broad Behavioral & Emotional Dysregulation (Self Report) -> Parents Overall Externalizing/Internalizing Issues (Spouse Report) -> ExternalScore
