# Supplementary material for: Hillclimb-Causal Inference: a data-driven approach to identify causal pathways among parental behaviors, genetic risk, and externalizing behaviors in children
Source: J Am Med Inform Assoc. 2025 Sep 17;32(12):1936–46. doi: 10.1093/jamia/ocaf153 (PMC12646382; doi:10.1093/jamia/ocaf153)
Supplement: ocaf153_Supplementary_Data [file ocaf153_supplementary_data.zip › 29.xls]

## Sheet: Table S10. Bootstrap Edges Stat
Source	Target	Frequency	CI_lower	CI_upper
PRS	ExternalScore	1	0.0687513	0.116075
Parent Total Behavioral Score(Self Report)	ExternalScore	1	0.130746	0.201285
Parents Broad Behavioral & Emotional Dysregulation (Self Report)	ExternalScore	1	0.17746	0.277566
Parents Tobacco Use	PRS	1	0.0566853	0.124657
Parents Overall Externalizing/Internalizing Issues (Spouse Report)	ExternalScore	1	0.151718	0.225383
Parent Total Behavioral Score(Self Report)	Parents Overall Externalizing/Internalizing Issues (Spouse Report)	0.9	0.253017	0.44169
Parents Alcohol/General Substance Use	ExternalScore	0.89	-0.100534	-0.0453737
Parents Alcohol/General Substance Use	Parents Tobacco Use	0.87	0.251057	0.348458
Parents Broad Behavioral & Emotional Dysregulation (Self Report)	Parents Overall Externalizing/Internalizing Issues (Spouse Report)	0.86	0.134526	0.454203
Parents Broad Behavioral & Emotional Dysregulation (Self Report)	Parent Total Behavioral Score(Self Report)	0.79	0.554776	0.779703
Parents Overall Externalizing/Internalizing Issues (Spouse Report)	Parents Tobacco Use	0.78	0.0565669	0.130247
Parent Total Behavioral Score(Self Report)	Parents Somatic Complaints	0.76	0.544226	0.649662
Parents Alcohol/General Substance Use	Parents Drug Use	0.73	0.330487	0.460634
Parents Overall Externalizing/Internalizing Issues (Spouse Report)	Parents Drug Use	0.7	0.0754215	0.157397
Parents Somatic Complaints	Parents Tobacco Use	0.69	0.0580917	0.128938
Parents Intrusive Behaviors	ExternalScore	0.68	-0.0860743	-0.0480626
Parents Somatic Complaints	Parents Overall Externalizing/Internalizing Issues (Spouse Report)	0.64	0.051719	0.187606
Parents Intrusive Behaviors	Parent Total Behavioral Score(Self Report)	0.62	-0.0840448	-0.0377025
Parents Broad Behavioral & Emotional Dysregulation (Self Report)	PRS	0.54	0.0475716	0.0977922
Parents Overall Externalizing/Internalizing Issues (Spouse Report)	Parents Alcohol/General Substance Use	0.52	0.211264	0.363073
Parents Broad Behavioral & Emotional Dysregulation (Self Report)	Parents Intrusive Behaviors	0.51	0.516228	0.636336
Parents Intrusive Behaviors	Parents Broad Behavioral & Emotional Dysregulation (Self Report)	0.49	0.510064	0.568579
Parents Broad Behavioral & Emotional Dysregulation (Self Report)	Parents Somatic Complaints	0.49	-0.119868	0.408038
Parents Alcohol/General Substance Use	PRS	0.48	0.0471859	0.0786327
Parents Alcohol/General Substance Use	Parents Overall Externalizing/Internalizing Issues (Spouse Report)	0.48	0.156427	0.251865
Parents Overall Externalizing/Internalizing Issues (Spouse Report)	PRS	0.46	0.0486939	0.0886869
Parents Alcohol/General Substance Use	Parents Broad Behavioral & Emotional Dysregulation (Self Report)	0.38	0.0392352	0.164329
Parents Broad Behavioral & Emotional Dysregulation (Self Report)	Parents Alcohol/General Substance Use	0.37	0.0603146	0.23553
Parents Drug Use	ExternalScore	0.34	-0.0839385	-0.042012
Parents Tobacco Use	Parents Somatic Complaints	0.31	0.0467812	0.177735
Parents Overall Externalizing/Internalizing Issues (Spouse Report)	Parents Somatic Complaints	0.3	0.0428945	0.131955
Parents Drug Use	Parents Overall Externalizing/Internalizing Issues (Spouse Report)	0.3	0.060761	0.157845
Parent Total Behavioral Score(Self Report)	Parents Alcohol/General Substance Use	0.29	-0.16487	0.0199177
Parents Drug Use	Parents Alcohol/General Substance Use	0.27	0.393744	0.471251
Parent Total Behavioral Score(Self Report)	Parents Intrusive Behaviors	0.26	-0.126827	-0.0529597
Parents Somatic Complaints	Parent Total Behavioral Score(Self Report)	0.24	0.330932	0.598799
Parents Tobacco Use	Parents Overall Externalizing/Internalizing Issues (Spouse Report)	0.22	0.044212	0.162937
Parent Total Behavioral Score(Self Report)	Parents Broad Behavioral & Emotional Dysregulation (Self Report)	0.21	0.646683	0.739917
Parents Alcohol/General Substance Use	Parents Intrusive Behaviors	0.21	-0.067234	0.0534111
Parents Intrusive Behaviors	Parents Alcohol/General Substance Use	0.2	-0.0906683	-0.0510476
Parents Drug Use	Parents Broad Behavioral & Emotional Dysregulation (Self Report)	0.19	0.0383013	0.126195
Parents Tobacco Use	Parents Drug Use	0.15	0.0434742	0.0897394
Parents Overall Externalizing/Internalizing Issues (Spouse Report)	Parents Broad Behavioral & Emotional Dysregulation (Self Report)	0.14	0.0991039	0.138059
Parents Tobacco Use	Parents Alcohol/General Substance Use	0.13	0.275826	0.372202
Parents Drug Use	Parents Tobacco Use	0.12	0.0483636	0.0868713
Parents Somatic Complaints	Parents Broad Behavioral & Emotional Dysregulation (Self Report)	0.12	-0.0760322	-0.0391856
Parents Tobacco Use	Parents Broad Behavioral & Emotional Dysregulation (Self Report)	0.11	0.0343235	0.131015
Parents Alcohol/General Substance Use	Parent Total Behavioral Score(Self Report)	0.11	-0.0646316	0.068467
Parents Drug Use	Parents Somatic Complaints	0.11	0.0350045	0.07353
Parents Tobacco Use	ExternalScore	0.1	0.0407885	0.0574383
Parents Overall Externalizing/Internalizing Issues (Spouse Report)	Parent Total Behavioral Score(Self Report)	0.1	0.153244	0.51938
Parents Drug Use	Parents Intrusive Behaviors	0.07	-0.0640074	0.0601237
Parents Somatic Complaints	Parents Drug Use	0.06	0.0411831	0.0764435
Parents Intrusive Behaviors	Parents Somatic Complaints	0.06	0.0416139	0.048381
Parents Broad Behavioral & Emotional Dysregulation (Self Report)	Parents Tobacco Use	0.04	0.0451045	0.0806014
Parents Somatic Complaints	ExternalScore	0.03	0.0480218	0.0637711
Parents Intrusive Behaviors	Parents Tobacco Use	0.03	0.0481681	0.0694529
Parents Alcohol/General Substance Use	Parents Somatic Complaints	0.03	-0.0411888	0.0389283
Parent Total Behavioral Score(Self Report)	PRS	0.03	-0.075824	-0.0695142
Parents Intrusive Behaviors	Parents Drug Use	0.02	-0.0422892	-0.0378695
Parents Somatic Complaints	Parents Alcohol/General Substance Use	0.02	-0.053792	0.0700122
Parents Tobacco Use	Parent Total Behavioral Score(Self Report)	0.02	-0.0287477	0.0549477
Parents Broad Behavioral & Emotional Dysregulation (Self Report)	Parents Drug Use	0.02	0.0432259	0.145748
Parent Total Behavioral Score(Self Report)	Parents Drug Use	0.02	-0.0420363	0.0971477
Parents Somatic Complaints	Parents Intrusive Behaviors	0.02	0.0622935	0.0664747
Parents Somatic Complaints	PRS	0.02	0.0471079	0.0545731
Parents Drug Use	Parent Total Behavioral Score(Self Report)	0.01	0.0569657	0.0569657
Parents Tobacco Use	Parents Intrusive Behaviors	0.01	-0.0570664	-0.0570664
Parents Drug Use	PRS	0.01	0.0455237	0.0455237
Parents Intrusive Behaviors	Parents Overall Externalizing/Internalizing Issues (Spouse Report)	0.01	-0.047203	-0.047203
Parent Total Behavioral Score(Self Report)	Parents Tobacco Use	0.01	-0.0609149	-0.0609149
