# Supplementary material for: Hillclimb-Causal Inference: a data-driven approach to identify causal pathways among parental behaviors, genetic risk, and externalizing behaviors in children
Source: J Am Med Inform Assoc. 2025 Sep 17;32(12):1936–46. doi: 10.1093/jamia/ocaf153 (PMC12646382; doi:10.1093/jamia/ocaf153)
Supplement: ocaf153_Supplementary_Data [file ocaf153_supplementary_data.zip › AutoFileRenameNote.txt]

From: Table S5. Simple Paths to Externalizing Score ? all samples (Threshold 0.5 for Parental Factors Clustering).xls
To: 19.xls
Error: Could not find a part of the path '\\chenasprod\kglinw2\Journals\OUP\JAMI\Vol00000\250155\FreshMss\Disk\amiajnl-2025-017680-20250831084858\amiajnl-2025-017680-20250831084858\suppl_data\Table S5. Simple Paths to Externalizing Score ? all samples (Threshold 0.5 for Parental Factors Clustering).xls.tmp'.
From: Table S6. Simple Paths to Externalizing Score ? European descendants Samples (Threshold 0.5 for Parental Factors Clustering).xls
To: 21.xls
Error: Could not find a part of the path '\\chenasprod\kglinw2\Journals\OUP\JAMI\Vol00000\250155\FreshMss\Disk\amiajnl-2025-017680-20250831084858\amiajnl-2025-017680-20250831084858\suppl_data\Table S6. Simple Paths to Externalizing Score ? European descendants Samples (Threshold 0.5 for Parental Factors Clustering).xls.tmp'.
From: Table S10. Bootstrap Edges Stats ? European descendants samples (Threshold 0.5 for Parental Factors Clustering).xls
To: 29.xls
Error: Could not find a part of the path '\\chenasprod\kglinw2\Journals\OUP\JAMI\Vol00000\250155\FreshMss\Disk\amiajnl-2025-017680-20250831084858\amiajnl-2025-017680-20250831084858\suppl_data\Table S10. Bootstrap Edges Stats ? European descendants samples (Threshold 0.5 for Parental Factors Clustering).xls.tmp'.
