# Supplementary material for: Hillclimb-Causal Inference: a data-driven approach to identify causal pathways among parental behaviors, genetic risk, and externalizing behaviors in children
Source: J Am Med Inform Assoc. 2025 Sep 17;32(12):1936–46. doi: 10.1093/jamia/ocaf153 (PMC12646382; doi:10.1093/jamia/ocaf153)
Supplement: ocaf153_Supplementary_Data [file ocaf153_supplementary_data.zip › Table S1. Measurement Details from ABCL and ASR.xls]

## Sheet: Table S1. Measurement Details f
Short Name	Original Variable Name	Instrument	Measurement Description	Scoring
ASR_AnxiousDepressed	asr_scr_anxdep_t	ASR	T-score for Anxious/Depressed syndrome scale based on ASEBA Adult Self-Report (ASR)	Age-/sex-normed T-score
ASR_Perseverative	asr_scr_perstr_t	ASR	T-score for Perseverative/Obsessive syndrome scale from ASR	Age-/sex-normed T-score
ASR_Withdrawn	asr_scr_withdrawn_t	ASR	T-score for Withdrawn syndrome scale from ASR	Age-/sex-normed T-score
ASR_SomaticComplaints	asr_scr_somatic_t	ASR	T-score for Somatic Complaints syndrome scale from ASR	Age-/sex-normed T-score
ASR_ThoughtProblems	asr_scr_thought_t	ASR	T-score for Thought Problems syndrome scale from ASR	Age-/sex-normed T-score
ASR_AttentionProblems	asr_scr_attention_t	ASR	T-score for Attention Problems syndrome scale from ASR	Age-/sex-normed T-score
ASR_Aggression	asr_scr_aggressive_t	ASR	T-score for Aggressive Behavior syndrome scale from ASR	Age-/sex-normed T-score
ASR_RuleBreaking	asr_scr_rulebreak_t	ASR	T-score for Rule-Breaking Behavior syndrome scale from ASR	Age-/sex-normed T-score
ASR_Intrusiveness	asr_scr_intrusive_t	ASR	T-score for Intrusiveness syndrome scale from ASR	Age-/sex-normed T-score
ASR_Internalizing	asr_scr_internal_t	ASR	Composite T-score for Internalizing Problems (includes anxiety, somatic, withdrawn)	Composite age-/sex-normed T-score
ASR_Externalizing	asr_scr_external_t	ASR	Composite T-score for Externalizing Problems (includes aggressive, rule-breaking, intrusive)	Composite age-/sex-normed T-score
ASR_TotalProblems	asr_scr_totprob_t	ASR	Composite T-score for Total Problems across all syndrome scales	Composite age-/sex-normed T-score
ASR_Depressive	asr_scr_depress_t	ASR	T-score for DSM-oriented scale: Depressive Problems	DSM-5 T-score
ASR_AnxietyDisorder	asr_scr_anxdisord_t	ASR	T-score for DSM-oriented scale: Anxiety Problems	DSM-5 T-score
ASR_SomaticProblems	asr_scr_somaticpr_t	ASR	T-score for DSM-oriented scale: Somatic Problems	DSM-5 T-score
ASR_Avoidant	asr_scr_avoidant_t	ASR	T-score for DSM-oriented scale: Avoidant Personality	DSM-5 T-score
ASR_ADHD	asr_scr_adhd_t	ASR	T-score for DSM-oriented scale: ADHD Problems	DSM-5 T-score
ASR_Antisocial	asr_scr_antisocial_t	ASR	T-score for DSM-oriented scale: Antisocial Personality	DSM-5 T-score
ASR_Inattention	asr_scr_inattention_t	ASR	T-score for DSM-oriented scale: Inattention	DSM-5 T-score
ASR_Hyperactive	asr_scr_hyperactive_t	ASR	T-score for DSM-oriented scale: Hyperactivity	DSM-5 T-score
ABCL_TobaccoUse	abcl_scr_sub_use_tobacco_t	ABCL	T-score for Tobacco Use problem scale reported by informant (Adult Behavior Checklist)	Age-/sex-normed T-score
ABCL_AlcoholUse	abcl_scr_sub_use_alcohol_t	ABCL	T-score for Alcohol Use problem scale (informant-report)	Age-/sex-normed T-score
ABCL_DrugUse	abcl_scr_sub_use_drugs_t	ABCL	T-score for Drug Use problem scale (informant-report)	Age-/sex-normed T-score
ABCL_SubstanceUseAvg	abcl_scr_sub_use_t_mean	ABCL	Average of tobacco, alcohol, and drug use T-scores	Composite T-score
ABCL_AdaptationFriends	abcl_scr_adapt_friends_t	ABCL	T-score for Adaptive Functioning ‚Äì Friends scale	Adaptive T-score
ABCL_Anxious	abcl_scr_prob_anxious_t	ABCL	T-score for Anxious/Depressed syndrome scale	Normed T-score
ABCL_Withdrawn	abcl_scr_prob_withdrawn_t	ABCL	T-score for Withdrawn/Depressed syndrome scale	Normed T-score
ABCL_SomaticComplaints	abcl_scr_prob_somatic_t	ABCL	T-score for Somatic Complaints syndrome scale	Normed T-score
ABCL_ThoughtProblems	abcl_scr_prob_thought_t	ABCL	T-score for Thought Problems syndrome scale	Normed T-score
ABCL_AttentionProblems	abcl_scr_prob_attention_t	ABCL	T-score for Attention Problems syndrome scale	Normed T-score
ABCL_Aggression	abcl_scr_prob_aggressive_t	ABCL	T-score for Aggressive Behavior syndrome scale	Normed T-score
ABCL_RuleBreaking	abcl_scr_prob_rulebreak_t	ABCL	T-score for Rule-Breaking Behavior syndrome scale	Normed T-score
ABCL_Intrusiveness	abcl_scr_prob_intrusive_t	ABCL	T-score for Intrusive syndrome scale	Normed T-score
ABCL_Internalizing	abcl_scr_prob_internal_t	ABCL	Composite T-score for Internalizing Problems	Composite normed T-score
ABCL_Externalizing	abcl_scr_prob_external_t	ABCL	Composite T-score for Externalizing Problems	Composite normed T-score
ABCL_TotalProblems	abcl_scr_prob_total_t	ABCL	Composite T-score for Total Problems	Composite normed T-score
ABCL_CriticalProblems	abcl_scr_prob_critical_t	ABCL	T-score for Critical Items (e.g., suicidal ideation)	Critical items T-score
ASR variables use age-/sex-normed T-scores based on national normative samples ages 18–59_years per ABCD data documentation
ABCL variables are informant-reported (typically other adult) syndrome scales, age-/sex-normed per ABCD data documentation
