# Supplementary material for: Hillclimb-Causal Inference: a data-driven approach to identify causal pathways among parental behaviors, genetic risk, and externalizing behaviors in children
Source: J Am Med Inform Assoc. 2025 Sep 17;32(12):1936–46. doi: 10.1093/jamia/ocaf153 (PMC12646382; doi:10.1093/jamia/ocaf153)
Supplement: ocaf153_Supplementary_Data [file ocaf153_supplementary_data.zip › Table S11. SEM.xls]

## Sheet: Table S11. SEM  – All samples (
lhs	rhs	op	label	est	ci.lower	ci.upper	pvalue	std.all	lhs_full	rhs_full
ExternalScore	ADHD	~	p_ADHD_ExternalScore	-0.0617908	-0.0849193	-0.0354746	6.37092e-07	-0.0616567	cbcl_scr_syn_external_t	abcl_scr_sub_use_alcohol_t, abcl_scr_sub_use_t_mean
ADHD	Alcohol_General	~	p_Alcohol_General_ADHD	0.022673	-0.00459349	0.0518382	0.10083	0.0230207	abcl_scr_sub_use_alcohol_t, abcl_scr_sub_use_t_mean	asr_scr_aggressive_t, asr_scr_antisocial_t, asr_scr_external_t
ExternalScore	Alcohol_General	~	p_Alcohol_General_ExternalScore	0.326083	0.294014	0.355149	0	0.330365	cbcl_scr_syn_external_t	asr_scr_aggressive_t, asr_scr_antisocial_t, asr_scr_external_t
Overall_Issues_CBCL	Alcohol_General	~	p_Alcohol_General_Overall_Issues_CBCL	0.568794	0.533132	0.605339	0	0.574436	asr_scr_rulebreak_t	asr_scr_aggressive_t, asr_scr_antisocial_t, asr_scr_external_t
ExternalScore	Overall_Issues_CBCL	~	p_Overall_Issues_CBCL_ExternalScore	-0.0852206	-0.111804	-0.058198	1.62525e-09	-0.0854917	cbcl_scr_syn_external_t	asr_scr_rulebreak_t
PRS	Alcohol_General	~	p_Alcohol_General_PRS	0.0706644	0.039537	0.0990091	9.97542e-06	0.070731	PRS	asr_scr_aggressive_t, asr_scr_antisocial_t, asr_scr_external_t
ExternalScore	PRS	~	p_PRS_ExternalScore	0.0648579	0.0476436	0.0831599	5.6688e-13	0.0656477	cbcl_scr_syn_external_t	PRS
Tobacco	Alcohol_General	~	p_Alcohol_General_Tobacco	0.402974	0.364786	0.441206	0	0.403307	asr_scr_intrusive_t	asr_scr_aggressive_t, asr_scr_antisocial_t, asr_scr_external_t
ExternalScore	Tobacco	~	p_Tobacco_ExternalScore	-0.0342539	-0.056564	-0.0117451	0.0035668	-0.0346751	cbcl_scr_syn_external_t	asr_scr_intrusive_t
Overall_Issues_CBCL	Tobacco	~	p_Tobacco_Overall_Issues_CBCL	0.013894	-0.0133866	0.0386631	0.324828	0.0140203	asr_scr_rulebreak_t	asr_scr_intrusive_t
PRS	Tobacco	~	p_Tobacco_PRS	-0.0283517	-0.0500559	-0.00904812	0.0121728	-0.028355	PRS	asr_scr_intrusive_t
Alcohol_General	Drug	~	p_Drug_Alcohol_General	0.439462	0.410865	0.468039	0	0.439355	asr_scr_aggressive_t, asr_scr_antisocial_t, asr_scr_external_t	asr_scr_avoidant_t, asr_scr_anxdep_t, asr_scr_depress_t, asr_scr_internal_t, asr_scr_totprob_t
Overall_Issues_CBCL	Drug	~	p_Drug_Overall_Issues_CBCL	0.0527519	0.0194694	0.0877596	0.00182103	0.0532621	asr_scr_rulebreak_t	asr_scr_avoidant_t, asr_scr_anxdep_t, asr_scr_depress_t, asr_scr_internal_t, asr_scr_totprob_t
Alcohol_General	External	~	p_External_Alcohol_General	-0.00562816	-0.0270064	0.0178134	0.616728	-0.0056233	asr_scr_aggressive_t, asr_scr_antisocial_t, asr_scr_external_t	asr_scr_somaticpr_t
ExternalScore	External	~	p_External_ExternalScore	0.0849236	0.066378	0.107208	1.33227e-15	0.0859644	cbcl_scr_syn_external_t	asr_scr_somaticpr_t
Overall_Issues_CBCL	External	~	p_External_Overall_Issues_CBCL	0.0206343	-0.00297306	0.0453009	0.0940407	0.020821	asr_scr_rulebreak_t	asr_scr_somaticpr_t
Rulebreak	External	~	p_External_Rulebreak	0.341207	0.313869	0.366505	0	0.341258	asr_scr_attention_t, asr_scr_adhd_t, asr_scr_hyperactive_t	asr_scr_somaticpr_t
ADHD	Rulebreak	~	p_Rulebreak_ADHD	-0.030836	-0.0569924	-0.00467326	0.0213692	-0.0312771	abcl_scr_sub_use_alcohol_t, abcl_scr_sub_use_t_mean	asr_scr_attention_t, asr_scr_adhd_t, asr_scr_hyperactive_t
Alcohol_General	Rulebreak	~	p_Rulebreak_Alcohol_General	0.351992	0.325854	0.378216	0	0.351636	asr_scr_aggressive_t, asr_scr_antisocial_t, asr_scr_external_t	asr_scr_attention_t, asr_scr_adhd_t, asr_scr_hyperactive_t
Drug	Rulebreak	~	p_Rulebreak_Drug	0.689471	0.666949	0.712973	0	0.68894	asr_scr_avoidant_t, asr_scr_anxdep_t, asr_scr_depress_t, asr_scr_internal_t, asr_scr_totprob_t	asr_scr_attention_t, asr_scr_adhd_t, asr_scr_hyperactive_t
ExternalScore	Rulebreak	~	p_Rulebreak_ExternalScore	0.0874499	0.0588902	0.116275	1.31738e-09	0.0885084	cbcl_scr_syn_external_t	asr_scr_attention_t, asr_scr_adhd_t, asr_scr_hyperactive_t
PRS	Rulebreak	~	p_Rulebreak_PRS	-0.0432702	-0.0694379	-0.0139045	0.00163707	-0.0432672	PRS	asr_scr_attention_t, asr_scr_adhd_t, asr_scr_hyperactive_t
Tobacco	Rulebreak	~	p_Rulebreak_Tobacco	0.131959	0.0968836	0.166002	1.67866e-13	0.131934	asr_scr_intrusive_t	asr_scr_attention_t, asr_scr_adhd_t, asr_scr_hyperactive_t
ADHD	Internal	~	p_Internal_ADHD	0.200171	0.173481	0.223365	0	0.203031	abcl_scr_sub_use_alcohol_t, abcl_scr_sub_use_t_mean	abcl_scr_prob_aggressive_t, abcl_scr_prob_rulebreak_t, abcl_scr_prob_external_t, abcl_scr_prob_internal_t, abcl_scr_prob_total_t
External	Internal	~	p_Internal_External	0.290542	0.263864	0.314839	0	0.290493	asr_scr_somaticpr_t	abcl_scr_prob_aggressive_t, abcl_scr_prob_rulebreak_t, abcl_scr_prob_external_t, abcl_scr_prob_internal_t, abcl_scr_prob_total_t
ExternalScore	Internal	~	p_Internal_ExternalScore	0.213043	0.188167	0.239212	0	0.215617	cbcl_scr_syn_external_t	abcl_scr_prob_aggressive_t, abcl_scr_prob_rulebreak_t, abcl_scr_prob_external_t, abcl_scr_prob_internal_t, abcl_scr_prob_total_t
Intrusive	Internal	~	p_Internal_Intrusive	0.225595	0.196243	0.253734	0	0.225595	abcl_scr_sub_use_tobacco_t	abcl_scr_prob_aggressive_t, abcl_scr_prob_rulebreak_t, abcl_scr_prob_external_t, abcl_scr_prob_internal_t, abcl_scr_prob_total_t
ADHD	Intrusive	~	p_Intrusive_ADHD	0.246137	0.222496	0.272069	0	0.249654	abcl_scr_sub_use_alcohol_t, abcl_scr_sub_use_t_mean	abcl_scr_sub_use_tobacco_t
External	Intrusive	~	p_Intrusive_External	0.0903555	0.0630124	0.117603	3.7528e-11	0.0903403	asr_scr_somaticpr_t	abcl_scr_sub_use_tobacco_t
ExternalScore	Intrusive	~	p_Intrusive_ExternalScore	0.02929	0.00739633	0.0487499	0.00475787	0.029644	cbcl_scr_syn_external_t	abcl_scr_sub_use_tobacco_t
Overall_Issues_CBCL	Internal	~	p_Internal_Overall_Issues_CBCL	0.0628049	0.0428241	0.0806541	9.73419e-11	0.0633623	asr_scr_rulebreak_t	abcl_scr_prob_aggressive_t, abcl_scr_prob_rulebreak_t, abcl_scr_prob_external_t, abcl_scr_prob_internal_t, abcl_scr_prob_total_t
PRS	Internal	~	p_Internal_PRS	-0.0111403	-0.0352012	0.0133748	0.346599	-0.0111393	PRS	abcl_scr_prob_aggressive_t, abcl_scr_prob_rulebreak_t, abcl_scr_prob_external_t, abcl_scr_prob_internal_t, abcl_scr_prob_total_t
Rulebreak	Internal	~	p_Internal_Rulebreak	0.267683	0.240267	0.29271	0	0.267677	asr_scr_attention_t, asr_scr_adhd_t, asr_scr_hyperactive_t	abcl_scr_prob_aggressive_t, abcl_scr_prob_rulebreak_t, abcl_scr_prob_external_t, abcl_scr_prob_internal_t, abcl_scr_prob_total_t
ADHD	Somatic	~	p_Somatic_ADHD	0.394863	0.369308	0.421375	0	0.400504	abcl_scr_sub_use_alcohol_t, abcl_scr_sub_use_t_mean	abcl_scr_sub_use_drugs_t
Drug	Somatic	~	p_Somatic_Drug	0.0539532	0.036785	0.0725834	1.09257e-09	0.0539106	asr_scr_avoidant_t, asr_scr_anxdep_t, asr_scr_depress_t, asr_scr_internal_t, asr_scr_totprob_t	abcl_scr_sub_use_drugs_t
External	Somatic	~	p_Somatic_External	-0.0146607	-0.0396518	0.0126229	0.272052	-0.0146583	asr_scr_somaticpr_t	abcl_scr_sub_use_drugs_t
ExternalScore	Somatic	~	p_Somatic_ExternalScore	-0.0253658	-0.0457809	-0.00274168	0.0227829	-0.0256723	cbcl_scr_syn_external_t	abcl_scr_sub_use_drugs_t
Internal	Somatic	~	p_Somatic_Internal	0.273223	0.244819	0.298004	0	0.273223	abcl_scr_prob_aggressive_t, abcl_scr_prob_rulebreak_t, abcl_scr_prob_external_t, abcl_scr_prob_internal_t, abcl_scr_prob_total_t	abcl_scr_sub_use_drugs_t
PRS	Somatic	~	p_Somatic_PRS	0.0134092	-0.00225717	0.0351118	0.164666	0.013408	PRS	abcl_scr_sub_use_drugs_t
Tobacco	Somatic	~	p_Somatic_Tobacco	-0.00146922	-0.0263043	0.0210487	0.902966	-0.00146891	asr_scr_intrusive_t	abcl_scr_sub_use_drugs_t
ExternalScore	ExternalScore	~~		0.755002	0.728882	0.777499	0	0.773446	cbcl_scr_syn_external_t	cbcl_scr_syn_external_t
ADHD	ADHD	~~		0.64147	0.611915	0.668539	0	0.660002	abcl_scr_sub_use_alcohol_t, abcl_scr_sub_use_t_mean	abcl_scr_sub_use_alcohol_t, abcl_scr_sub_use_t_mean
Overall_Issues_CBCL	Overall_Issues_CBCL	~~		0.573821	0.53969	0.602946	0	0.584117	asr_scr_rulebreak_t	asr_scr_rulebreak_t
PRS	PRS	~~		0.997087	0.966778	1.02832	0	0.997018	PRS	PRS
Tobacco	Tobacco	~~		0.750679	0.695077	0.79983	0	0.750451	asr_scr_intrusive_t	asr_scr_intrusive_t
Alcohol_General	Alcohol_General	~~		0.472855	0.451454	0.492365	0	0.471932	asr_scr_aggressive_t, asr_scr_antisocial_t, asr_scr_external_t	asr_scr_aggressive_t, asr_scr_antisocial_t, asr_scr_external_t
Rulebreak	Rulebreak	~~		0.755774	0.710199	0.808126	0	0.755829	asr_scr_attention_t, asr_scr_adhd_t, asr_scr_hyperactive_t	asr_scr_attention_t, asr_scr_adhd_t, asr_scr_hyperactive_t
Drug	Drug	~~		0.515998	0.495012	0.534125	0	0.515241	asr_scr_avoidant_t, asr_scr_anxdep_t, asr_scr_depress_t, asr_scr_internal_t, asr_scr_totprob_t	asr_scr_avoidant_t, asr_scr_anxdep_t, asr_scr_depress_t, asr_scr_internal_t, asr_scr_totprob_t
External	External	~~		0.898089	0.852106	0.943803	0	0.897887	asr_scr_somaticpr_t	asr_scr_somaticpr_t
Intrusive	Intrusive	~~		0.949001	0.836747	1.07057	0	0.949107	abcl_scr_sub_use_tobacco_t	abcl_scr_sub_use_tobacco_t
Internal	Internal	~~		0.925246	0.886058	0.963378	0	0.925349	abcl_scr_prob_aggressive_t, abcl_scr_prob_rulebreak_t, abcl_scr_prob_external_t, abcl_scr_prob_internal_t, abcl_scr_prob_total_t	abcl_scr_prob_aggressive_t, abcl_scr_prob_rulebreak_t, abcl_scr_prob_external_t, abcl_scr_prob_internal_t, abcl_scr_prob_total_t
Somatic	Somatic	~~		0.999888	0.999888	0.999888	NA	1	abcl_scr_sub_use_drugs_t	abcl_scr_sub_use_drugs_t
Ind_ADHD_ExternalScore	p_ADHD_ExternalScore	:=	Ind_ADHD_ExternalScore	-0.0617908	-0.0849193	-0.0354746	6.53697e-07	-0.0616567	Ind_ADHD_ExternalScore	p_ADHD_ExternalScore
Ind_Alcohol_General_ADHD_ExternalScore	p_Alcohol_General_ADHD*p_ADHD_ExternalScore	:=	Ind_Alcohol_General_ADHD_ExternalScore	-0.00140098	-0.00338485	0.000294958	0.130508	-0.00141938	Ind_Alcohol_General_ADHD_ExternalScore	p_Alcohol_General_ADHD*p_ADHD_ExternalScore
Ind_Alcohol_General_ExternalScore	p_Alcohol_General_ExternalScore	:=	Ind_Alcohol_General_ExternalScore	0.326083	0.294014	0.355149	0	0.330365	Ind_Alcohol_General_ExternalScore	p_Alcohol_General_ExternalScore
Ind_Alcohol_General_Overall_Issues_CBCL_ExternalScore	p_Alcohol_General_Overall_Issues_CBCL*p_Overall_Issues_CBCL_ExternalScore	:=	Ind_Alcohol_General_Overall_Issues_CBCL_ExternalScore	-0.048473	-0.0652653	-0.0325401	5.92801e-09	-0.0491095	Ind_Alcohol_General_Overall_Issues_CBCL_ExternalScore	p_Alcohol_General_Overall_Issues_CBCL*p_Overall_Issues_CBCL_ExternalScore
Ind_Alcohol_General_PRS_ExternalScore	p_Alcohol_General_PRS*p_PRS_ExternalScore	:=	Ind_Alcohol_General_PRS_ExternalScore	0.00458315	0.00253627	0.00729727	0.000180269	0.00464333	Ind_Alcohol_General_PRS_ExternalScore	p_Alcohol_General_PRS*p_PRS_ExternalScore
Ind_Alcohol_General_Tobacco_ExternalScore	p_Alcohol_General_Tobacco*p_Tobacco_ExternalScore	:=	Ind_Alcohol_General_Tobacco_ExternalScore	-0.0138034	-0.0233798	-0.00464779	0.00428307	-0.0139847	Ind_Alcohol_General_Tobacco_ExternalScore	p_Alcohol_General_Tobacco*p_Tobacco_ExternalScore
Ind_Alcohol_General_Tobacco_Overall_Issues_CBCL_ExternalScore	p_Alcohol_General_Tobacco*p_Tobacco_Overall_Issues_CBCL*p_Overall_Issues_CBCL_ExternalScore	:=	Ind_Alcohol_General_Tobacco_Overall_Issues_CBCL_ExternalScore	-0.000477145	-0.00142083	0.000474107	0.342215	-0.000483411	Ind_Alcohol_General_Tobacco_Overall_Issues_CBCL_ExternalScore	p_Alcohol_General_Tobacco*p_Tobacco_Overall_Issues_CBCL*p_Overall_Issues_CBCL_ExternalScore
Ind_Alcohol_General_Tobacco_PRS_ExternalScore	p_Alcohol_General_Tobacco*p_Tobacco_PRS*p_PRS_ExternalScore	:=	Ind_Alcohol_General_Tobacco_PRS_ExternalScore	-0.000741	-0.00141544	-0.000198943	0.0212374	-0.00075073	Ind_Alcohol_General_Tobacco_PRS_ExternalScore	p_Alcohol_General_Tobacco*p_Tobacco_PRS*p_PRS_ExternalScore
Ind_Drug_Alcohol_General_ADHD_ExternalScore	p_Drug_Alcohol_General*p_Alcohol_General_ADHD*p_ADHD_ExternalScore	:=	Ind_Drug_Alcohol_General_ADHD_ExternalScore	-0.000615678	-0.00147686	0.0001316	0.131893	-0.000623611	Ind_Drug_Alcohol_General_ADHD_ExternalScore	p_Drug_Alcohol_General*p_Alcohol_General_ADHD*p_ADHD_ExternalScore
Ind_Drug_Alcohol_General_ExternalScore	p_Drug_Alcohol_General*p_Alcohol_General_ExternalScore	:=	Ind_Drug_Alcohol_General_ExternalScore	0.143301	0.126074	0.159054	0	0.145148	Ind_Drug_Alcohol_General_ExternalScore	p_Drug_Alcohol_General*p_Alcohol_General_ExternalScore
Ind_Drug_Alcohol_General_Overall_Issues_CBCL_ExternalScore	p_Drug_Alcohol_General*p_Alcohol_General_Overall_Issues_CBCL*p_Overall_Issues_CBCL_ExternalScore	:=	Ind_Drug_Alcohol_General_Overall_Issues_CBCL_ExternalScore	-0.021302	-0.0286617	-0.0145341	9.97106e-09	-0.0215765	Ind_Drug_Alcohol_General_Overall_Issues_CBCL_ExternalScore	p_Drug_Alcohol_General*p_Alcohol_General_Overall_Issues_CBCL*p_Overall_Issues_CBCL_ExternalScore
Ind_Drug_Alcohol_General_PRS_ExternalScore	p_Drug_Alcohol_General*p_Alcohol_General_PRS*p_PRS_ExternalScore	:=	Ind_Drug_Alcohol_General_PRS_ExternalScore	0.00201412	0.00111797	0.00329082	0.000186142	0.00204007	Ind_Drug_Alcohol_General_PRS_ExternalScore	p_Drug_Alcohol_General*p_Alcohol_General_PRS*p_PRS_ExternalScore
Ind_Drug_Alcohol_General_Tobacco_ExternalScore	p_Drug_Alcohol_General*p_Alcohol_General_Tobacco*p_Tobacco_ExternalScore	:=	Ind_Drug_Alcohol_General_Tobacco_ExternalScore	-0.00606609	-0.0104755	-0.00198471	0.00442344	-0.00614425	Ind_Drug_Alcohol_General_Tobacco_ExternalScore	p_Drug_Alcohol_General*p_Alcohol_General_Tobacco*p_Tobacco_ExternalScore
Ind_Drug_Alcohol_General_Tobacco_Overall_Issues_CBCL_ExternalScore	p_Drug_Alcohol_General*p_Alcohol_General_Tobacco*p_Tobacco_Overall_Issues_CBCL*p_Overall_Issues_CBCL_ExternalScore	:=	Ind_Drug_Alcohol_General_Tobacco_Overall_Issues_CBCL_ExternalScore	-0.000209687	-0.000628066	0.000213169	0.341391	-0.000212389	Ind_Drug_Alcohol_General_Tobacco_Overall_Issues_CBCL_ExternalScore	p_Drug_Alcohol_General*p_Alcohol_General_Tobacco*p_Tobacco_Overall_Issues_CBCL*p_Overall_Issues_CBCL_ExternalScore
Ind_Drug_Alcohol_General_Tobacco_PRS_ExternalScore	p_Drug_Alcohol_General*p_Alcohol_General_Tobacco*p_Tobacco_PRS*p_PRS_ExternalScore	:=	Ind_Drug_Alcohol_General_Tobacco_PRS_ExternalScore	-0.000325641	-0.000639302	-8.99097e-05	0.0226577	-0.000329837	Ind_Drug_Alcohol_General_Tobacco_PRS_ExternalScore	p_Drug_Alcohol_General*p_Alcohol_General_Tobacco*p_Tobacco_PRS*p_PRS_ExternalScore
Ind_Drug_Overall_Issues_CBCL_ExternalScore	p_Drug_Overall_Issues_CBCL*p_Overall_Issues_CBCL_ExternalScore	:=	Ind_Drug_Overall_Issues_CBCL_ExternalScore	-0.00449555	-0.0085145	-0.00173776	0.00687992	-0.00455347	Ind_Drug_Overall_Issues_CBCL_ExternalScore	p_Drug_Overall_Issues_CBCL*p_Overall_Issues_CBCL_ExternalScore
Ind_External_Alcohol_General_ADHD_ExternalScore	p_External_Alcohol_General*p_Alcohol_General_ADHD*p_ADHD_ExternalScore	:=	Ind_External_Alcohol_General_ADHD_ExternalScore	7.88496e-06	-3.017e-05	5.17612e-05	0.697628	7.98159e-06	Ind_External_Alcohol_General_ADHD_ExternalScore	p_External_Alcohol_General*p_Alcohol_General_ADHD*p_ADHD_ExternalScore
Ind_External_Alcohol_General_ExternalScore	p_External_Alcohol_General*p_Alcohol_General_ExternalScore	:=	Ind_External_Alcohol_General_ExternalScore	-0.00183525	-0.00884728	0.00557105	0.617342	-0.00185774	Ind_External_Alcohol_General_ExternalScore	p_External_Alcohol_General*p_Alcohol_General_ExternalScore
Ind_External_Alcohol_General_Overall_Issues_CBCL_ExternalScore	p_External_Alcohol_General*p_Alcohol_General_Overall_Issues_CBCL*p_Overall_Issues_CBCL_ExternalScore	:=	Ind_External_Alcohol_General_Overall_Issues_CBCL_ExternalScore	0.000272814	-0.000893434	0.00134839	0.63026	0.000276157	Ind_External_Alcohol_General_Overall_Issues_CBCL_ExternalScore	p_External_Alcohol_General*p_Alcohol_General_Overall_Issues_CBCL*p_Overall_Issues_CBCL_ExternalScore
Ind_External_Alcohol_General_PRS_ExternalScore	p_External_Alcohol_General*p_Alcohol_General_PRS*p_PRS_ExternalScore	:=	Ind_External_Alcohol_General_PRS_ExternalScore	-2.57947e-05	-0.000128521	7.98155e-05	0.635034	-2.61108e-05	Ind_External_Alcohol_General_PRS_ExternalScore	p_External_Alcohol_General*p_Alcohol_General_PRS*p_PRS_ExternalScore
Ind_External_Alcohol_General_Tobacco_ExternalScore	p_External_Alcohol_General*p_Alcohol_General_Tobacco*p_Tobacco_ExternalScore	:=	Ind_External_Alcohol_General_Tobacco_ExternalScore	7.7688e-05	-0.000253949	0.00041917	0.636808	7.86401e-05	Ind_External_Alcohol_General_Tobacco_ExternalScore	p_External_Alcohol_General*p_Alcohol_General_Tobacco*p_Tobacco_ExternalScore
Ind_External_Alcohol_General_Tobacco_Overall_Issues_CBCL_ExternalScore	p_External_Alcohol_General*p_Alcohol_General_Tobacco*p_Tobacco_Overall_Issues_CBCL*p_Overall_Issues_CBCL_ExternalScore	:=	Ind_External_Alcohol_General_Tobacco_Overall_Issues_CBCL_ExternalScore	2.68545e-06	-1.12586e-05	2.24165e-05	0.728814	2.71836e-06	Ind_External_Alcohol_General_Tobacco_Overall_Issues_CBCL_ExternalScore	p_External_Alcohol_General*p_Alcohol_General_Tobacco*p_Tobacco_Overall_Issues_CBCL*p_Overall_Issues_CBCL_ExternalScore
Ind_External_Alcohol_General_Tobacco_PRS_ExternalScore	p_External_Alcohol_General*p_Alcohol_General_Tobacco*p_Tobacco_PRS*p_PRS_ExternalScore	:=	Ind_External_Alcohol_General_Tobacco_PRS_ExternalScore	4.17047e-06	-1.52443e-05	2.40966e-05	0.659573	4.22158e-06	Ind_External_Alcohol_General_Tobacco_PRS_ExternalScore	p_External_Alcohol_General*p_Alcohol_General_Tobacco*p_Tobacco_PRS*p_PRS_ExternalScore
Ind_External_ExternalScore	p_External_ExternalScore	:=	Ind_External_ExternalScore	0.0849236	0.066378	0.107208	1.33227e-15	0.0859644	Ind_External_ExternalScore	p_External_ExternalScore
Ind_External_Overall_Issues_CBCL_ExternalScore	p_External_Overall_Issues_CBCL*p_Overall_Issues_CBCL_ExternalScore	:=	Ind_External_Overall_Issues_CBCL_ExternalScore	-0.00175847	-0.00399808	0.000261248	0.106487	-0.00178002	Ind_External_Overall_Issues_CBCL_ExternalScore	p_External_Overall_Issues_CBCL*p_Overall_Issues_CBCL_ExternalScore
Ind_External_Rulebreak_ADHD_ExternalScore	p_External_Rulebreak*p_Rulebreak_ADHD*p_ADHD_ExternalScore	:=	Ind_External_Rulebreak_ADHD_ExternalScore	0.00065013	8.42627e-05	0.00129727	0.0386101	0.000658097	Ind_External_Rulebreak_ADHD_ExternalScore	p_External_Rulebreak*p_Rulebreak_ADHD*p_ADHD_ExternalScore
Ind_External_Rulebreak_Alcohol_General_ADHD_ExternalScore	p_External_Rulebreak*p_Rulebreak_Alcohol_General*p_Alcohol_General_ADHD*p_ADHD_ExternalScore	:=	Ind_External_Rulebreak_Alcohol_General_ADHD_ExternalScore	-0.000168261	-0.000417518	3.36667e-05	0.129351	-0.000170323	Ind_External_Rulebreak_Alcohol_General_ADHD_ExternalScore	p_External_Rulebreak*p_Rulebreak_Alcohol_General*p_Alcohol_General_ADHD*p_ADHD_ExternalScore
Ind_External_Rulebreak_Alcohol_General_ExternalScore	p_External_Rulebreak*p_Rulebreak_Alcohol_General*p_Alcohol_General_ExternalScore	:=	Ind_External_Rulebreak_Alcohol_General_ExternalScore	0.0391634	0.0337464	0.044592	0	0.0396433	Ind_External_Rulebreak_Alcohol_General_ExternalScore	p_External_Rulebreak*p_Rulebreak_Alcohol_General*p_Alcohol_General_ExternalScore
Ind_External_Rulebreak_Alcohol_General_Overall_Issues_CBCL_ExternalScore	p_External_Rulebreak*p_Rulebreak_Alcohol_General*p_Alcohol_General_Overall_Issues_CBCL*p_Overall_Issues_CBCL_ExternalScore	:=	Ind_External_Rulebreak_Alcohol_General_Overall_Issues_CBCL_ExternalScore	-0.00582172	-0.00800963	-0.00370683	1.03518e-07	-0.00589307	Ind_External_Rulebreak_Alcohol_General_Overall_Issues_CBCL_ExternalScore	p_External_Rulebreak*p_Rulebreak_Alcohol_General*p_Alcohol_General_Overall_Issues_CBCL*p_Overall_Issues_CBCL_ExternalScore
Ind_External_Rulebreak_Alcohol_General_PRS_ExternalScore	p_External_Rulebreak*p_Rulebreak_Alcohol_General*p_Alcohol_General_PRS*p_PRS_ExternalScore	:=	Ind_External_Rulebreak_Alcohol_General_PRS_ExternalScore	0.000550447	0.000296572	0.000861443	0.000283391	0.000557192	Ind_External_Rulebreak_Alcohol_General_PRS_ExternalScore	p_External_Rulebreak*p_Rulebreak_Alcohol_General*p_Alcohol_General_PRS*p_PRS_ExternalScore
Ind_External_Rulebreak_Alcohol_General_Tobacco_ExternalScore	p_External_Rulebreak*p_Rulebreak_Alcohol_General*p_Alcohol_General_Tobacco*p_Tobacco_ExternalScore	:=	Ind_External_Rulebreak_Alcohol_General_Tobacco_ExternalScore	-0.00165783	-0.00288587	-0.000580036	0.00544093	-0.00167814	Ind_External_Rulebreak_Alcohol_General_Tobacco_ExternalScore	p_External_Rulebreak*p_Rulebreak_Alcohol_General*p_Alcohol_General_Tobacco*p_Tobacco_ExternalScore
Ind_External_Rulebreak_Alcohol_General_Tobacco_Overall_Issues_CBCL_ExternalScore	p_External_Rulebreak*p_Rulebreak_Alcohol_General*p_Alcohol_General_Tobacco*p_Tobacco_Overall_Issues_CBCL*p_Overall_Issues_CBCL_ExternalScore	:=	Ind_External_Rulebreak_Alcohol_General_Tobacco_Overall_Issues_CBCL_ExternalScore	-5.73063e-05	-0.000170703	5.66263e-05	0.345697	-5.80085e-05	Ind_External_Rulebreak_Alcohol_General_Tobacco_Overall_Issues_CBCL_ExternalScore	p_External_Rulebreak*p_Rulebreak_Alcohol_General*p_Alcohol_General_Tobacco*p_Tobacco_Overall_Issues_CBCL*p_Overall_Issues_CBCL_ExternalScore
Ind_External_Rulebreak_Alcohol_General_Tobacco_PRS_ExternalScore	p_External_Rulebreak*p_Rulebreak_Alcohol_General*p_Alcohol_General_Tobacco*p_Tobacco_PRS*p_PRS_ExternalScore	:=	Ind_External_Rulebreak_Alcohol_General_Tobacco_PRS_ExternalScore	-8.89959e-05	-0.000170429	-2.30796e-05	0.0212103	-9.00865e-05	Ind_External_Rulebreak_Alcohol_General_Tobacco_PRS_ExternalScore	p_External_Rulebreak*p_Rulebreak_Alcohol_General*p_Alcohol_General_Tobacco*p_Tobacco_PRS*p_PRS_ExternalScore
Ind_External_Rulebreak_Drug_Alcohol_General_ADHD_ExternalScore	p_External_Rulebreak*p_Rulebreak_Drug*p_Drug_Alcohol_General*p_Alcohol_General_ADHD*p_ADHD_ExternalScore	:=	Ind_External_Rulebreak_Drug_Alcohol_General_ADHD_ExternalScore	-0.00014484	-0.000352701	3.15747e-05	0.134685	-0.000146615	Ind_External_Rulebreak_Drug_Alcohol_General_ADHD_ExternalScore	p_External_Rulebreak*p_Rulebreak_Drug*p_Drug_Alcohol_General*p_Alcohol_General_ADHD*p_ADHD_ExternalScore
Ind_External_Rulebreak_Drug_Alcohol_General_ExternalScore	p_External_Rulebreak*p_Rulebreak_Drug*p_Drug_Alcohol_General*p_Alcohol_General_ExternalScore	:=	Ind_External_Rulebreak_Drug_Alcohol_General_ExternalScore	0.033712	0.0291504	0.0383524	0	0.0341251	Ind_External_Rulebreak_Drug_Alcohol_General_ExternalScore	p_External_Rulebreak*p_Rulebreak_Drug*p_Drug_Alcohol_General*p_Alcohol_General_ExternalScore
Ind_External_Rulebreak_Drug_Alcohol_General_Overall_Issues_CBCL_ExternalScore	p_External_Rulebreak*p_Rulebreak_Drug*p_Drug_Alcohol_General*p_Alcohol_General_Overall_Issues_CBCL*p_Overall_Issues_CBCL_ExternalScore	:=	Ind_External_Rulebreak_Drug_Alcohol_General_Overall_Issues_CBCL_ExternalScore	-0.00501136	-0.00687541	-0.00329983	4.3947e-08	-0.00507277	Ind_External_Rulebreak_Drug_Alcohol_General_Overall_Issues_CBCL_ExternalScore	p_External_Rulebreak*p_Rulebreak_Drug*p_Drug_Alcohol_General*p_Alcohol_General_Overall_Issues_CBCL*p_Overall_Issues_CBCL_ExternalScore
Ind_External_Rulebreak_Drug_Alcohol_General_PRS_ExternalScore	p_External_Rulebreak*p_Rulebreak_Drug*p_Drug_Alcohol_General*p_Alcohol_General_PRS*p_PRS_ExternalScore	:=	Ind_External_Rulebreak_Drug_Alcohol_General_PRS_ExternalScore	0.000473826	0.000260224	0.000759546	0.00021061	0.000479633	Ind_External_Rulebreak_Drug_Alcohol_General_PRS_ExternalScore	p_External_Rulebreak*p_Rulebreak_Drug*p_Drug_Alcohol_General*p_Alcohol_General_PRS*p_PRS_ExternalScore
Ind_External_Rulebreak_Drug_Alcohol_General_Tobacco_ExternalScore	p_External_Rulebreak*p_Rulebreak_Drug*p_Drug_Alcohol_General*p_Alcohol_General_Tobacco*p_Tobacco_ExternalScore	:=	Ind_External_Rulebreak_Drug_Alcohol_General_Tobacco_ExternalScore	-0.00142706	-0.00245953	-0.000493261	0.0050634	-0.00144455	Ind_External_Rulebreak_Drug_Alcohol_General_Tobacco_ExternalScore	p_External_Rulebreak*p_Rulebreak_Drug*p_Drug_Alcohol_General*p_Alcohol_General_Tobacco*p_Tobacco_ExternalScore
Ind_External_Rulebreak_Drug_Alcohol_General_Tobacco_Overall_Issues_CBCL_ExternalScore	p_External_Rulebreak*p_Rulebreak_Drug*p_Drug_Alcohol_General*p_Alcohol_General_Tobacco*p_Tobacco_Overall_Issues_CBCL*p_Overall_Issues_CBCL_ExternalScore	:=	Ind_External_Rulebreak_Drug_Alcohol_General_Tobacco_Overall_Issues_CBCL_ExternalScore	-4.93294e-05	-0.000148214	5.02294e-05	0.344421	-4.9934e-05	Ind_External_Rulebreak_Drug_Alcohol_General_Tobacco_Overall_Issues_CBCL_ExternalScore	p_External_Rulebreak*p_Rulebreak_Drug*p_Drug_Alcohol_General*p_Alcohol_General_Tobacco*p_Tobacco_Overall_Issues_CBCL*p_Overall_Issues_CBCL_ExternalScore
Ind_External_Rulebreak_Drug_Alcohol_General_Tobacco_PRS_ExternalScore	p_External_Rulebreak*p_Rulebreak_Drug*p_Drug_Alcohol_General*p_Alcohol_General_Tobacco*p_Tobacco_PRS*p_PRS_ExternalScore	:=	Ind_External_Rulebreak_Drug_Alcohol_General_Tobacco_PRS_ExternalScore	-7.6608e-05	-0.000152912	-2.06453e-05	0.023552	-7.75468e-05	Ind_External_Rulebreak_Drug_Alcohol_General_Tobacco_PRS_ExternalScore	p_External_Rulebreak*p_Rulebreak_Drug*p_Drug_Alcohol_General*p_Alcohol_General_Tobacco*p_Tobacco_PRS*p_PRS_ExternalScore
Ind_External_Rulebreak_Drug_Overall_Issues_CBCL_ExternalScore	p_External_Rulebreak*p_Rulebreak_Drug*p_Drug_Overall_Issues_CBCL*p_Overall_Issues_CBCL_ExternalScore	:=	Ind_External_Rulebreak_Drug_Overall_Issues_CBCL_ExternalScore	-0.00105759	-0.00202576	-0.000409022	0.00811853	-0.00107055	Ind_External_Rulebreak_Drug_Overall_Issues_CBCL_ExternalScore	p_External_Rulebreak*p_Rulebreak_Drug*p_Drug_Overall_Issues_CBCL*p_Overall_Issues_CBCL_ExternalScore
Ind_External_Rulebreak_ExternalScore	p_External_Rulebreak*p_Rulebreak_ExternalScore	:=	Ind_External_Rulebreak_ExternalScore	0.0298386	0.0202939	0.0409508	5.22381e-09	0.0302042	Ind_External_Rulebreak_ExternalScore	p_External_Rulebreak*p_Rulebreak_ExternalScore
Ind_External_Rulebreak_PRS_ExternalScore	p_External_Rulebreak*p_Rulebreak_PRS*p_PRS_ExternalScore	:=	Ind_External_Rulebreak_PRS_ExternalScore	-0.00095757	-0.00167211	-0.000324855	0.00468477	-0.000969305	Ind_External_Rulebreak_PRS_ExternalScore	p_External_Rulebreak*p_Rulebreak_PRS*p_PRS_ExternalScore
Ind_External_Rulebreak_Tobacco_ExternalScore	p_External_Rulebreak*p_Rulebreak_Tobacco*p_Tobacco_ExternalScore	:=	Ind_External_Rulebreak_Tobacco_ExternalScore	-0.00154229	-0.00282164	-0.000459831	0.00701856	-0.00156119	Ind_External_Rulebreak_Tobacco_ExternalScore	p_External_Rulebreak*p_Rulebreak_Tobacco*p_Tobacco_ExternalScore
Ind_External_Rulebreak_Tobacco_Overall_Issues_CBCL_ExternalScore	p_External_Rulebreak*p_Rulebreak_Tobacco*p_Tobacco_Overall_Issues_CBCL*p_Overall_Issues_CBCL_ExternalScore	:=	Ind_External_Rulebreak_Tobacco_Overall_Issues_CBCL_ExternalScore	-5.33125e-05	-0.000167696	4.78638e-05	0.356106	-5.39659e-05	Ind_External_Rulebreak_Tobacco_Overall_Issues_CBCL_ExternalScore	p_External_Rulebreak*p_Rulebreak_Tobacco*p_Tobacco_Overall_Issues_CBCL*p_Overall_Issues_CBCL_ExternalScore
Ind_External_Rulebreak_Tobacco_PRS_ExternalScore	p_External_Rulebreak*p_Rulebreak_Tobacco*p_Tobacco_PRS*p_PRS_ExternalScore	:=	Ind_External_Rulebreak_Tobacco_PRS_ExternalScore	-8.27937e-05	-0.000162326	-2.22883e-05	0.0238372	-8.38083e-05	Ind_External_Rulebreak_Tobacco_PRS_ExternalScore	p_External_Rulebreak*p_Rulebreak_Tobacco*p_Tobacco_PRS*p_PRS_ExternalScore
Ind_Internal_ADHD_ExternalScore	p_Internal_ADHD*p_ADHD_ExternalScore	:=	Ind_Internal_ADHD_ExternalScore	-0.0123687	-0.0171925	-0.00708026	2.43336e-06	-0.0125182	Ind_Internal_ADHD_ExternalScore	p_Internal_ADHD*p_ADHD_ExternalScore
Ind_Internal_External_Alcohol_General_ADHD_ExternalScore	p_Internal_External*p_External_Alcohol_General*p_Alcohol_General_ADHD*p_ADHD_ExternalScore	:=	Ind_Internal_External_Alcohol_General_ADHD_ExternalScore	2.29091e-06	-8.53514e-06	1.54254e-05	0.69584	2.31859e-06	Ind_Internal_External_Alcohol_General_ADHD_ExternalScore	p_Internal_External*p_External_Alcohol_General*p_Alcohol_General_ADHD*p_ADHD_ExternalScore
Ind_Internal_External_Alcohol_General_ExternalScore	p_Internal_External*p_External_Alcohol_General*p_Alcohol_General_ExternalScore	:=	Ind_Internal_External_Alcohol_General_ExternalScore	-0.000533217	-0.00251883	0.00157024	0.617001	-0.000539661	Ind_Internal_External_Alcohol_General_ExternalScore	p_Internal_External*p_External_Alcohol_General*p_Alcohol_General_ExternalScore
Ind_Internal_External_Alcohol_General_Overall_Issues_CBCL_ExternalScore	p_Internal_External*p_External_Alcohol_General*p_Alcohol_General_Overall_Issues_CBCL*p_Overall_Issues_CBCL_ExternalScore	:=	Ind_Internal_External_Alcohol_General_Overall_Issues_CBCL_ExternalScore	7.92638e-05	-0.000260336	0.000384608	0.630797	8.02217e-05	Ind_Internal_External_Alcohol_General_Overall_Issues_CBCL_ExternalScore	p_Internal_External*p_External_Alcohol_General*p_Alcohol_General_Overall_Issues_CBCL*p_Overall_Issues_CBCL_ExternalScore
Ind_Internal_External_Alcohol_General_PRS_ExternalScore	p_Internal_External*p_External_Alcohol_General*p_Alcohol_General_PRS*p_PRS_ExternalScore	:=	Ind_Internal_External_Alcohol_General_PRS_ExternalScore	-7.49443e-06	-3.67265e-05	2.34198e-05	0.635569	-7.585e-06	Ind_Internal_External_Alcohol_General_PRS_ExternalScore	p_Internal_External*p_External_Alcohol_General*p_Alcohol_General_PRS*p_PRS_ExternalScore
Ind_Internal_External_Alcohol_General_Tobacco_ExternalScore	p_Internal_External*p_External_Alcohol_General*p_Alcohol_General_Tobacco*p_Tobacco_ExternalScore	:=	Ind_Internal_External_Alcohol_General_Tobacco_ExternalScore	2.25716e-05	-7.43143e-05	0.000122137	0.63592	2.28444e-05	Ind_Internal_External_Alcohol_General_Tobacco_ExternalScore	p_Internal_External*p_External_Alcohol_General*p_Alcohol_General_Tobacco*p_Tobacco_ExternalScore
Ind_Internal_External_Alcohol_General_Tobacco_Overall_Issues_CBCL_ExternalScore	p_Internal_External*p_External_Alcohol_General*p_Alcohol_General_Tobacco*p_Tobacco_Overall_Issues_CBCL*p_Overall_Issues_CBCL_ExternalScore	:=	Ind_Internal_External_Alcohol_General_Tobacco_Overall_Issues_CBCL_ExternalScore	7.80235e-07	-3.16636e-06	6.54922e-06	0.727444	7.89664e-07	Ind_Internal_External_Alcohol_General_Tobacco_Overall_Issues_CBCL_ExternalScore	p_Internal_External*p_External_Alcohol_General*p_Alcohol_General_Tobacco*p_Tobacco_Overall_Issues_CBCL*p_Overall_Issues_CBCL_ExternalScore
Ind_Internal_External_Alcohol_General_Tobacco_PRS_ExternalScore	p_Internal_External*p_External_Alcohol_General*p_Alcohol_General_Tobacco*p_Tobacco_PRS*p_PRS_ExternalScore	:=	Ind_Internal_External_Alcohol_General_Tobacco_PRS_ExternalScore	1.2117e-06	-4.48389e-06	6.90087e-06	0.660147	1.22634e-06	Ind_Internal_External_Alcohol_General_Tobacco_PRS_ExternalScore	p_Internal_External*p_External_Alcohol_General*p_Alcohol_General_Tobacco*p_Tobacco_PRS*p_PRS_ExternalScore
Ind_Internal_External_ExternalScore	p_Internal_External*p_External_ExternalScore	:=	Ind_Internal_External_ExternalScore	0.0246739	0.0190227	0.0313176	6.43929e-15	0.024972	Ind_Internal_External_ExternalScore	p_Internal_External*p_External_ExternalScore
Ind_Internal_External_Overall_Issues_CBCL_ExternalScore	p_Internal_External*p_External_Overall_Issues_CBCL*p_Overall_Issues_CBCL_ExternalScore	:=	Ind_Internal_External_Overall_Issues_CBCL_ExternalScore	-0.000510909	-0.00118019	7.66738e-05	0.110381	-0.000517084	Ind_Internal_External_Overall_Issues_CBCL_ExternalScore	p_Internal_External*p_External_Overall_Issues_CBCL*p_Overall_Issues_CBCL_ExternalScore
Ind_Internal_External_Rulebreak_ADHD_ExternalScore	p_Internal_External*p_External_Rulebreak*p_Rulebreak_ADHD*p_ADHD_ExternalScore	:=	Ind_Internal_External_Rulebreak_ADHD_ExternalScore	0.00018889	2.39191e-05	0.000380254	0.039869	0.000191173	Ind_Internal_External_Rulebreak_ADHD_ExternalScore	p_Internal_External*p_External_Rulebreak*p_Rulebreak_ADHD*p_ADHD_ExternalScore
Ind_Internal_External_Rulebreak_Alcohol_General_ADHD_ExternalScore	p_Internal_External*p_External_Rulebreak*p_Rulebreak_Alcohol_General*p_Alcohol_General_ADHD*p_ADHD_ExternalScore	:=	Ind_Internal_External_Rulebreak_Alcohol_General_ADHD_ExternalScore	-4.88869e-05	-0.000117549	9.20813e-06	0.127653	-4.94777e-05	Ind_Internal_External_Rulebreak_Alcohol_General_ADHD_ExternalScore	p_Internal_External*p_External_Rulebreak*p_Rulebreak_Alcohol_General*p_Alcohol_General_ADHD*p_ADHD_ExternalScore
Ind_Internal_External_Rulebreak_Alcohol_General_ExternalScore	p_Internal_External*p_External_Rulebreak*p_Rulebreak_Alcohol_General*p_Alcohol_General_ExternalScore	:=	Ind_Internal_External_Rulebreak_Alcohol_General_ExternalScore	0.0113786	0.00949494	0.0133493	0	0.0115161	Ind_Internal_External_Rulebreak_Alcohol_General_ExternalScore	p_Internal_External*p_External_Rulebreak*p_Rulebreak_Alcohol_General*p_Alcohol_General_ExternalScore
Ind_Internal_External_Rulebreak_Alcohol_General_Overall_Issues_CBCL_ExternalScore	p_Internal_External*p_External_Rulebreak*p_Rulebreak_Alcohol_General*p_Alcohol_General_Overall_Issues_CBCL*p_Overall_Issues_CBCL_ExternalScore	:=	Ind_Internal_External_Rulebreak_Alcohol_General_Overall_Issues_CBCL_ExternalScore	-0.00169145	-0.00237517	-0.00108365	2.90969e-07	-0.00171189	Ind_Internal_External_Rulebreak_Alcohol_General_Overall_Issues_CBCL_ExternalScore	p_Internal_External*p_External_Rulebreak*p_Rulebreak_Alcohol_General*p_Alcohol_General_Overall_Issues_CBCL*p_Overall_Issues_CBCL_ExternalScore
Ind_Internal_External_Rulebreak_Alcohol_General_PRS_ExternalScore	p_Internal_External*p_External_Rulebreak*p_Rulebreak_Alcohol_General*p_Alcohol_General_PRS*p_PRS_ExternalScore	:=	Ind_Internal_External_Rulebreak_Alcohol_General_PRS_ExternalScore	0.000159928	8.13545e-05	0.000255002	0.000413	0.00016186	Ind_Internal_External_Rulebreak_Alcohol_General_PRS_ExternalScore	p_Internal_External*p_External_Rulebreak*p_Rulebreak_Alcohol_General*p_Alcohol_General_PRS*p_PRS_ExternalScore
Ind_Internal_External_Rulebreak_Alcohol_General_Tobacco_ExternalScore	p_Internal_External*p_External_Rulebreak*p_Rulebreak_Alcohol_General*p_Alcohol_General_Tobacco*p_Tobacco_ExternalScore	:=	Ind_Internal_External_Rulebreak_Alcohol_General_Tobacco_ExternalScore	-0.000481668	-0.000854321	-0.000162963	0.00552066	-0.000487488	Ind_Internal_External_Rulebreak_Alcohol_General_Tobacco_ExternalScore	p_Internal_External*p_External_Rulebreak*p_Rulebreak_Alcohol_General*p_Alcohol_General_Tobacco*p_Tobacco_ExternalScore
Ind_Internal_External_Rulebreak_Alcohol_General_Tobacco_Overall_Issues_CBCL_ExternalScore	p_Internal_External*p_External_Rulebreak*p_Rulebreak_Alcohol_General*p_Alcohol_General_Tobacco*p_Tobacco_Overall_Issues_CBCL*p_Overall_Issues_CBCL_ExternalScore	:=	Ind_Internal_External_Rulebreak_Alcohol_General_Tobacco_Overall_Issues_CBCL_ExternalScore	-1.66499e-05	-5.03151e-05	1.62441e-05	0.346708	-1.68511e-05	Ind_Internal_External_Rulebreak_Alcohol_General_Tobacco_Overall_Issues_CBCL_ExternalScore	p_Internal_External*p_External_Rulebreak*p_Rulebreak_Alcohol_General*p_Alcohol_General_Tobacco*p_Tobacco_Overall_Issues_CBCL*p_Overall_Issues_CBCL_ExternalScore
Ind_Internal_External_Rulebreak_Alcohol_General_Tobacco_PRS_ExternalScore	p_Internal_External*p_External_Rulebreak*p_Rulebreak_Alcohol_General*p_Alcohol_General_Tobacco*p_Tobacco_PRS*p_PRS_ExternalScore	:=	Ind_Internal_External_Rulebreak_Alcohol_General_Tobacco_PRS_ExternalScore	-2.5857e-05	-5.04503e-05	-6.73973e-06	0.0227559	-2.61695e-05	Ind_Internal_External_Rulebreak_Alcohol_General_Tobacco_PRS_ExternalScore	p_Internal_External*p_External_Rulebreak*p_Rulebreak_Alcohol_General*p_Alcohol_General_Tobacco*p_Tobacco_PRS*p_PRS_ExternalScore
Ind_Internal_External_Rulebreak_Drug_Alcohol_General_ADHD_ExternalScore	p_Internal_External*p_External_Rulebreak*p_Rulebreak_Drug*p_Drug_Alcohol_General*p_Alcohol_General_ADHD*p_ADHD_ExternalScore	:=	Ind_Internal_External_Rulebreak_Drug_Alcohol_General_ADHD_ExternalScore	-4.2082e-05	-0.000104353	8.63862e-06	0.132881	-4.25906e-05	Ind_Internal_External_Rulebreak_Drug_Alcohol_General_ADHD_ExternalScore	p_Internal_External*p_External_Rulebreak*p_Rulebreak_Drug*p_Drug_Alcohol_General*p_Alcohol_General_ADHD*p_ADHD_ExternalScore
Ind_Internal_External_Rulebreak_Drug_Alcohol_General_ExternalScore	p_Internal_External*p_External_Rulebreak*p_Rulebreak_Drug*p_Drug_Alcohol_General*p_Alcohol_General_ExternalScore	:=	Ind_Internal_External_Rulebreak_Drug_Alcohol_General_ExternalScore	0.00979474	0.0080825	0.0115253	0	0.0099131	Ind_Internal_External_Rulebreak_Drug_Alcohol_General_ExternalScore	p_Internal_External*p_External_Rulebreak*p_Rulebreak_Drug*p_Drug_Alcohol_General*p_Alcohol_General_ExternalScore
Ind_Internal_External_Rulebreak_Drug_Alcohol_General_Overall_Issues_CBCL_ExternalScore	p_Internal_External*p_External_Rulebreak*p_Rulebreak_Drug*p_Drug_Alcohol_General*p_Alcohol_General_Overall_Issues_CBCL*p_Overall_Issues_CBCL_ExternalScore	:=	Ind_Internal_External_Rulebreak_Drug_Alcohol_General_Overall_Issues_CBCL_ExternalScore	-0.00145601	-0.00202619	-0.000940665	1.43134e-07	-0.0014736	Ind_Internal_External_Rulebreak_Drug_Alcohol_General_Overall_Issues_CBCL_ExternalScore	p_Internal_External*p_External_Rulebreak*p_Rulebreak_Drug*p_Drug_Alcohol_General*p_Alcohol_General_Overall_Issues_CBCL*p_Overall_Issues_CBCL_ExternalScore
Ind_Internal_External_Rulebreak_Drug_Alcohol_General_PRS_ExternalScore	p_Internal_External*p_External_Rulebreak*p_Rulebreak_Drug*p_Drug_Alcohol_General*p_Alcohol_General_PRS*p_PRS_ExternalScore	:=	Ind_Internal_External_Rulebreak_Drug_Alcohol_General_PRS_ExternalScore	0.000137666	7.18564e-05	0.00022396	0.000310915	0.00013933	Ind_Internal_External_Rulebreak_Drug_Alcohol_General_PRS_ExternalScore	p_Internal_External*p_External_Rulebreak*p_Rulebreak_Drug*p_Drug_Alcohol_General*p_Alcohol_General_PRS*p_PRS_ExternalScore
Ind_Internal_External_Rulebreak_Drug_Alcohol_General_Tobacco_ExternalScore	p_Internal_External*p_External_Rulebreak*p_Rulebreak_Drug*p_Drug_Alcohol_General*p_Alcohol_General_Tobacco*p_Tobacco_ExternalScore	:=	Ind_Internal_External_Rulebreak_Drug_Alcohol_General_Tobacco_ExternalScore	-0.000414621	-0.000719301	-0.000138002	0.00507331	-0.000419632	Ind_Internal_External_Rulebreak_Drug_Alcohol_General_Tobacco_ExternalScore	p_Internal_External*p_External_Rulebreak*p_Rulebreak_Drug*p_Drug_Alcohol_General*p_Alcohol_General_Tobacco*p_Tobacco_ExternalScore
Ind_Internal_External_Rulebreak_Drug_Alcohol_General_Tobacco_Overall_Issues_CBCL_ExternalScore	p_Internal_External*p_External_Rulebreak*p_Rulebreak_Drug*p_Drug_Alcohol_General*p_Alcohol_General_Tobacco*p_Tobacco_Overall_Issues_CBCL*p_Overall_Issues_CBCL_ExternalScore	:=	Ind_Internal_External_Rulebreak_Drug_Alcohol_General_Tobacco_Overall_Issues_CBCL_ExternalScore	-1.43323e-05	-4.31721e-05	1.45952e-05	0.34498	-1.45055e-05	Ind_Internal_External_Rulebreak_Drug_Alcohol_General_Tobacco_Overall_Issues_CBCL_ExternalScore	p_Internal_External*p_External_Rulebreak*p_Rulebreak_Drug*p_Drug_Alcohol_General*p_Alcohol_General_Tobacco*p_Tobacco_Overall_Issues_CBCL*p_Overall_Issues_CBCL_ExternalScore
Ind_Internal_External_Rulebreak_Drug_Alcohol_General_Tobacco_PRS_ExternalScore	p_Internal_External*p_External_Rulebreak*p_Rulebreak_Drug*p_Drug_Alcohol_General*p_Alcohol_General_Tobacco*p_Tobacco_PRS*p_PRS_ExternalScore	:=	Ind_Internal_External_Rulebreak_Drug_Alcohol_General_Tobacco_PRS_ExternalScore	-2.22578e-05	-4.41545e-05	-5.89488e-06	0.0250353	-2.25268e-05	Ind_Internal_External_Rulebreak_Drug_Alcohol_General_Tobacco_PRS_ExternalScore	p_Internal_External*p_External_Rulebreak*p_Rulebreak_Drug*p_Drug_Alcohol_General*p_Alcohol_General_Tobacco*p_Tobacco_PRS*p_PRS_ExternalScore
Ind_Internal_External_Rulebreak_Drug_Overall_Issues_CBCL_ExternalScore	p_Internal_External*p_External_Rulebreak*p_Rulebreak_Drug*p_Drug_Overall_Issues_CBCL*p_Overall_Issues_CBCL_ExternalScore	:=	Ind_Internal_External_Rulebreak_Drug_Overall_Issues_CBCL_ExternalScore	-0.000307274	-0.000578289	-0.000118032	0.00803179	-0.000310987	Ind_Internal_External_Rulebreak_Drug_Overall_Issues_CBCL_ExternalScore	p_Internal_External*p_External_Rulebreak*p_Rulebreak_Drug*p_Drug_Overall_Issues_CBCL*p_Overall_Issues_CBCL_ExternalScore
Ind_Internal_External_Rulebreak_ExternalScore	p_Internal_External*p_External_Rulebreak*p_Rulebreak_ExternalScore	:=	Ind_Internal_External_Rulebreak_ExternalScore	0.00866934	0.00573191	0.0120333	1.36547e-08	0.00877411	Ind_Internal_External_Rulebreak_ExternalScore	p_Internal_External*p_External_Rulebreak*p_Rulebreak_ExternalScore
Ind_Internal_External_Rulebreak_PRS_ExternalScore	p_Internal_External*p_External_Rulebreak*p_Rulebreak_PRS*p_PRS_ExternalScore	:=	Ind_Internal_External_Rulebreak_PRS_ExternalScore	-0.000278214	-0.000501272	-9.19977e-05	0.00548047	-0.000281576	Ind_Internal_External_Rulebreak_PRS_ExternalScore	p_Internal_External*p_External_Rulebreak*p_Rulebreak_PRS*p_PRS_ExternalScore
Ind_Internal_External_Rulebreak_Tobacco_ExternalScore	p_Internal_External*p_External_Rulebreak*p_Rulebreak_Tobacco*p_Tobacco_ExternalScore	:=	Ind_Internal_External_Rulebreak_Tobacco_ExternalScore	-0.0004481	-0.000799099	-0.000133891	0.00664702	-0.000453515	Ind_Internal_External_Rulebreak_Tobacco_ExternalScore	p_Internal_External*p_External_Rulebreak*p_Rulebreak_Tobacco*p_Tobacco_ExternalScore
Ind_Internal_External_Rulebreak_Tobacco_Overall_Issues_CBCL_ExternalScore	p_Internal_External*p_External_Rulebreak*p_Rulebreak_Tobacco*p_Tobacco_Overall_Issues_CBCL*p_Overall_Issues_CBCL_ExternalScore	:=	Ind_Internal_External_Rulebreak_Tobacco_Overall_Issues_CBCL_ExternalScore	-1.54895e-05	-4.87452e-05	1.40597e-05	0.356388	-1.56767e-05	Ind_Internal_External_Rulebreak_Tobacco_Overall_Issues_CBCL_ExternalScore	p_Internal_External*p_External_Rulebreak*p_Rulebreak_Tobacco*p_Tobacco_Overall_Issues_CBCL*p_Overall_Issues_CBCL_ExternalScore
Ind_Internal_External_Rulebreak_Tobacco_PRS_ExternalScore	p_Internal_External*p_External_Rulebreak*p_Rulebreak_Tobacco*p_Tobacco_PRS*p_PRS_ExternalScore	:=	Ind_Internal_External_Rulebreak_Tobacco_PRS_ExternalScore	-2.4055e-05	-4.75155e-05	-6.37437e-06	0.024951	-2.43457e-05	Ind_Internal_External_Rulebreak_Tobacco_PRS_ExternalScore	p_Internal_External*p_External_Rulebreak*p_Rulebreak_Tobacco*p_Tobacco_PRS*p_PRS_ExternalScore
Ind_Internal_ExternalScore	p_Internal_ExternalScore	:=	Ind_Internal_ExternalScore	0.213043	0.188167	0.239212	0	0.215617	Ind_Internal_ExternalScore	p_Internal_ExternalScore
Ind_Internal_Intrusive_ADHD_ExternalScore	p_Internal_Intrusive*p_Intrusive_ADHD*p_ADHD_ExternalScore	:=	Ind_Internal_Intrusive_ADHD_ExternalScore	-0.00343108	-0.00494251	-0.00196077	3.82153e-06	-0.00347255	Ind_Internal_Intrusive_ADHD_ExternalScore	p_Internal_Intrusive*p_Intrusive_ADHD*p_ADHD_ExternalScore
Ind_Internal_Intrusive_External_Alcohol_General_ADHD_ExternalScore	p_Internal_Intrusive*p_Intrusive_External*p_External_Alcohol_General*p_Alcohol_General_ADHD*p_ADHD_ExternalScore	:=	Ind_Internal_Intrusive_External_Alcohol_General_ADHD_ExternalScore	1.60725e-07	-6.96954e-07	1.07789e-06	0.701382	1.62668e-07	Ind_Internal_Intrusive_External_Alcohol_General_ADHD_ExternalScore	p_Internal_Intrusive*p_Intrusive_External*p_External_Alcohol_General*p_Alcohol_General_ADHD*p_ADHD_ExternalScore
Ind_Internal_Intrusive_External_Alcohol_General_ExternalScore	p_Internal_Intrusive*p_Intrusive_External*p_External_Alcohol_General*p_Alcohol_General_ExternalScore	:=	Ind_Internal_Intrusive_External_Alcohol_General_ExternalScore	-3.74093e-05	-0.000192872	0.00011977	0.625759	-3.78614e-05	Ind_Internal_Intrusive_External_Alcohol_General_ExternalScore	p_Internal_Intrusive*p_Intrusive_External*p_External_Alcohol_General*p_Alcohol_General_ExternalScore
Ind_Internal_Intrusive_External_Alcohol_General_Overall_Issues_CBCL_ExternalScore	p_Internal_Intrusive*p_Intrusive_External*p_External_Alcohol_General*p_Alcohol_General_Overall_Issues_CBCL*p_Overall_Issues_CBCL_ExternalScore	:=	Ind_Internal_Intrusive_External_Alcohol_General_Overall_Issues_CBCL_ExternalScore	5.56098e-06	-1.95572e-05	2.88301e-05	0.638832	5.62818e-06	Ind_Internal_Intrusive_External_Alcohol_General_Overall_Issues_CBCL_ExternalScore	p_Internal_Intrusive*p_Intrusive_External*p_External_Alcohol_General*p_Alcohol_General_Overall_Issues_CBCL*p_Overall_Issues_CBCL_ExternalScore
Ind_Internal_Intrusive_External_Alcohol_General_PRS_ExternalScore	p_Internal_Intrusive*p_Intrusive_External*p_External_Alcohol_General*p_Alcohol_General_PRS*p_PRS_ExternalScore	:=	Ind_Internal_Intrusive_External_Alcohol_General_PRS_ExternalScore	-5.25793e-07	-2.64112e-06	1.74473e-06	0.644939	-5.32147e-07	Ind_Internal_Intrusive_External_Alcohol_General_PRS_ExternalScore	p_Internal_Intrusive*p_Intrusive_External*p_External_Alcohol_General*p_Alcohol_General_PRS*p_PRS_ExternalScore
Ind_Internal_Intrusive_External_Alcohol_General_Tobacco_ExternalScore	p_Internal_Intrusive*p_Intrusive_External*p_External_Alcohol_General*p_Alcohol_General_Tobacco*p_Tobacco_ExternalScore	:=	Ind_Internal_Intrusive_External_Alcohol_General_Tobacco_ExternalScore	1.58358e-06	-5.57627e-06	9.1399e-06	0.644539	1.60271e-06	Ind_Internal_Intrusive_External_Alcohol_General_Tobacco_ExternalScore	p_Internal_Intrusive*p_Intrusive_External*p_External_Alcohol_General*p_Alcohol_General_Tobacco*p_Tobacco_ExternalScore
Ind_Internal_Intrusive_External_Alcohol_General_Tobacco_Overall_Issues_CBCL_ExternalScore	p_Internal_Intrusive*p_Intrusive_External*p_External_Alcohol_General*p_Alcohol_General_Tobacco*p_Tobacco_Overall_Issues_CBCL*p_Overall_Issues_CBCL_ExternalScore	:=	Ind_Internal_Intrusive_External_Alcohol_General_Tobacco_Overall_Issues_CBCL_ExternalScore	5.47396e-08	-2.58876e-07	4.36951e-07	0.736829	5.54012e-08	Ind_Internal_Intrusive_External_Alcohol_General_Tobacco_Overall_Issues_CBCL_ExternalScore	p_Internal_Intrusive*p_Intrusive_External*p_External_Alcohol_General*p_Alcohol_General_Tobacco*p_Tobacco_Overall_Issues_CBCL*p_Overall_Issues_CBCL_ExternalScore
Ind_Internal_Intrusive_External_Alcohol_General_Tobacco_PRS_ExternalScore	p_Internal_Intrusive*p_Intrusive_External*p_External_Alcohol_General*p_Alcohol_General_Tobacco*p_Tobacco_PRS*p_PRS_ExternalScore	:=	Ind_Internal_Intrusive_External_Alcohol_General_Tobacco_PRS_ExternalScore	8.501e-08	-3.15044e-07	5.08107e-07	0.667146	8.60373e-08	Ind_Internal_Intrusive_External_Alcohol_General_Tobacco_PRS_ExternalScore	p_Internal_Intrusive*p_Intrusive_External*p_External_Alcohol_General*p_Alcohol_General_Tobacco*p_Tobacco_PRS*p_PRS_ExternalScore
Ind_Internal_Intrusive_External_ExternalScore	p_Internal_Intrusive*p_Intrusive_External*p_External_ExternalScore	:=	Ind_Internal_Intrusive_External_ExternalScore	0.00173106	0.00111411	0.00249029	7.00479e-07	0.00175198	Ind_Internal_Intrusive_External_ExternalScore	p_Internal_Intrusive*p_Intrusive_External*p_External_ExternalScore
Ind_Internal_Intrusive_External_Overall_Issues_CBCL_ExternalScore	p_Internal_Intrusive*p_Intrusive_External*p_External_Overall_Issues_CBCL*p_Overall_Issues_CBCL_ExternalScore	:=	Ind_Internal_Intrusive_External_Overall_Issues_CBCL_ExternalScore	-3.58443e-05	-8.25092e-05	5.21925e-06	0.116287	-3.62775e-05	Ind_Internal_Intrusive_External_Overall_Issues_CBCL_ExternalScore	p_Internal_Intrusive*p_Intrusive_External*p_External_Overall_Issues_CBCL*p_Overall_Issues_CBCL_ExternalScore
Ind_Internal_Intrusive_External_Rulebreak_ADHD_ExternalScore	p_Internal_Intrusive*p_Intrusive_External*p_External_Rulebreak*p_Rulebreak_ADHD*p_ADHD_ExternalScore	:=	Ind_Internal_Intrusive_External_Rulebreak_ADHD_ExternalScore	1.32521e-05	1.91163e-06	2.88737e-05	0.0483789	1.34123e-05	Ind_Internal_Intrusive_External_Rulebreak_ADHD_ExternalScore	p_Internal_Intrusive*p_Intrusive_External*p_External_Rulebreak*p_Rulebreak_ADHD*p_ADHD_ExternalScore
Ind_Internal_Intrusive_External_Rulebreak_Alcohol_General_ADHD_ExternalScore	p_Internal_Intrusive*p_Intrusive_External*p_External_Rulebreak*p_Rulebreak_Alcohol_General*p_Alcohol_General_ADHD*p_ADHD_ExternalScore	:=	Ind_Internal_Intrusive_External_Rulebreak_Alcohol_General_ADHD_ExternalScore	-3.4298e-06	-8.47892e-06	5.79778e-07	0.136879	-3.47125e-06	Ind_Internal_Intrusive_External_Rulebreak_Alcohol_General_ADHD_ExternalScore	p_Internal_Intrusive*p_Intrusive_External*p_External_Rulebreak*p_Rulebreak_Alcohol_General*p_Alcohol_General_ADHD*p_ADHD_ExternalScore
Ind_Internal_Intrusive_External_Rulebreak_Alcohol_General_ExternalScore	p_Internal_Intrusive*p_Intrusive_External*p_External_Rulebreak*p_Rulebreak_Alcohol_General*p_Alcohol_General_ExternalScore	:=	Ind_Internal_Intrusive_External_Rulebreak_Alcohol_General_ExternalScore	0.000798298	0.000516273	0.00110482	1.9934e-08	0.000807945	Ind_Internal_Intrusive_External_Rulebreak_Alcohol_General_ExternalScore	p_Internal_Intrusive*p_Intrusive_External*p_External_Rulebreak*p_Rulebreak_Alcohol_General*p_Alcohol_General_ExternalScore
Ind_Internal_Intrusive_External_Rulebreak_Alcohol_General_Overall_Issues_CBCL_ExternalScore	p_Internal_Intrusive*p_Intrusive_External*p_External_Rulebreak*p_Rulebreak_Alcohol_General*p_Alcohol_General_Overall_Issues_CBCL*p_Overall_Issues_CBCL_ExternalScore	:=	Ind_Internal_Intrusive_External_Rulebreak_Alcohol_General_Overall_Issues_CBCL_ExternalScore	-0.000118669	-0.000182834	-6.56551e-05	6.38837e-05	-0.000120103	Ind_Internal_Intrusive_External_Rulebreak_Alcohol_General_Overall_Issues_CBCL_ExternalScore	p_Internal_Intrusive*p_Intrusive_External*p_External_Rulebreak*p_Rulebreak_Alcohol_General*p_Alcohol_General_Overall_Issues_CBCL*p_Overall_Issues_CBCL_ExternalScore
Ind_Internal_Intrusive_External_Rulebreak_Alcohol_General_PRS_ExternalScore	p_Internal_Intrusive*p_Intrusive_External*p_External_Rulebreak*p_Rulebreak_Alcohol_General*p_Alcohol_General_PRS*p_PRS_ExternalScore	:=	Ind_Internal_Intrusive_External_Rulebreak_Alcohol_General_PRS_ExternalScore	1.12202e-05	5.50753e-06	1.91591e-05	0.00194078	1.13558e-05	Ind_Internal_Intrusive_External_Rulebreak_Alcohol_General_PRS_ExternalScore	p_Internal_Intrusive*p_Intrusive_External*p_External_Rulebreak*p_Rulebreak_Alcohol_General*p_Alcohol_General_PRS*p_PRS_ExternalScore
Ind_Internal_Intrusive_External_Rulebreak_Alcohol_General_Tobacco_ExternalScore	p_Internal_Intrusive*p_Intrusive_External*p_External_Rulebreak*p_Rulebreak_Alcohol_General*p_Alcohol_General_Tobacco*p_Tobacco_ExternalScore	:=	Ind_Internal_Intrusive_External_Rulebreak_Alcohol_General_Tobacco_ExternalScore	-3.37928e-05	-6.29052e-05	-1.04802e-05	0.012503	-3.42012e-05	Ind_Internal_Intrusive_External_Rulebreak_Alcohol_General_Tobacco_ExternalScore	p_Internal_Intrusive*p_Intrusive_External*p_External_Rulebreak*p_Rulebreak_Alcohol_General*p_Alcohol_General_Tobacco*p_Tobacco_ExternalScore
Ind_Internal_Intrusive_External_Rulebreak_Alcohol_General_Tobacco_Overall_Issues_CBCL_ExternalScore	p_Internal_Intrusive*p_Intrusive_External*p_External_Rulebreak*p_Rulebreak_Alcohol_General*p_Alcohol_General_Tobacco*p_Tobacco_Overall_Issues_CBCL*p_Overall_Issues_CBCL_ExternalScore	:=	Ind_Internal_Intrusive_External_Rulebreak_Alcohol_General_Tobacco_Overall_Issues_CBCL_ExternalScore	-1.16812e-06	-3.76759e-06	1.13376e-06	0.359182	-1.18223e-06	Ind_Internal_Intrusive_External_Rulebreak_Alcohol_General_Tobacco_Overall_Issues_CBCL_ExternalScore	p_Internal_Intrusive*p_Intrusive_External*p_External_Rulebreak*p_Rulebreak_Alcohol_General*p_Alcohol_General_Tobacco*p_Tobacco_Overall_Issues_CBCL*p_Overall_Issues_CBCL_ExternalScore
Ind_Internal_Intrusive_External_Rulebreak_Alcohol_General_Tobacco_PRS_ExternalScore	p_Internal_Intrusive*p_Intrusive_External*p_External_Rulebreak*p_Rulebreak_Alcohol_General*p_Alcohol_General_Tobacco*p_Tobacco_PRS*p_PRS_ExternalScore	:=	Ind_Internal_Intrusive_External_Rulebreak_Alcohol_General_Tobacco_PRS_ExternalScore	-1.81407e-06	-3.85802e-06	-4.77651e-07	0.0315483	-1.836e-06	Ind_Internal_Intrusive_External_Rulebreak_Alcohol_General_Tobacco_PRS_ExternalScore	p_Internal_Intrusive*p_Intrusive_External*p_External_Rulebreak*p_Rulebreak_Alcohol_General*p_Alcohol_General_Tobacco*p_Tobacco_PRS*p_PRS_ExternalScore
Ind_Internal_Intrusive_External_Rulebreak_Drug_Alcohol_General_ADHD_ExternalScore	p_Internal_Intrusive*p_Intrusive_External*p_External_Rulebreak*p_Rulebreak_Drug*p_Drug_Alcohol_General*p_Alcohol_General_ADHD*p_ADHD_ExternalScore	:=	Ind_Internal_Intrusive_External_Rulebreak_Drug_Alcohol_General_ADHD_ExternalScore	-2.95239e-06	-7.29451e-06	5.54661e-07	0.139161	-2.98807e-06	Ind_Internal_Intrusive_External_Rulebreak_Drug_Alcohol_General_ADHD_ExternalScore	p_Internal_Intrusive*p_Intrusive_External*p_External_Rulebreak*p_Rulebreak_Drug*p_Drug_Alcohol_General*p_Alcohol_General_ADHD*p_ADHD_ExternalScore
Ind_Internal_Intrusive_External_Rulebreak_Drug_Alcohol_General_ExternalScore	p_Internal_Intrusive*p_Intrusive_External*p_External_Rulebreak*p_Rulebreak_Drug*p_Drug_Alcohol_General*p_Alcohol_General_ExternalScore	:=	Ind_Internal_Intrusive_External_Rulebreak_Drug_Alcohol_General_ExternalScore	0.000687178	0.00045723	0.000929897	1.16446e-08	0.000695482	Ind_Internal_Intrusive_External_Rulebreak_Drug_Alcohol_General_ExternalScore	p_Internal_Intrusive*p_Intrusive_External*p_External_Rulebreak*p_Rulebreak_Drug*p_Drug_Alcohol_General*p_Alcohol_General_ExternalScore
Ind_Internal_Intrusive_External_Rulebreak_Drug_Alcohol_General_Overall_Issues_CBCL_ExternalScore	p_Internal_Intrusive*p_Intrusive_External*p_External_Rulebreak*p_Rulebreak_Drug*p_Drug_Alcohol_General*p_Alcohol_General_Overall_Issues_CBCL*p_Overall_Issues_CBCL_ExternalScore	:=	Ind_Internal_Intrusive_External_Rulebreak_Drug_Alcohol_General_Overall_Issues_CBCL_ExternalScore	-0.00010215	-0.000155843	-5.82809e-05	4.03836e-05	-0.000103385	Ind_Internal_Intrusive_External_Rulebreak_Drug_Alcohol_General_Overall_Issues_CBCL_ExternalScore	p_Internal_Intrusive*p_Intrusive_External*p_External_Rulebreak*p_Rulebreak_Drug*p_Drug_Alcohol_General*p_Alcohol_General_Overall_Issues_CBCL*p_Overall_Issues_CBCL_ExternalScore
Ind_Internal_Intrusive_External_Rulebreak_Drug_Alcohol_General_PRS_ExternalScore	p_Internal_Intrusive*p_Intrusive_External*p_External_Rulebreak*p_Rulebreak_Drug*p_Drug_Alcohol_General*p_Alcohol_General_PRS*p_PRS_ExternalScore	:=	Ind_Internal_Intrusive_External_Rulebreak_Drug_Alcohol_General_PRS_ExternalScore	9.65838e-06	4.79189e-06	1.64243e-05	0.0015937	9.77509e-06	Ind_Internal_Intrusive_External_Rulebreak_Drug_Alcohol_General_PRS_ExternalScore	p_Internal_Intrusive*p_Intrusive_External*p_External_Rulebreak*p_Rulebreak_Drug*p_Drug_Alcohol_General*p_Alcohol_General_PRS*p_PRS_ExternalScore
Ind_Internal_Intrusive_External_Rulebreak_Drug_Alcohol_General_Tobacco_ExternalScore	p_Internal_Intrusive*p_Intrusive_External*p_External_Rulebreak*p_Rulebreak_Drug*p_Drug_Alcohol_General*p_Alcohol_General_Tobacco*p_Tobacco_ExternalScore	:=	Ind_Internal_Intrusive_External_Rulebreak_Drug_Alcohol_General_Tobacco_ExternalScore	-2.90889e-05	-5.47653e-05	-8.74414e-06	0.0118164	-2.94405e-05	Ind_Internal_Intrusive_External_Rulebreak_Drug_Alcohol_General_Tobacco_ExternalScore	p_Internal_Intrusive*p_Intrusive_External*p_External_Rulebreak*p_Rulebreak_Drug*p_Drug_Alcohol_General*p_Alcohol_General_Tobacco*p_Tobacco_ExternalScore
Ind_Internal_Intrusive_External_Rulebreak_Drug_Alcohol_General_Tobacco_Overall_Issues_CBCL_ExternalScore	p_Internal_Intrusive*p_Intrusive_External*p_External_Rulebreak*p_Rulebreak_Drug*p_Drug_Alcohol_General*p_Alcohol_General_Tobacco*p_Tobacco_Overall_Issues_CBCL*p_Overall_Issues_CBCL_ExternalScore	:=	Ind_Internal_Intrusive_External_Rulebreak_Drug_Alcohol_General_Tobacco_Overall_Issues_CBCL_ExternalScore	-1.00552e-06	-3.19647e-06	9.79127e-07	0.357301	-1.01767e-06	Ind_Internal_Intrusive_External_Rulebreak_Drug_Alcohol_General_Tobacco_Overall_Issues_CBCL_ExternalScore	p_Internal_Intrusive*p_Intrusive_External*p_External_Rulebreak*p_Rulebreak_Drug*p_Drug_Alcohol_General*p_Alcohol_General_Tobacco*p_Tobacco_Overall_Issues_CBCL*p_Overall_Issues_CBCL_ExternalScore
Ind_Internal_Intrusive_External_Rulebreak_Drug_Alcohol_General_Tobacco_PRS_ExternalScore	p_Internal_Intrusive*p_Intrusive_External*p_External_Rulebreak*p_Rulebreak_Drug*p_Drug_Alcohol_General*p_Alcohol_General_Tobacco*p_Tobacco_PRS*p_PRS_ExternalScore	:=	Ind_Internal_Intrusive_External_Rulebreak_Drug_Alcohol_General_Tobacco_PRS_ExternalScore	-1.56156e-06	-3.44542e-06	-4.12389e-07	0.0339576	-1.58043e-06	Ind_Internal_Intrusive_External_Rulebreak_Drug_Alcohol_General_Tobacco_PRS_ExternalScore	p_Internal_Intrusive*p_Intrusive_External*p_External_Rulebreak*p_Rulebreak_Drug*p_Drug_Alcohol_General*p_Alcohol_General_Tobacco*p_Tobacco_PRS*p_PRS_ExternalScore
Ind_Internal_Intrusive_External_Rulebreak_Drug_Overall_Issues_CBCL_ExternalScore	p_Internal_Intrusive*p_Intrusive_External*p_External_Rulebreak*p_Rulebreak_Drug*p_Drug_Overall_Issues_CBCL*p_Overall_Issues_CBCL_ExternalScore	:=	Ind_Internal_Intrusive_External_Rulebreak_Drug_Overall_Issues_CBCL_ExternalScore	-2.15577e-05	-4.34198e-05	-7.37291e-06	0.015487	-2.18182e-05	Ind_Internal_Intrusive_External_Rulebreak_Drug_Overall_Issues_CBCL_ExternalScore	p_Internal_Intrusive*p_Intrusive_External*p_External_Rulebreak*p_Rulebreak_Drug*p_Drug_Overall_Issues_CBCL*p_Overall_Issues_CBCL_ExternalScore
Ind_Internal_Intrusive_External_Rulebreak_ExternalScore	p_Internal_Intrusive*p_Intrusive_External*p_External_Rulebreak*p_Rulebreak_ExternalScore	:=	Ind_Internal_Intrusive_External_Rulebreak_ExternalScore	0.000608223	0.000367599	0.000925706	2.76667e-05	0.000615573	Ind_Internal_Intrusive_External_Rulebreak_ExternalScore	p_Internal_Intrusive*p_Intrusive_External*p_External_Rulebreak*p_Rulebreak_ExternalScore
Ind_Internal_Intrusive_External_Rulebreak_PRS_ExternalScore	p_Internal_Intrusive*p_Intrusive_External*p_External_Rulebreak*p_Rulebreak_PRS*p_PRS_ExternalScore	:=	Ind_Internal_Intrusive_External_Rulebreak_PRS_ExternalScore	-1.95189e-05	-3.70228e-05	-6.37583e-06	0.0118272	-1.97548e-05	Ind_Internal_Intrusive_External_Rulebreak_PRS_ExternalScore	p_Internal_Intrusive*p_Intrusive_External*p_External_Rulebreak*p_Rulebreak_PRS*p_PRS_ExternalScore
Ind_Internal_Intrusive_External_Rulebreak_Tobacco_ExternalScore	p_Internal_Intrusive*p_Intrusive_External*p_External_Rulebreak*p_Rulebreak_Tobacco*p_Tobacco_ExternalScore	:=	Ind_Internal_Intrusive_External_Rulebreak_Tobacco_ExternalScore	-3.14377e-05	-6.16823e-05	-8.82818e-06	0.0151797	-3.18176e-05	Ind_Internal_Intrusive_External_Rulebreak_Tobacco_ExternalScore	p_Internal_Intrusive*p_Intrusive_External*p_External_Rulebreak*p_Rulebreak_Tobacco*p_Tobacco_ExternalScore
Ind_Internal_Intrusive_External_Rulebreak_Tobacco_Overall_Issues_CBCL_ExternalScore	p_Internal_Intrusive*p_Intrusive_External*p_External_Rulebreak*p_Rulebreak_Tobacco*p_Tobacco_Overall_Issues_CBCL*p_Overall_Issues_CBCL_ExternalScore	:=	Ind_Internal_Intrusive_External_Rulebreak_Tobacco_Overall_Issues_CBCL_ExternalScore	-1.08671e-06	-3.5368e-06	1.07478e-06	0.366603	-1.09984e-06	Ind_Internal_Intrusive_External_Rulebreak_Tobacco_Overall_Issues_CBCL_ExternalScore	p_Internal_Intrusive*p_Intrusive_External*p_External_Rulebreak*p_Rulebreak_Tobacco*p_Tobacco_Overall_Issues_CBCL*p_Overall_Issues_CBCL_ExternalScore
Ind_Internal_Intrusive_External_Rulebreak_Tobacco_PRS_ExternalScore	p_Internal_Intrusive*p_Intrusive_External*p_External_Rulebreak*p_Rulebreak_Tobacco*p_Tobacco_PRS*p_PRS_ExternalScore	:=	Ind_Internal_Intrusive_External_Rulebreak_Tobacco_PRS_ExternalScore	-1.68765e-06	-3.58065e-06	-4.40599e-07	0.0335247	-1.70804e-06	Ind_Internal_Intrusive_External_Rulebreak_Tobacco_PRS_ExternalScore	p_Internal_Intrusive*p_Intrusive_External*p_External_Rulebreak*p_Rulebreak_Tobacco*p_Tobacco_PRS*p_PRS_ExternalScore
Ind_Internal_Intrusive_ExternalScore	p_Internal_Intrusive*p_Intrusive_ExternalScore	:=	Ind_Internal_Intrusive_ExternalScore	0.0066077	0.00173524	0.0109141	0.00477609	0.00668755	Ind_Internal_Intrusive_ExternalScore	p_Internal_Intrusive*p_Intrusive_ExternalScore
Ind_Internal_Overall_Issues_CBCL_ExternalScore	p_Internal_Overall_Issues_CBCL*p_Overall_Issues_CBCL_ExternalScore	:=	Ind_Internal_Overall_Issues_CBCL_ExternalScore	-0.00535227	-0.00777939	-0.00312207	3.96585e-06	-0.00541696	Ind_Internal_Overall_Issues_CBCL_ExternalScore	p_Internal_Overall_Issues_CBCL*p_Overall_Issues_CBCL_ExternalScore
Ind_Internal_PRS_ExternalScore	p_Internal_PRS*p_PRS_ExternalScore	:=	Ind_Internal_PRS_ExternalScore	-0.000722538	-0.00244141	0.000844923	0.36207	-0.000731269	Ind_Internal_PRS_ExternalScore	p_Internal_PRS*p_PRS_ExternalScore
Ind_Internal_Rulebreak_ADHD_ExternalScore	p_Internal_Rulebreak*p_Rulebreak_ADHD*p_ADHD_ExternalScore	:=	Ind_Internal_Rulebreak_ADHD_ExternalScore	0.000510037	6.68871e-05	0.00100784	0.0375805	0.000516201	Ind_Internal_Rulebreak_ADHD_ExternalScore	p_Internal_Rulebreak*p_Rulebreak_ADHD*p_ADHD_ExternalScore
Ind_Internal_Rulebreak_Alcohol_General_ADHD_ExternalScore	p_Internal_Rulebreak*p_Rulebreak_Alcohol_General*p_Alcohol_General_ADHD*p_ADHD_ExternalScore	:=	Ind_Internal_Rulebreak_Alcohol_General_ADHD_ExternalScore	-0.000132004	-0.000319582	2.57462e-05	0.124958	-0.000133599	Ind_Internal_Rulebreak_Alcohol_General_ADHD_ExternalScore	p_Internal_Rulebreak*p_Rulebreak_Alcohol_General*p_Alcohol_General_ADHD*p_ADHD_ExternalScore
Ind_Internal_Rulebreak_Alcohol_General_ExternalScore	p_Internal_Rulebreak*p_Rulebreak_Alcohol_General*p_Alcohol_General_ExternalScore	:=	Ind_Internal_Rulebreak_Alcohol_General_ExternalScore	0.0307243	0.0254949	0.0360331	0	0.0310956	Ind_Internal_Rulebreak_Alcohol_General_ExternalScore	p_Internal_Rulebreak*p_Rulebreak_Alcohol_General*p_Alcohol_General_ExternalScore
Ind_Internal_Rulebreak_Alcohol_General_Overall_Issues_CBCL_ExternalScore	p_Internal_Rulebreak*p_Rulebreak_Alcohol_General*p_Alcohol_General_Overall_Issues_CBCL*p_Overall_Issues_CBCL_ExternalScore	:=	Ind_Internal_Rulebreak_Alcohol_General_Overall_Issues_CBCL_ExternalScore	-0.00456723	-0.00637443	-0.00288673	1.60531e-07	-0.00462243	Ind_Internal_Rulebreak_Alcohol_General_Overall_Issues_CBCL_ExternalScore	p_Internal_Rulebreak*p_Rulebreak_Alcohol_General*p_Alcohol_General_Overall_Issues_CBCL*p_Overall_Issues_CBCL_ExternalScore
Ind_Internal_Rulebreak_Alcohol_General_PRS_ExternalScore	p_Internal_Rulebreak*p_Rulebreak_Alcohol_General*p_Alcohol_General_PRS*p_PRS_ExternalScore	:=	Ind_Internal_Rulebreak_Alcohol_General_PRS_ExternalScore	0.000431834	0.000227444	0.000694713	0.000376614	0.000437053	Ind_Internal_Rulebreak_Alcohol_General_PRS_ExternalScore	p_Internal_Rulebreak*p_Rulebreak_Alcohol_General*p_Alcohol_General_PRS*p_PRS_ExternalScore
Ind_Internal_Rulebreak_Alcohol_General_Tobacco_ExternalScore	p_Internal_Rulebreak*p_Rulebreak_Alcohol_General*p_Alcohol_General_Tobacco*p_Tobacco_ExternalScore	:=	Ind_Internal_Rulebreak_Alcohol_General_Tobacco_ExternalScore	-0.00130059	-0.00225508	-0.000446017	0.00536117	-0.00131631	Ind_Internal_Rulebreak_Alcohol_General_Tobacco_ExternalScore	p_Internal_Rulebreak*p_Rulebreak_Alcohol_General*p_Alcohol_General_Tobacco*p_Tobacco_ExternalScore
Ind_Internal_Rulebreak_Alcohol_General_Tobacco_Overall_Issues_CBCL_ExternalScore	p_Internal_Rulebreak*p_Rulebreak_Alcohol_General*p_Alcohol_General_Tobacco*p_Tobacco_Overall_Issues_CBCL*p_Overall_Issues_CBCL_ExternalScore	:=	Ind_Internal_Rulebreak_Alcohol_General_Tobacco_Overall_Issues_CBCL_ExternalScore	-4.49577e-05	-0.000142162	4.44075e-05	0.345906	-4.5501e-05	Ind_Internal_Rulebreak_Alcohol_General_Tobacco_Overall_Issues_CBCL_ExternalScore	p_Internal_Rulebreak*p_Rulebreak_Alcohol_General*p_Alcohol_General_Tobacco*p_Tobacco_Overall_Issues_CBCL*p_Overall_Issues_CBCL_ExternalScore
Ind_Internal_Rulebreak_Alcohol_General_Tobacco_PRS_ExternalScore	p_Internal_Rulebreak*p_Rulebreak_Alcohol_General*p_Alcohol_General_Tobacco*p_Tobacco_PRS*p_PRS_ExternalScore	:=	Ind_Internal_Rulebreak_Alcohol_General_Tobacco_PRS_ExternalScore	-6.98187e-05	-0.00013541	-1.87117e-05	0.0211506	-7.06624e-05	Ind_Internal_Rulebreak_Alcohol_General_Tobacco_PRS_ExternalScore	p_Internal_Rulebreak*p_Rulebreak_Alcohol_General*p_Alcohol_General_Tobacco*p_Tobacco_PRS*p_PRS_ExternalScore
Ind_Internal_Rulebreak_Drug_Alcohol_General_ADHD_ExternalScore	p_Internal_Rulebreak*p_Rulebreak_Drug*p_Drug_Alcohol_General*p_Alcohol_General_ADHD*p_ADHD_ExternalScore	:=	Ind_Internal_Rulebreak_Drug_Alcohol_General_ADHD_ExternalScore	-0.000113629	-0.000272805	2.31232e-05	0.129212	-0.000115002	Ind_Internal_Rulebreak_Drug_Alcohol_General_ADHD_ExternalScore	p_Internal_Rulebreak*p_Rulebreak_Drug*p_Drug_Alcohol_General*p_Alcohol_General_ADHD*p_ADHD_ExternalScore
Ind_Internal_Rulebreak_Drug_Alcohol_General_ExternalScore	p_Internal_Rulebreak*p_Rulebreak_Drug*p_Drug_Alcohol_General*p_Alcohol_General_ExternalScore	:=	Ind_Internal_Rulebreak_Drug_Alcohol_General_ExternalScore	0.0264476	0.022596	0.0306232	0	0.0267672	Ind_Internal_Rulebreak_Drug_Alcohol_General_ExternalScore	p_Internal_Rulebreak*p_Rulebreak_Drug*p_Drug_Alcohol_General*p_Alcohol_General_ExternalScore
Ind_Internal_Rulebreak_Drug_Alcohol_General_Overall_Issues_CBCL_ExternalScore	p_Internal_Rulebreak*p_Rulebreak_Drug*p_Drug_Alcohol_General*p_Alcohol_General_Overall_Issues_CBCL*p_Overall_Issues_CBCL_ExternalScore	:=	Ind_Internal_Rulebreak_Drug_Alcohol_General_Overall_Issues_CBCL_ExternalScore	-0.00393149	-0.00540814	-0.00254704	5.13922e-08	-0.003979	Ind_Internal_Rulebreak_Drug_Alcohol_General_Overall_Issues_CBCL_ExternalScore	p_Internal_Rulebreak*p_Rulebreak_Drug*p_Drug_Alcohol_General*p_Alcohol_General_Overall_Issues_CBCL*p_Overall_Issues_CBCL_ExternalScore
Ind_Internal_Rulebreak_Drug_Alcohol_General_PRS_ExternalScore	p_Internal_Rulebreak*p_Rulebreak_Drug*p_Drug_Alcohol_General*p_Alcohol_General_PRS*p_PRS_ExternalScore	:=	Ind_Internal_Rulebreak_Drug_Alcohol_General_PRS_ExternalScore	0.000371724	0.000205148	0.000605564	0.000268634	0.000376217	Ind_Internal_Rulebreak_Drug_Alcohol_General_PRS_ExternalScore	p_Internal_Rulebreak*p_Rulebreak_Drug*p_Drug_Alcohol_General*p_Alcohol_General_PRS*p_PRS_ExternalScore
Ind_Internal_Rulebreak_Drug_Alcohol_General_Tobacco_ExternalScore	p_Internal_Rulebreak*p_Rulebreak_Drug*p_Drug_Alcohol_General*p_Alcohol_General_Tobacco*p_Tobacco_ExternalScore	:=	Ind_Internal_Rulebreak_Drug_Alcohol_General_Tobacco_ExternalScore	-0.00111955	-0.00193522	-0.000363215	0.00489268	-0.00113308	Ind_Internal_Rulebreak_Drug_Alcohol_General_Tobacco_ExternalScore	p_Internal_Rulebreak*p_Rulebreak_Drug*p_Drug_Alcohol_General*p_Alcohol_General_Tobacco*p_Tobacco_ExternalScore
Ind_Internal_Rulebreak_Drug_Alcohol_General_Tobacco_Overall_Issues_CBCL_ExternalScore	p_Internal_Rulebreak*p_Rulebreak_Drug*p_Drug_Alcohol_General*p_Alcohol_General_Tobacco*p_Tobacco_Overall_Issues_CBCL*p_Overall_Issues_CBCL_ExternalScore	:=	Ind_Internal_Rulebreak_Drug_Alcohol_General_Tobacco_Overall_Issues_CBCL_ExternalScore	-3.86997e-05	-0.000116393	3.86258e-05	0.34383	-3.91674e-05	Ind_Internal_Rulebreak_Drug_Alcohol_General_Tobacco_Overall_Issues_CBCL_ExternalScore	p_Internal_Rulebreak*p_Rulebreak_Drug*p_Drug_Alcohol_General*p_Alcohol_General_Tobacco*p_Tobacco_Overall_Issues_CBCL*p_Overall_Issues_CBCL_ExternalScore
Ind_Internal_Rulebreak_Drug_Alcohol_General_Tobacco_PRS_ExternalScore	p_Internal_Rulebreak*p_Rulebreak_Drug*p_Drug_Alcohol_General*p_Alcohol_General_Tobacco*p_Tobacco_PRS*p_PRS_ExternalScore	:=	Ind_Internal_Rulebreak_Drug_Alcohol_General_Tobacco_PRS_ExternalScore	-6.01002e-05	-0.000114845	-1.63631e-05	0.0230573	-6.08265e-05	Ind_Internal_Rulebreak_Drug_Alcohol_General_Tobacco_PRS_ExternalScore	p_Internal_Rulebreak*p_Rulebreak_Drug*p_Drug_Alcohol_General*p_Alcohol_General_Tobacco*p_Tobacco_PRS*p_PRS_ExternalScore
Ind_Internal_Rulebreak_Drug_Overall_Issues_CBCL_ExternalScore	p_Internal_Rulebreak*p_Rulebreak_Drug*p_Drug_Overall_Issues_CBCL*p_Overall_Issues_CBCL_ExternalScore	:=	Ind_Internal_Rulebreak_Drug_Overall_Issues_CBCL_ExternalScore	-0.000829696	-0.00161636	-0.000316732	0.00747569	-0.000839723	Ind_Internal_Rulebreak_Drug_Overall_Issues_CBCL_ExternalScore	p_Internal_Rulebreak*p_Rulebreak_Drug*p_Drug_Overall_Issues_CBCL*p_Overall_Issues_CBCL_ExternalScore
Ind_Internal_Rulebreak_ExternalScore	p_Internal_Rulebreak*p_Rulebreak_ExternalScore	:=	Ind_Internal_Rulebreak_ExternalScore	0.0234088	0.0157314	0.0316145	5.42259e-09	0.0236917	Ind_Internal_Rulebreak_ExternalScore	p_Internal_Rulebreak*p_Rulebreak_ExternalScore
Ind_Internal_Rulebreak_PRS_ExternalScore	p_Internal_Rulebreak*p_Rulebreak_PRS*p_PRS_ExternalScore	:=	Ind_Internal_Rulebreak_PRS_ExternalScore	-0.000751229	-0.00131057	-0.00024811	0.00491594	-0.000760308	Ind_Internal_Rulebreak_PRS_ExternalScore	p_Internal_Rulebreak*p_Rulebreak_PRS*p_PRS_ExternalScore
Ind_Internal_Rulebreak_Tobacco_ExternalScore	p_Internal_Rulebreak*p_Rulebreak_Tobacco*p_Tobacco_ExternalScore	:=	Ind_Internal_Rulebreak_Tobacco_ExternalScore	-0.00120995	-0.00223064	-0.000373678	0.00637881	-0.00122457	Ind_Internal_Rulebreak_Tobacco_ExternalScore	p_Internal_Rulebreak*p_Rulebreak_Tobacco*p_Tobacco_ExternalScore
Ind_Internal_Rulebreak_Tobacco_Overall_Issues_CBCL_ExternalScore	p_Internal_Rulebreak*p_Rulebreak_Tobacco*p_Tobacco_Overall_Issues_CBCL*p_Overall_Issues_CBCL_ExternalScore	:=	Ind_Internal_Rulebreak_Tobacco_Overall_Issues_CBCL_ExternalScore	-4.18245e-05	-0.000133653	3.73628e-05	0.354614	-4.233e-05	Ind_Internal_Rulebreak_Tobacco_Overall_Issues_CBCL_ExternalScore	p_Internal_Rulebreak*p_Rulebreak_Tobacco*p_Tobacco_Overall_Issues_CBCL*p_Overall_Issues_CBCL_ExternalScore
Ind_Internal_Rulebreak_Tobacco_PRS_ExternalScore	p_Internal_Rulebreak*p_Rulebreak_Tobacco*p_Tobacco_PRS*p_PRS_ExternalScore	:=	Ind_Internal_Rulebreak_Tobacco_PRS_ExternalScore	-6.4953e-05	-0.000127753	-1.70269e-05	0.0220979	-6.57379e-05	Ind_Internal_Rulebreak_Tobacco_PRS_ExternalScore	p_Internal_Rulebreak*p_Rulebreak_Tobacco*p_Tobacco_PRS*p_PRS_ExternalScore
Ind_Intrusive_ADHD_ExternalScore	p_Intrusive_ADHD*p_ADHD_ExternalScore	:=	Ind_Intrusive_ADHD_ExternalScore	-0.015209	-0.0210243	-0.00856606	1.37933e-06	-0.0153928	Ind_Intrusive_ADHD_ExternalScore	p_Intrusive_ADHD*p_ADHD_ExternalScore
Ind_Intrusive_External_Alcohol_General_ADHD_ExternalScore	p_Intrusive_External*p_External_Alcohol_General*p_Alcohol_General_ADHD*p_ADHD_ExternalScore	:=	Ind_Intrusive_External_Alcohol_General_ADHD_ExternalScore	7.12449e-07	-3.20852e-06	4.94579e-06	0.704393	7.21059e-07	Ind_Intrusive_External_Alcohol_General_ADHD_ExternalScore	p_Intrusive_External*p_External_Alcohol_General*p_Alcohol_General_ADHD*p_ADHD_ExternalScore
Ind_Intrusive_External_Alcohol_General_ExternalScore	p_Intrusive_External*p_External_Alcohol_General*p_Alcohol_General_ExternalScore	:=	Ind_Intrusive_External_Alcohol_General_ExternalScore	-0.000165825	-0.000844059	0.000533573	0.62765	-0.000167829	Ind_Intrusive_External_Alcohol_General_ExternalScore	p_Intrusive_External*p_External_Alcohol_General*p_Alcohol_General_ExternalScore
Ind_Intrusive_External_Alcohol_General_Overall_Issues_CBCL_ExternalScore	p_Intrusive_External*p_External_Alcohol_General*p_Alcohol_General_Overall_Issues_CBCL*p_Overall_Issues_CBCL_ExternalScore	:=	Ind_Intrusive_External_Alcohol_General_Overall_Issues_CBCL_ExternalScore	2.46502e-05	-8.75603e-05	0.000126966	0.641541	2.49481e-05	Ind_Intrusive_External_Alcohol_General_Overall_Issues_CBCL_ExternalScore	p_Intrusive_External*p_External_Alcohol_General*p_Alcohol_General_Overall_Issues_CBCL*p_Overall_Issues_CBCL_ExternalScore
Ind_Intrusive_External_Alcohol_General_PRS_ExternalScore	p_Intrusive_External*p_External_Alcohol_General*p_Alcohol_General_PRS*p_PRS_ExternalScore	:=	Ind_Intrusive_External_Alcohol_General_PRS_ExternalScore	-2.33069e-06	-1.17406e-05	7.73171e-06	0.64542	-2.35886e-06	Ind_Intrusive_External_Alcohol_General_PRS_ExternalScore	p_Intrusive_External*p_External_Alcohol_General*p_Alcohol_General_PRS*p_PRS_ExternalScore
Ind_Intrusive_External_Alcohol_General_Tobacco_ExternalScore	p_Intrusive_External*p_External_Alcohol_General*p_Alcohol_General_Tobacco*p_Tobacco_ExternalScore	:=	Ind_Intrusive_External_Alcohol_General_Tobacco_ExternalScore	7.01954e-06	-2.4232e-05	3.9752e-05	0.647333	7.10437e-06	Ind_Intrusive_External_Alcohol_General_Tobacco_ExternalScore	p_Intrusive_External*p_External_Alcohol_General*p_Alcohol_General_Tobacco*p_Tobacco_ExternalScore
Ind_Intrusive_External_Alcohol_General_Tobacco_Overall_Issues_CBCL_ExternalScore	p_Intrusive_External*p_External_Alcohol_General*p_Alcohol_General_Tobacco*p_Tobacco_Overall_Issues_CBCL*p_Overall_Issues_CBCL_ExternalScore	:=	Ind_Intrusive_External_Alcohol_General_Tobacco_Overall_Issues_CBCL_ExternalScore	2.42645e-07	-1.12089e-06	1.88258e-06	0.737	2.45578e-07	Ind_Intrusive_External_Alcohol_General_Tobacco_Overall_Issues_CBCL_ExternalScore	p_Intrusive_External*p_External_Alcohol_General*p_Alcohol_General_Tobacco*p_Tobacco_Overall_Issues_CBCL*p_Overall_Issues_CBCL_ExternalScore
Ind_Intrusive_External_Alcohol_General_Tobacco_PRS_ExternalScore	p_Intrusive_External*p_External_Alcohol_General*p_Alcohol_General_Tobacco*p_Tobacco_PRS*p_PRS_ExternalScore	:=	Ind_Intrusive_External_Alcohol_General_Tobacco_PRS_ExternalScore	3.76825e-07	-1.36128e-06	2.24631e-06	0.668963	3.81379e-07	Ind_Intrusive_External_Alcohol_General_Tobacco_PRS_ExternalScore	p_Intrusive_External*p_External_Alcohol_General*p_Alcohol_General_Tobacco*p_Tobacco_PRS*p_PRS_ExternalScore
Ind_Intrusive_External_ExternalScore	p_Intrusive_External*p_External_ExternalScore	:=	Ind_Intrusive_External_ExternalScore	0.00767332	0.00491931	0.0111094	3.41184e-07	0.00776605	Ind_Intrusive_External_ExternalScore	p_Intrusive_External*p_External_ExternalScore
Ind_Intrusive_External_Overall_Issues_CBCL_ExternalScore	p_Intrusive_External*p_External_Overall_Issues_CBCL*p_Overall_Issues_CBCL_ExternalScore	:=	Ind_Intrusive_External_Overall_Issues_CBCL_ExternalScore	-0.000158888	-0.000361463	2.20581e-05	0.114831	-0.000160808	Ind_Intrusive_External_Overall_Issues_CBCL_ExternalScore	p_Intrusive_External*p_External_Overall_Issues_CBCL*p_Overall_Issues_CBCL_ExternalScore
Ind_Intrusive_External_Rulebreak_ADHD_ExternalScore	p_Intrusive_External*p_External_Rulebreak*p_Rulebreak_ADHD*p_ADHD_ExternalScore	:=	Ind_Intrusive_External_Rulebreak_ADHD_ExternalScore	5.87428e-05	8.37339e-06	0.000128881	0.0499251	5.94527e-05	Ind_Intrusive_External_Rulebreak_ADHD_ExternalScore	p_Intrusive_External*p_External_Rulebreak*p_Rulebreak_ADHD*p_ADHD_ExternalScore
Ind_Intrusive_External_Rulebreak_Alcohol_General_ADHD_ExternalScore	p_Intrusive_External*p_External_Rulebreak*p_Rulebreak_Alcohol_General*p_Alcohol_General_ADHD*p_ADHD_ExternalScore	:=	Ind_Intrusive_External_Rulebreak_Alcohol_General_ADHD_ExternalScore	-1.52033e-05	-3.79534e-05	2.74183e-06	0.139115	-1.53871e-05	Ind_Intrusive_External_Rulebreak_Alcohol_General_ADHD_ExternalScore	p_Intrusive_External*p_External_Rulebreak*p_Rulebreak_Alcohol_General*p_Alcohol_General_ADHD*p_ADHD_ExternalScore
Ind_Intrusive_External_Rulebreak_Alcohol_General_ExternalScore	p_Intrusive_External*p_External_Rulebreak*p_Rulebreak_Alcohol_General*p_Alcohol_General_ExternalScore	:=	Ind_Intrusive_External_Rulebreak_Alcohol_General_ExternalScore	0.00353863	0.00238407	0.00482679	7.93662e-09	0.00358139	Ind_Intrusive_External_Rulebreak_Alcohol_General_ExternalScore	p_Intrusive_External*p_External_Rulebreak*p_Rulebreak_Alcohol_General*p_Alcohol_General_ExternalScore
Ind_Intrusive_External_Rulebreak_Alcohol_General_Overall_Issues_CBCL_ExternalScore	p_Intrusive_External*p_External_Rulebreak*p_Rulebreak_Alcohol_General*p_Alcohol_General_Overall_Issues_CBCL*p_Overall_Issues_CBCL_ExternalScore	:=	Ind_Intrusive_External_Rulebreak_Alcohol_General_Overall_Issues_CBCL_ExternalScore	-0.000526025	-0.000822467	-0.000292528	5.7958e-05	-0.000532381	Ind_Intrusive_External_Rulebreak_Alcohol_General_Overall_Issues_CBCL_ExternalScore	p_Intrusive_External*p_External_Rulebreak*p_Rulebreak_Alcohol_General*p_Alcohol_General_Overall_Issues_CBCL*p_Overall_Issues_CBCL_ExternalScore
Ind_Intrusive_External_Rulebreak_Alcohol_General_PRS_ExternalScore	p_Intrusive_External*p_External_Rulebreak*p_Rulebreak_Alcohol_General*p_Alcohol_General_PRS*p_PRS_ExternalScore	:=	Ind_Intrusive_External_Rulebreak_Alcohol_General_PRS_ExternalScore	4.97359e-05	2.38913e-05	8.65099e-05	0.00170207	5.03369e-05	Ind_Intrusive_External_Rulebreak_Alcohol_General_PRS_ExternalScore	p_Intrusive_External*p_External_Rulebreak*p_Rulebreak_Alcohol_General*p_Alcohol_General_PRS*p_PRS_ExternalScore
Ind_Intrusive_External_Rulebreak_Alcohol_General_Tobacco_ExternalScore	p_Intrusive_External*p_External_Rulebreak*p_Rulebreak_Alcohol_General*p_Alcohol_General_Tobacco*p_Tobacco_ExternalScore	:=	Ind_Intrusive_External_Rulebreak_Alcohol_General_Tobacco_ExternalScore	-0.000149794	-0.000281857	-4.84755e-05	0.01287	-0.000151604	Ind_Intrusive_External_Rulebreak_Alcohol_General_Tobacco_ExternalScore	p_Intrusive_External*p_External_Rulebreak*p_Rulebreak_Alcohol_General*p_Alcohol_General_Tobacco*p_Tobacco_ExternalScore
Ind_Intrusive_External_Rulebreak_Alcohol_General_Tobacco_Overall_Issues_CBCL_ExternalScore	p_Intrusive_External*p_External_Rulebreak*p_Rulebreak_Alcohol_General*p_Alcohol_General_Tobacco*p_Tobacco_Overall_Issues_CBCL*p_Overall_Issues_CBCL_ExternalScore	:=	Ind_Intrusive_External_Rulebreak_Alcohol_General_Tobacco_Overall_Issues_CBCL_ExternalScore	-5.17794e-06	-1.60612e-05	5.23684e-06	0.359341	-5.24051e-06	Ind_Intrusive_External_Rulebreak_Alcohol_General_Tobacco_Overall_Issues_CBCL_ExternalScore	p_Intrusive_External*p_External_Rulebreak*p_Rulebreak_Alcohol_General*p_Alcohol_General_Tobacco*p_Tobacco_Overall_Issues_CBCL*p_Overall_Issues_CBCL_ExternalScore
Ind_Intrusive_External_Rulebreak_Alcohol_General_Tobacco_PRS_ExternalScore	p_Intrusive_External*p_External_Rulebreak*p_Rulebreak_Alcohol_General*p_Alcohol_General_Tobacco*p_Tobacco_PRS*p_PRS_ExternalScore	:=	Ind_Intrusive_External_Rulebreak_Alcohol_General_Tobacco_PRS_ExternalScore	-8.04127e-06	-1.67771e-05	-2.13476e-06	0.0314743	-8.13844e-06	Ind_Intrusive_External_Rulebreak_Alcohol_General_Tobacco_PRS_ExternalScore	p_Intrusive_External*p_External_Rulebreak*p_Rulebreak_Alcohol_General*p_Alcohol_General_Tobacco*p_Tobacco_PRS*p_PRS_ExternalScore
Ind_Intrusive_External_Rulebreak_Drug_Alcohol_General_ADHD_ExternalScore	p_Intrusive_External*p_External_Rulebreak*p_Rulebreak_Drug*p_Drug_Alcohol_General*p_Alcohol_General_ADHD*p_ADHD_ExternalScore	:=	Ind_Intrusive_External_Rulebreak_Drug_Alcohol_General_ADHD_ExternalScore	-1.30871e-05	-3.3223e-05	2.62172e-06	0.141427	-1.32452e-05	Ind_Intrusive_External_Rulebreak_Drug_Alcohol_General_ADHD_ExternalScore	p_Intrusive_External*p_External_Rulebreak*p_Rulebreak_Drug*p_Drug_Alcohol_General*p_Alcohol_General_ADHD*p_ADHD_ExternalScore
Ind_Intrusive_External_Rulebreak_Drug_Alcohol_General_ExternalScore	p_Intrusive_External*p_External_Rulebreak*p_Rulebreak_Drug*p_Drug_Alcohol_General*p_Alcohol_General_ExternalScore	:=	Ind_Intrusive_External_Rulebreak_Drug_Alcohol_General_ExternalScore	0.00304606	0.00206597	0.00420757	4.39769e-09	0.00308287	Ind_Intrusive_External_Rulebreak_Drug_Alcohol_General_ExternalScore	p_Intrusive_External*p_External_Rulebreak*p_Rulebreak_Drug*p_Drug_Alcohol_General*p_Alcohol_General_ExternalScore
Ind_Intrusive_External_Rulebreak_Drug_Alcohol_General_Overall_Issues_CBCL_ExternalScore	p_Intrusive_External*p_External_Rulebreak*p_Rulebreak_Drug*p_Drug_Alcohol_General*p_Alcohol_General_Overall_Issues_CBCL*p_Overall_Issues_CBCL_ExternalScore	:=	Ind_Intrusive_External_Rulebreak_Drug_Alcohol_General_Overall_Issues_CBCL_ExternalScore	-0.000452804	-0.000697774	-0.000260147	3.63631e-05	-0.000458276	Ind_Intrusive_External_Rulebreak_Drug_Alcohol_General_Overall_Issues_CBCL_ExternalScore	p_Intrusive_External*p_External_Rulebreak*p_Rulebreak_Drug*p_Drug_Alcohol_General*p_Alcohol_General_Overall_Issues_CBCL*p_Overall_Issues_CBCL_ExternalScore
Ind_Intrusive_External_Rulebreak_Drug_Alcohol_General_PRS_ExternalScore	p_Intrusive_External*p_External_Rulebreak*p_Rulebreak_Drug*p_Drug_Alcohol_General*p_Alcohol_General_PRS*p_PRS_ExternalScore	:=	Ind_Intrusive_External_Rulebreak_Drug_Alcohol_General_PRS_ExternalScore	4.28128e-05	2.1766e-05	7.26764e-05	0.00136873	4.33302e-05	Ind_Intrusive_External_Rulebreak_Drug_Alcohol_General_PRS_ExternalScore	p_Intrusive_External*p_External_Rulebreak*p_Rulebreak_Drug*p_Drug_Alcohol_General*p_Alcohol_General_PRS*p_PRS_ExternalScore
Ind_Intrusive_External_Rulebreak_Drug_Alcohol_General_Tobacco_ExternalScore	p_Intrusive_External*p_External_Rulebreak*p_Rulebreak_Drug*p_Drug_Alcohol_General*p_Alcohol_General_Tobacco*p_Tobacco_ExternalScore	:=	Ind_Intrusive_External_Rulebreak_Drug_Alcohol_General_Tobacco_ExternalScore	-0.000128943	-0.000244968	-3.93497e-05	0.0121172	-0.000130501	Ind_Intrusive_External_Rulebreak_Drug_Alcohol_General_Tobacco_ExternalScore	p_Intrusive_External*p_External_Rulebreak*p_Rulebreak_Drug*p_Drug_Alcohol_General*p_Alcohol_General_Tobacco*p_Tobacco_ExternalScore
Ind_Intrusive_External_Rulebreak_Drug_Alcohol_General_Tobacco_Overall_Issues_CBCL_ExternalScore	p_Intrusive_External*p_External_Rulebreak*p_Rulebreak_Drug*p_Drug_Alcohol_General*p_Alcohol_General_Tobacco*p_Tobacco_Overall_Issues_CBCL*p_Overall_Issues_CBCL_ExternalScore	:=	Ind_Intrusive_External_Rulebreak_Drug_Alcohol_General_Tobacco_Overall_Issues_CBCL_ExternalScore	-4.45719e-06	-1.37296e-05	4.3881e-06	0.357314	-4.51105e-06	Ind_Intrusive_External_Rulebreak_Drug_Alcohol_General_Tobacco_Overall_Issues_CBCL_ExternalScore	p_Intrusive_External*p_External_Rulebreak*p_Rulebreak_Drug*p_Drug_Alcohol_General*p_Alcohol_General_Tobacco*p_Tobacco_Overall_Issues_CBCL*p_Overall_Issues_CBCL_ExternalScore
Ind_Intrusive_External_Rulebreak_Drug_Alcohol_General_Tobacco_PRS_ExternalScore	p_Intrusive_External*p_External_Rulebreak*p_Rulebreak_Drug*p_Drug_Alcohol_General*p_Alcohol_General_Tobacco*p_Tobacco_PRS*p_PRS_ExternalScore	:=	Ind_Intrusive_External_Rulebreak_Drug_Alcohol_General_Tobacco_PRS_ExternalScore	-6.92195e-06	-1.44818e-05	-1.80503e-06	0.0340144	-7.0056e-06	Ind_Intrusive_External_Rulebreak_Drug_Alcohol_General_Tobacco_PRS_ExternalScore	p_Intrusive_External*p_External_Rulebreak*p_Rulebreak_Drug*p_Drug_Alcohol_General*p_Alcohol_General_Tobacco*p_Tobacco_PRS*p_PRS_ExternalScore
Ind_Intrusive_External_Rulebreak_Drug_Overall_Issues_CBCL_ExternalScore	p_Intrusive_External*p_External_Rulebreak*p_Rulebreak_Drug*p_Drug_Overall_Issues_CBCL*p_Overall_Issues_CBCL_ExternalScore	:=	Ind_Intrusive_External_Rulebreak_Drug_Overall_Issues_CBCL_ExternalScore	-9.5559e-05	-0.000190458	-3.40261e-05	0.0149832	-9.67138e-05	Ind_Intrusive_External_Rulebreak_Drug_Overall_Issues_CBCL_ExternalScore	p_Intrusive_External*p_External_Rulebreak*p_Rulebreak_Drug*p_Drug_Overall_Issues_CBCL*p_Overall_Issues_CBCL_ExternalScore
Ind_Intrusive_External_Rulebreak_ExternalScore	p_Intrusive_External*p_External_Rulebreak*p_Rulebreak_ExternalScore	:=	Ind_Intrusive_External_Rulebreak_ExternalScore	0.00269608	0.00162253	0.00405109	2.41896e-05	0.00272866	Ind_Intrusive_External_Rulebreak_ExternalScore	p_Intrusive_External*p_External_Rulebreak*p_Rulebreak_ExternalScore
Ind_Intrusive_External_Rulebreak_PRS_ExternalScore	p_Intrusive_External*p_External_Rulebreak*p_Rulebreak_PRS*p_PRS_ExternalScore	:=	Ind_Intrusive_External_Rulebreak_PRS_ExternalScore	-8.65217e-05	-0.00016291	-2.75185e-05	0.0106062	-8.75673e-05	Ind_Intrusive_External_Rulebreak_PRS_ExternalScore	p_Intrusive_External*p_External_Rulebreak*p_Rulebreak_PRS*p_PRS_ExternalScore
Ind_Intrusive_External_Rulebreak_Tobacco_ExternalScore	p_Intrusive_External*p_External_Rulebreak*p_Rulebreak_Tobacco*p_Tobacco_ExternalScore	:=	Ind_Intrusive_External_Rulebreak_Tobacco_ExternalScore	-0.000139354	-0.000266527	-3.92319e-05	0.0158761	-0.000141039	Ind_Intrusive_External_Rulebreak_Tobacco_ExternalScore	p_Intrusive_External*p_External_Rulebreak*p_Rulebreak_Tobacco*p_Tobacco_ExternalScore
Ind_Intrusive_External_Rulebreak_Tobacco_Overall_Issues_CBCL_ExternalScore	p_Intrusive_External*p_External_Rulebreak*p_Rulebreak_Tobacco*p_Tobacco_Overall_Issues_CBCL*p_Overall_Issues_CBCL_ExternalScore	:=	Ind_Intrusive_External_Rulebreak_Tobacco_Overall_Issues_CBCL_ExternalScore	-4.81708e-06	-1.55465e-05	4.34999e-06	0.368093	-4.87529e-06	Ind_Intrusive_External_Rulebreak_Tobacco_Overall_Issues_CBCL_ExternalScore	p_Intrusive_External*p_External_Rulebreak*p_Rulebreak_Tobacco*p_Tobacco_Overall_Issues_CBCL*p_Overall_Issues_CBCL_ExternalScore
Ind_Intrusive_External_Rulebreak_Tobacco_PRS_ExternalScore	p_Intrusive_External*p_External_Rulebreak*p_Rulebreak_Tobacco*p_Tobacco_PRS*p_PRS_ExternalScore	:=	Ind_Intrusive_External_Rulebreak_Tobacco_PRS_ExternalScore	-7.48087e-06	-1.56694e-05	-1.90277e-06	0.0343398	-7.57127e-06	Ind_Intrusive_External_Rulebreak_Tobacco_PRS_ExternalScore	p_Intrusive_External*p_External_Rulebreak*p_Rulebreak_Tobacco*p_Tobacco_PRS*p_PRS_ExternalScore
Ind_Intrusive_ExternalScore	p_Intrusive_ExternalScore	:=	Ind_Intrusive_ExternalScore	0.02929	0.00739633	0.0487499	0.00479995	0.029644	Ind_Intrusive_ExternalScore	p_Intrusive_ExternalScore
Ind_Overall_Issues_CBCL_ExternalScore	p_Overall_Issues_CBCL_ExternalScore	:=	Ind_Overall_Issues_CBCL_ExternalScore	-0.0852206	-0.111804	-0.058198	1.68707e-09	-0.0854917	Ind_Overall_Issues_CBCL_ExternalScore	p_Overall_Issues_CBCL_ExternalScore
Ind_PRS_ExternalScore	p_PRS_ExternalScore	:=	Ind_PRS_ExternalScore	0.0648579	0.0476436	0.0831599	5.97744e-13	0.0656477	Ind_PRS_ExternalScore	p_PRS_ExternalScore
Ind_Rulebreak_ADHD_ExternalScore	p_Rulebreak_ADHD*p_ADHD_ExternalScore	:=	Ind_Rulebreak_ADHD_ExternalScore	0.00190538	0.000247879	0.00377398	0.0375428	0.00192844	Ind_Rulebreak_ADHD_ExternalScore	p_Rulebreak_ADHD*p_ADHD_ExternalScore
Ind_Rulebreak_Alcohol_General_ADHD_ExternalScore	p_Rulebreak_Alcohol_General*p_Alcohol_General_ADHD*p_ADHD_ExternalScore	:=	Ind_Rulebreak_Alcohol_General_ADHD_ExternalScore	-0.000493135	-0.00122965	0.000101195	0.128309	-0.000499104	Ind_Rulebreak_Alcohol_General_ADHD_ExternalScore	p_Rulebreak_Alcohol_General*p_Alcohol_General_ADHD*p_ADHD_ExternalScore
Ind_Rulebreak_Alcohol_General_ExternalScore	p_Rulebreak_Alcohol_General*p_Alcohol_General_ExternalScore	:=	Ind_Rulebreak_Alcohol_General_ExternalScore	0.114779	0.10083	0.128534	0	0.116168	Ind_Rulebreak_Alcohol_General_ExternalScore	p_Rulebreak_Alcohol_General*p_Alcohol_General_ExternalScore
Ind_Rulebreak_Alcohol_General_Overall_Issues_CBCL_ExternalScore	p_Rulebreak_Alcohol_General*p_Alcohol_General_Overall_Issues_CBCL*p_Overall_Issues_CBCL_ExternalScore	:=	Ind_Rulebreak_Alcohol_General_Overall_Issues_CBCL_ExternalScore	-0.0170621	-0.0235148	-0.011158	3.19628e-08	-0.0172686	Ind_Rulebreak_Alcohol_General_Overall_Issues_CBCL_ExternalScore	p_Rulebreak_Alcohol_General*p_Alcohol_General_Overall_Issues_CBCL*p_Overall_Issues_CBCL_ExternalScore
Ind_Rulebreak_Alcohol_General_PRS_ExternalScore	p_Rulebreak_Alcohol_General*p_Alcohol_General_PRS*p_PRS_ExternalScore	:=	Ind_Rulebreak_Alcohol_General_PRS_ExternalScore	0.00161323	0.000872662	0.00252616	0.000235558	0.00163276	Ind_Rulebreak_Alcohol_General_PRS_ExternalScore	p_Rulebreak_Alcohol_General*p_Alcohol_General_PRS*p_PRS_ExternalScore
Ind_Rulebreak_Alcohol_General_Tobacco_ExternalScore	p_Rulebreak_Alcohol_General*p_Alcohol_General_Tobacco*p_Tobacco_ExternalScore	:=	Ind_Rulebreak_Alcohol_General_Tobacco_ExternalScore	-0.0048587	-0.00853033	-0.00162299	0.00476789	-0.00491752	Ind_Rulebreak_Alcohol_General_Tobacco_ExternalScore	p_Rulebreak_Alcohol_General*p_Alcohol_General_Tobacco*p_Tobacco_ExternalScore
Ind_Rulebreak_Alcohol_General_Tobacco_Overall_Issues_CBCL_ExternalScore	p_Rulebreak_Alcohol_General*p_Alcohol_General_Tobacco*p_Tobacco_Overall_Issues_CBCL*p_Overall_Issues_CBCL_ExternalScore	:=	Ind_Rulebreak_Alcohol_General_Tobacco_Overall_Issues_CBCL_ExternalScore	-0.000167951	-0.000503507	0.000164638	0.342882	-0.000169984	Ind_Rulebreak_Alcohol_General_Tobacco_Overall_Issues_CBCL_ExternalScore	p_Rulebreak_Alcohol_General*p_Alcohol_General_Tobacco*p_Tobacco_Overall_Issues_CBCL*p_Overall_Issues_CBCL_ExternalScore
Ind_Rulebreak_Alcohol_General_Tobacco_PRS_ExternalScore	p_Rulebreak_Alcohol_General*p_Alcohol_General_Tobacco*p_Tobacco_PRS*p_PRS_ExternalScore	:=	Ind_Rulebreak_Alcohol_General_Tobacco_PRS_ExternalScore	-0.000260826	-0.000499429	-6.92647e-05	0.0204652	-0.000263984	Ind_Rulebreak_Alcohol_General_Tobacco_PRS_ExternalScore	p_Rulebreak_Alcohol_General*p_Alcohol_General_Tobacco*p_Tobacco_PRS*p_PRS_ExternalScore
Ind_Rulebreak_Drug_Alcohol_General_ADHD_ExternalScore	p_Rulebreak_Drug*p_Drug_Alcohol_General*p_Alcohol_General_ADHD*p_ADHD_ExternalScore	:=	Ind_Rulebreak_Drug_Alcohol_General_ADHD_ExternalScore	-0.000424492	-0.00101945	8.97145e-05	0.133493	-0.000429631	Ind_Rulebreak_Drug_Alcohol_General_ADHD_ExternalScore	p_Rulebreak_Drug*p_Drug_Alcohol_General*p_Alcohol_General_ADHD*p_ADHD_ExternalScore
Ind_Rulebreak_Drug_Alcohol_General_ExternalScore	p_Rulebreak_Drug*p_Drug_Alcohol_General*p_Alcohol_General_ExternalScore	:=	Ind_Rulebreak_Drug_Alcohol_General_ExternalScore	0.098802	0.0869601	0.109948	0	0.099998	Ind_Rulebreak_Drug_Alcohol_General_ExternalScore	p_Rulebreak_Drug*p_Drug_Alcohol_General*p_Alcohol_General_ExternalScore
Ind_Rulebreak_Drug_Alcohol_General_Overall_Issues_CBCL_ExternalScore	p_Rulebreak_Drug*p_Drug_Alcohol_General*p_Alcohol_General_Overall_Issues_CBCL*p_Overall_Issues_CBCL_ExternalScore	:=	Ind_Rulebreak_Drug_Alcohol_General_Overall_Issues_CBCL_ExternalScore	-0.0146871	-0.0198598	-0.00984603	1.1623e-08	-0.0148649	Ind_Rulebreak_Drug_Alcohol_General_Overall_Issues_CBCL_ExternalScore	p_Rulebreak_Drug*p_Drug_Alcohol_General*p_Alcohol_General_Overall_Issues_CBCL*p_Overall_Issues_CBCL_ExternalScore
Ind_Rulebreak_Drug_Alcohol_General_PRS_ExternalScore	p_Rulebreak_Drug*p_Drug_Alcohol_General*p_Alcohol_General_PRS*p_PRS_ExternalScore	:=	Ind_Rulebreak_Drug_Alcohol_General_PRS_ExternalScore	0.00138868	0.000779508	0.00223097	0.000171618	0.00140548	Ind_Rulebreak_Drug_Alcohol_General_PRS_ExternalScore	p_Rulebreak_Drug*p_Drug_Alcohol_General*p_Alcohol_General_PRS*p_PRS_ExternalScore
Ind_Rulebreak_Drug_Alcohol_General_Tobacco_ExternalScore	p_Rulebreak_Drug*p_Drug_Alcohol_General*p_Alcohol_General_Tobacco*p_Tobacco_ExternalScore	:=	Ind_Rulebreak_Drug_Alcohol_General_Tobacco_ExternalScore	-0.00418239	-0.00712238	-0.00137549	0.00447431	-0.00423302	Ind_Rulebreak_Drug_Alcohol_General_Tobacco_ExternalScore	p_Rulebreak_Drug*p_Drug_Alcohol_General*p_Alcohol_General_Tobacco*p_Tobacco_ExternalScore
Ind_Rulebreak_Drug_Alcohol_General_Tobacco_Overall_Issues_CBCL_ExternalScore	p_Rulebreak_Drug*p_Drug_Alcohol_General*p_Alcohol_General_Tobacco*p_Tobacco_Overall_Issues_CBCL*p_Overall_Issues_CBCL_ExternalScore	:=	Ind_Rulebreak_Drug_Alcohol_General_Tobacco_Overall_Issues_CBCL_ExternalScore	-0.000144573	-0.000437594	0.000144438	0.341682	-0.000146323	Ind_Rulebreak_Drug_Alcohol_General_Tobacco_Overall_Issues_CBCL_ExternalScore	p_Rulebreak_Drug*p_Drug_Alcohol_General*p_Alcohol_General_Tobacco*p_Tobacco_Overall_Issues_CBCL*p_Overall_Issues_CBCL_ExternalScore
Ind_Rulebreak_Drug_Alcohol_General_Tobacco_PRS_ExternalScore	p_Rulebreak_Drug*p_Drug_Alcohol_General*p_Alcohol_General_Tobacco*p_Tobacco_PRS*p_PRS_ExternalScore	:=	Ind_Rulebreak_Drug_Alcohol_General_Tobacco_PRS_ExternalScore	-0.00022452	-0.000435878	-6.22184e-05	0.0226169	-0.000227238	Ind_Rulebreak_Drug_Alcohol_General_Tobacco_PRS_ExternalScore	p_Rulebreak_Drug*p_Drug_Alcohol_General*p_Alcohol_General_Tobacco*p_Tobacco_PRS*p_PRS_ExternalScore
Ind_Rulebreak_Drug_Overall_Issues_CBCL_ExternalScore	p_Rulebreak_Drug*p_Drug_Overall_Issues_CBCL*p_Overall_Issues_CBCL_ExternalScore	:=	Ind_Rulebreak_Drug_Overall_Issues_CBCL_ExternalScore	-0.00309955	-0.00592236	-0.00119614	0.00720547	-0.00313707	Ind_Rulebreak_Drug_Overall_Issues_CBCL_ExternalScore	p_Rulebreak_Drug*p_Drug_Overall_Issues_CBCL*p_Overall_Issues_CBCL_ExternalScore
Ind_Rulebreak_ExternalScore	p_Rulebreak_ExternalScore	:=	Ind_Rulebreak_ExternalScore	0.0874499	0.0588902	0.116275	1.36805e-09	0.0885084	Ind_Rulebreak_ExternalScore	p_Rulebreak_ExternalScore
Ind_Rulebreak_PRS_ExternalScore	p_Rulebreak_PRS*p_PRS_ExternalScore	:=	Ind_Rulebreak_PRS_ExternalScore	-0.00280642	-0.00481856	-0.000938244	0.00432649	-0.00284039	Ind_Rulebreak_PRS_ExternalScore	p_Rulebreak_PRS*p_PRS_ExternalScore
Ind_Rulebreak_Tobacco_ExternalScore	p_Rulebreak_Tobacco*p_Tobacco_ExternalScore	:=	Ind_Rulebreak_Tobacco_ExternalScore	-0.0045201	-0.0082881	-0.00139187	0.00628039	-0.00457481	Ind_Rulebreak_Tobacco_ExternalScore	p_Rulebreak_Tobacco*p_Tobacco_ExternalScore
Ind_Rulebreak_Tobacco_Overall_Issues_CBCL_ExternalScore	p_Rulebreak_Tobacco*p_Tobacco_Overall_Issues_CBCL*p_Overall_Issues_CBCL_ExternalScore	:=	Ind_Rulebreak_Tobacco_Overall_Issues_CBCL_ExternalScore	-0.000156247	-0.000488807	0.000137494	0.352794	-0.000158138	Ind_Rulebreak_Tobacco_Overall_Issues_CBCL_ExternalScore	p_Rulebreak_Tobacco*p_Tobacco_Overall_Issues_CBCL*p_Overall_Issues_CBCL_ExternalScore
Ind_Rulebreak_Tobacco_PRS_ExternalScore	p_Rulebreak_Tobacco*p_Tobacco_PRS*p_PRS_ExternalScore	:=	Ind_Rulebreak_Tobacco_PRS_ExternalScore	-0.000242649	-0.000483688	-6.47291e-05	0.0228651	-0.000245586	Ind_Rulebreak_Tobacco_PRS_ExternalScore	p_Rulebreak_Tobacco*p_Tobacco_PRS*p_PRS_ExternalScore
Ind_Somatic_ADHD_ExternalScore	p_Somatic_ADHD*p_ADHD_ExternalScore	:=	Ind_Somatic_ADHD_ExternalScore	-0.0243989	-0.0339536	-0.0135313	1.06767e-06	-0.0246937	Ind_Somatic_ADHD_ExternalScore	p_Somatic_ADHD*p_ADHD_ExternalScore
Ind_Somatic_Drug_Alcohol_General_ADHD_ExternalScore	p_Somatic_Drug*p_Drug_Alcohol_General*p_Alcohol_General_ADHD*p_ADHD_ExternalScore	:=	Ind_Somatic_Drug_Alcohol_General_ADHD_ExternalScore	-3.32178e-05	-9.02164e-05	7.07098e-06	0.166873	-3.36192e-05	Ind_Somatic_Drug_Alcohol_General_ADHD_ExternalScore	p_Somatic_Drug*p_Drug_Alcohol_General*p_Alcohol_General_ADHD*p_ADHD_ExternalScore
Ind_Somatic_Drug_Alcohol_General_ExternalScore	p_Somatic_Drug*p_Drug_Alcohol_General*p_Alcohol_General_ExternalScore	:=	Ind_Somatic_Drug_Alcohol_General_ExternalScore	0.00773156	0.00513687	0.0107559	1.02384e-08	0.00782499	Ind_Somatic_Drug_Alcohol_General_ExternalScore	p_Somatic_Drug*p_Drug_Alcohol_General*p_Alcohol_General_ExternalScore
Ind_Somatic_Drug_Alcohol_General_Overall_Issues_CBCL_ExternalScore	p_Somatic_Drug*p_Drug_Alcohol_General*p_Alcohol_General_Overall_Issues_CBCL*p_Overall_Issues_CBCL_ExternalScore	:=	Ind_Somatic_Drug_Alcohol_General_Overall_Issues_CBCL_ExternalScore	-0.00114931	-0.0017693	-0.00064547	3.99861e-05	-0.0011632	Ind_Somatic_Drug_Alcohol_General_Overall_Issues_CBCL_ExternalScore	p_Somatic_Drug*p_Drug_Alcohol_General*p_Alcohol_General_Overall_Issues_CBCL*p_Overall_Issues_CBCL_ExternalScore
Ind_Somatic_Drug_Alcohol_General_PRS_ExternalScore	p_Somatic_Drug*p_Drug_Alcohol_General*p_Alcohol_General_PRS*p_PRS_ExternalScore	:=	Ind_Somatic_Drug_Alcohol_General_PRS_ExternalScore	0.000108668	5.36005e-05	0.000190038	0.0016757	0.000109981	Ind_Somatic_Drug_Alcohol_General_PRS_ExternalScore	p_Somatic_Drug*p_Drug_Alcohol_General*p_Alcohol_General_PRS*p_PRS_ExternalScore
Ind_Somatic_Drug_Alcohol_General_Tobacco_ExternalScore	p_Somatic_Drug*p_Drug_Alcohol_General*p_Alcohol_General_Tobacco*p_Tobacco_ExternalScore	:=	Ind_Somatic_Drug_Alcohol_General_Tobacco_ExternalScore	-0.000327285	-0.000598185	-9.09418e-05	0.00989933	-0.00033124	Ind_Somatic_Drug_Alcohol_General_Tobacco_ExternalScore	p_Somatic_Drug*p_Drug_Alcohol_General*p_Alcohol_General_Tobacco*p_Tobacco_ExternalScore
Ind_Somatic_Drug_Alcohol_General_Tobacco_Overall_Issues_CBCL_ExternalScore	p_Somatic_Drug*p_Drug_Alcohol_General*p_Alcohol_General_Tobacco*p_Tobacco_Overall_Issues_CBCL*p_Overall_Issues_CBCL_ExternalScore	:=	Ind_Somatic_Drug_Alcohol_General_Tobacco_Overall_Issues_CBCL_ExternalScore	-1.13133e-05	-3.52135e-05	1.10906e-05	0.350315	-1.145e-05	Ind_Somatic_Drug_Alcohol_General_Tobacco_Overall_Issues_CBCL_ExternalScore	p_Somatic_Drug*p_Drug_Alcohol_General*p_Alcohol_General_Tobacco*p_Tobacco_Overall_Issues_CBCL*p_Overall_Issues_CBCL_ExternalScore
Ind_Somatic_Drug_Alcohol_General_Tobacco_PRS_ExternalScore	p_Somatic_Drug*p_Drug_Alcohol_General*p_Alcohol_General_Tobacco*p_Tobacco_PRS*p_PRS_ExternalScore	:=	Ind_Somatic_Drug_Alcohol_General_Tobacco_PRS_ExternalScore	-1.75694e-05	-3.74271e-05	-4.43201e-06	0.0371104	-1.77817e-05	Ind_Somatic_Drug_Alcohol_General_Tobacco_PRS_ExternalScore	p_Somatic_Drug*p_Drug_Alcohol_General*p_Alcohol_General_Tobacco*p_Tobacco_PRS*p_PRS_ExternalScore
Ind_Somatic_Drug_Overall_Issues_CBCL_ExternalScore	p_Somatic_Drug*p_Drug_Overall_Issues_CBCL*p_Overall_Issues_CBCL_ExternalScore	:=	Ind_Somatic_Drug_Overall_Issues_CBCL_ExternalScore	-0.000242549	-0.000501739	-8.87704e-05	0.0168498	-0.00024548	Ind_Somatic_Drug_Overall_Issues_CBCL_ExternalScore	p_Somatic_Drug*p_Drug_Overall_Issues_CBCL*p_Overall_Issues_CBCL_ExternalScore
Ind_Somatic_External_Alcohol_General_ADHD_ExternalScore	p_Somatic_External*p_External_Alcohol_General*p_Alcohol_General_ADHD*p_ADHD_ExternalScore	:=	Ind_Somatic_External_Alcohol_General_ADHD_ExternalScore	-1.15599e-07	-1.1184e-06	5.8017e-07	0.771873	-1.16996e-07	Ind_Somatic_External_Alcohol_General_ADHD_ExternalScore	p_Somatic_External*p_External_Alcohol_General*p_Alcohol_General_ADHD*p_ADHD_ExternalScore
Ind_Somatic_External_Alcohol_General_ExternalScore	p_Somatic_External*p_External_Alcohol_General*p_Alcohol_General_ExternalScore	:=	Ind_Somatic_External_Alcohol_General_ExternalScore	2.69061e-05	-0.000109418	0.00022447	0.724694	2.72313e-05	Ind_Somatic_External_Alcohol_General_ExternalScore	p_Somatic_External*p_External_Alcohol_General*p_Alcohol_General_ExternalScore
Ind_Somatic_External_Alcohol_General_Overall_Issues_CBCL_ExternalScore	p_Somatic_External*p_External_Alcohol_General*p_Alcohol_General_Overall_Issues_CBCL*p_Overall_Issues_CBCL_ExternalScore	:=	Ind_Somatic_External_Alcohol_General_Overall_Issues_CBCL_ExternalScore	-3.99965e-06	-3.47921e-05	1.59735e-05	0.730104	-4.04799e-06	Ind_Somatic_External_Alcohol_General_Overall_Issues_CBCL_ExternalScore	p_Somatic_External*p_External_Alcohol_General*p_Alcohol_General_Overall_Issues_CBCL*p_Overall_Issues_CBCL_ExternalScore
Ind_Somatic_External_Alcohol_General_PRS_ExternalScore	p_Somatic_External*p_External_Alcohol_General*p_Alcohol_General_PRS*p_PRS_ExternalScore	:=	Ind_Somatic_External_Alcohol_General_PRS_ExternalScore	3.78169e-07	-1.77286e-06	2.9989e-06	0.737601	3.82739e-07	Ind_Somatic_External_Alcohol_General_PRS_ExternalScore	p_Somatic_External*p_External_Alcohol_General*p_Alcohol_General_PRS*p_PRS_ExternalScore
Ind_Somatic_External_Alcohol_General_Tobacco_ExternalScore	p_Somatic_External*p_External_Alcohol_General*p_Alcohol_General_Tobacco*p_Tobacco_ExternalScore	:=	Ind_Somatic_External_Alcohol_General_Tobacco_ExternalScore	-1.13896e-06	-9.61557e-06	4.99346e-06	0.738135	-1.15273e-06	Ind_Somatic_External_Alcohol_General_Tobacco_ExternalScore	p_Somatic_External*p_External_Alcohol_General*p_Alcohol_General_Tobacco*p_Tobacco_ExternalScore
Ind_Somatic_External_Alcohol_General_Tobacco_Overall_Issues_CBCL_ExternalScore	p_Somatic_External*p_External_Alcohol_General*p_Alcohol_General_Tobacco*p_Tobacco_Overall_Issues_CBCL*p_Overall_Issues_CBCL_ExternalScore	:=	Ind_Somatic_External_Alcohol_General_Tobacco_Overall_Issues_CBCL_ExternalScore	-3.93707e-08	-4.05773e-07	2.39342e-07	0.79971	-3.98465e-08	Ind_Somatic_External_Alcohol_General_Tobacco_Overall_Issues_CBCL_ExternalScore	p_Somatic_External*p_External_Alcohol_General*p_Alcohol_General_Tobacco*p_Tobacco_Overall_Issues_CBCL*p_Overall_Issues_CBCL_ExternalScore
Ind_Somatic_External_Alcohol_General_Tobacco_PRS_ExternalScore	p_Somatic_External*p_External_Alcohol_General*p_Alcohol_General_Tobacco*p_Tobacco_PRS*p_PRS_ExternalScore	:=	Ind_Somatic_External_Alcohol_General_Tobacco_PRS_ExternalScore	-6.11422e-08	-6.75469e-07	2.94343e-07	0.763331	-6.18811e-08	Ind_Somatic_External_Alcohol_General_Tobacco_PRS_ExternalScore	p_Somatic_External*p_External_Alcohol_General*p_Alcohol_General_Tobacco*p_Tobacco_PRS*p_PRS_ExternalScore
Ind_Somatic_External_ExternalScore	p_Somatic_External*p_External_ExternalScore	:=	Ind_Somatic_External_ExternalScore	-0.00124504	-0.00351792	0.00107809	0.285092	-0.00126009	Ind_Somatic_External_ExternalScore	p_Somatic_External*p_External_ExternalScore
Ind_Somatic_External_Overall_Issues_CBCL_ExternalScore	p_Somatic_External*p_External_Overall_Issues_CBCL*p_Overall_Issues_CBCL_ExternalScore	:=	Ind_Somatic_External_Overall_Issues_CBCL_ExternalScore	2.57805e-05	-2.17641e-05	0.00010663	0.432704	2.6092e-05	Ind_Somatic_External_Overall_Issues_CBCL_ExternalScore	p_Somatic_External*p_External_Overall_Issues_CBCL*p_Overall_Issues_CBCL_ExternalScore
Ind_Somatic_External_Rulebreak_ADHD_ExternalScore	p_Somatic_External*p_External_Rulebreak*p_Rulebreak_ADHD*p_ADHD_ExternalScore	:=	Ind_Somatic_External_Rulebreak_ADHD_ExternalScore	-9.53139e-06	-3.20536e-05	8.26411e-06	0.348505	-9.64657e-06	Ind_Somatic_External_Rulebreak_ADHD_ExternalScore	p_Somatic_External*p_External_Rulebreak*p_Rulebreak_ADHD*p_ADHD_ExternalScore
Ind_Somatic_External_Rulebreak_Alcohol_General_ADHD_ExternalScore	p_Somatic_External*p_External_Rulebreak*p_Rulebreak_Alcohol_General*p_Alcohol_General_ADHD*p_ADHD_ExternalScore	:=	Ind_Somatic_External_Rulebreak_Alcohol_General_ADHD_ExternalScore	2.46684e-06	-2.90868e-06	9.20085e-06	0.408414	2.49665e-06	Ind_Somatic_External_Rulebreak_Alcohol_General_ADHD_ExternalScore	p_Somatic_External*p_External_Rulebreak*p_Rulebreak_Alcohol_General*p_Alcohol_General_ADHD*p_ADHD_ExternalScore
Ind_Somatic_External_Rulebreak_Alcohol_General_ExternalScore	p_Somatic_External*p_External_Rulebreak*p_Rulebreak_Alcohol_General*p_Alcohol_General_ExternalScore	:=	Ind_Somatic_External_Rulebreak_Alcohol_General_ExternalScore	-0.000574164	-0.00164953	0.000484429	0.270703	-0.000581103	Ind_Somatic_External_Rulebreak_Alcohol_General_ExternalScore	p_Somatic_External*p_External_Rulebreak*p_Rulebreak_Alcohol_General*p_Alcohol_General_ExternalScore
Ind_Somatic_External_Rulebreak_Alcohol_General_Overall_Issues_CBCL_ExternalScore	p_Somatic_External*p_External_Rulebreak*p_Rulebreak_Alcohol_General*p_Alcohol_General_Overall_Issues_CBCL*p_Overall_Issues_CBCL_ExternalScore	:=	Ind_Somatic_External_Rulebreak_Alcohol_General_Overall_Issues_CBCL_ExternalScore	8.53507e-05	-6.51197e-05	0.000245556	0.286012	8.63822e-05	Ind_Somatic_External_Rulebreak_Alcohol_General_Overall_Issues_CBCL_ExternalScore	p_Somatic_External*p_External_Rulebreak*p_Rulebreak_Alcohol_General*p_Alcohol_General_Overall_Issues_CBCL*p_Overall_Issues_CBCL_ExternalScore
Ind_Somatic_External_Rulebreak_Alcohol_General_PRS_ExternalScore	p_Somatic_External*p_External_Rulebreak*p_Rulebreak_Alcohol_General*p_Alcohol_General_PRS*p_PRS_ExternalScore	:=	Ind_Somatic_External_Rulebreak_Alcohol_General_PRS_ExternalScore	-8.06995e-06	-2.66553e-05	6.97808e-06	0.304368	-8.16748e-06	Ind_Somatic_External_Rulebreak_Alcohol_General_PRS_ExternalScore	p_Somatic_External*p_External_Rulebreak*p_Rulebreak_Alcohol_General*p_Alcohol_General_PRS*p_PRS_ExternalScore
Ind_Somatic_External_Rulebreak_Alcohol_General_Tobacco_ExternalScore	p_Somatic_External*p_External_Rulebreak*p_Rulebreak_Alcohol_General*p_Alcohol_General_Tobacco*p_Tobacco_ExternalScore	:=	Ind_Somatic_External_Rulebreak_Alcohol_General_Tobacco_ExternalScore	2.4305e-05	-2.00346e-05	8.04124e-05	0.329283	2.45987e-05	Ind_Somatic_External_Rulebreak_Alcohol_General_Tobacco_ExternalScore	p_Somatic_External*p_External_Rulebreak*p_Rulebreak_Alcohol_General*p_Alcohol_General_Tobacco*p_Tobacco_ExternalScore
Ind_Somatic_External_Rulebreak_Alcohol_General_Tobacco_Overall_Issues_CBCL_ExternalScore	p_Somatic_External*p_External_Rulebreak*p_Rulebreak_Alcohol_General*p_Alcohol_General_Tobacco*p_Tobacco_Overall_Issues_CBCL*p_Overall_Issues_CBCL_ExternalScore	:=	Ind_Somatic_External_Rulebreak_Alcohol_General_Tobacco_Overall_Issues_CBCL_ExternalScore	8.40152e-07	-1.41233e-06	4.16062e-06	0.551181	8.50305e-07	Ind_Somatic_External_Rulebreak_Alcohol_General_Tobacco_Overall_Issues_CBCL_ExternalScore	p_Somatic_External*p_External_Rulebreak*p_Rulebreak_Alcohol_General*p_Alcohol_General_Tobacco*p_Tobacco_Overall_Issues_CBCL*p_Overall_Issues_CBCL_ExternalScore
Ind_Somatic_External_Rulebreak_Alcohol_General_Tobacco_PRS_ExternalScore	p_Somatic_External*p_External_Rulebreak*p_Rulebreak_Alcohol_General*p_Alcohol_General_Tobacco*p_Tobacco_PRS*p_PRS_ExternalScore	:=	Ind_Somatic_External_Rulebreak_Alcohol_General_Tobacco_PRS_ExternalScore	1.30475e-06	-1.08747e-06	4.93772e-06	0.378414	1.32051e-06	Ind_Somatic_External_Rulebreak_Alcohol_General_Tobacco_PRS_ExternalScore	p_Somatic_External*p_External_Rulebreak*p_Rulebreak_Alcohol_General*p_Alcohol_General_Tobacco*p_Tobacco_PRS*p_PRS_ExternalScore
Ind_Somatic_External_Rulebreak_Drug_Alcohol_General_ADHD_ExternalScore	p_Somatic_External*p_External_Rulebreak*p_Rulebreak_Drug*p_Drug_Alcohol_General*p_Alcohol_General_ADHD*p_ADHD_ExternalScore	:=	Ind_Somatic_External_Rulebreak_Drug_Alcohol_General_ADHD_ExternalScore	2.12346e-06	-2.52858e-06	8.29253e-06	0.410994	2.14912e-06	Ind_Somatic_External_Rulebreak_Drug_Alcohol_General_ADHD_ExternalScore	p_Somatic_External*p_External_Rulebreak*p_Rulebreak_Drug*p_Drug_Alcohol_General*p_Alcohol_General_ADHD*p_ADHD_ExternalScore
Ind_Somatic_External_Rulebreak_Drug_Alcohol_General_ExternalScore	p_Somatic_External*p_External_Rulebreak*p_Rulebreak_Drug*p_Drug_Alcohol_General*p_Alcohol_General_ExternalScore	:=	Ind_Somatic_External_Rulebreak_Drug_Alcohol_General_ExternalScore	-0.000494243	-0.00138251	0.000426569	0.272985	-0.000500215	Ind_Somatic_External_Rulebreak_Drug_Alcohol_General_ExternalScore	p_Somatic_External*p_External_Rulebreak*p_Rulebreak_Drug*p_Drug_Alcohol_General*p_Alcohol_General_ExternalScore
Ind_Somatic_External_Rulebreak_Drug_Alcohol_General_Overall_Issues_CBCL_ExternalScore	p_Somatic_External*p_External_Rulebreak*p_Rulebreak_Drug*p_Drug_Alcohol_General*p_Alcohol_General_Overall_Issues_CBCL*p_Overall_Issues_CBCL_ExternalScore	:=	Ind_Somatic_External_Rulebreak_Drug_Alcohol_General_Overall_Issues_CBCL_ExternalScore	7.34702e-05	-5.88264e-05	0.000204174	0.285579	7.43581e-05	Ind_Somatic_External_Rulebreak_Drug_Alcohol_General_Overall_Issues_CBCL_ExternalScore	p_Somatic_External*p_External_Rulebreak*p_Rulebreak_Drug*p_Drug_Alcohol_General*p_Alcohol_General_Overall_Issues_CBCL*p_Overall_Issues_CBCL_ExternalScore
Ind_Somatic_External_Rulebreak_Drug_Alcohol_General_PRS_ExternalScore	p_Somatic_External*p_External_Rulebreak*p_Rulebreak_Drug*p_Drug_Alcohol_General*p_Alcohol_General_PRS*p_PRS_ExternalScore	:=	Ind_Somatic_External_Rulebreak_Drug_Alcohol_General_PRS_ExternalScore	-6.94665e-06	-2.21452e-05	6.05173e-06	0.303516	-7.03059e-06	Ind_Somatic_External_Rulebreak_Drug_Alcohol_General_PRS_ExternalScore	p_Somatic_External*p_External_Rulebreak*p_Rulebreak_Drug*p_Drug_Alcohol_General*p_Alcohol_General_PRS*p_PRS_ExternalScore
Ind_Somatic_External_Rulebreak_Drug_Alcohol_General_Tobacco_ExternalScore	p_Somatic_External*p_External_Rulebreak*p_Rulebreak_Drug*p_Drug_Alcohol_General*p_Alcohol_General_Tobacco*p_Tobacco_ExternalScore	:=	Ind_Somatic_External_Rulebreak_Drug_Alcohol_General_Tobacco_ExternalScore	2.09218e-05	-1.70665e-05	7.02474e-05	0.330193	2.11746e-05	Ind_Somatic_External_Rulebreak_Drug_Alcohol_General_Tobacco_ExternalScore	p_Somatic_External*p_External_Rulebreak*p_Rulebreak_Drug*p_Drug_Alcohol_General*p_Alcohol_General_Tobacco*p_Tobacco_ExternalScore
Ind_Somatic_External_Rulebreak_Drug_Alcohol_General_Tobacco_Overall_Issues_CBCL_ExternalScore	p_Somatic_External*p_External_Rulebreak*p_Rulebreak_Drug*p_Drug_Alcohol_General*p_Alcohol_General_Tobacco*p_Tobacco_Overall_Issues_CBCL*p_Overall_Issues_CBCL_ExternalScore	:=	Ind_Somatic_External_Rulebreak_Drug_Alcohol_General_Tobacco_Overall_Issues_CBCL_ExternalScore	7.23206e-07	-1.20506e-06	3.68823e-06	0.552818	7.31946e-07	Ind_Somatic_External_Rulebreak_Drug_Alcohol_General_Tobacco_Overall_Issues_CBCL_ExternalScore	p_Somatic_External*p_External_Rulebreak*p_Rulebreak_Drug*p_Drug_Alcohol_General*p_Alcohol_General_Tobacco*p_Tobacco_Overall_Issues_CBCL*p_Overall_Issues_CBCL_ExternalScore
Ind_Somatic_External_Rulebreak_Drug_Alcohol_General_Tobacco_PRS_ExternalScore	p_Somatic_External*p_External_Rulebreak*p_Rulebreak_Drug*p_Drug_Alcohol_General*p_Alcohol_General_Tobacco*p_Tobacco_PRS*p_PRS_ExternalScore	:=	Ind_Somatic_External_Rulebreak_Drug_Alcohol_General_Tobacco_PRS_ExternalScore	1.12313e-06	-9.73314e-07	4.24128e-06	0.382105	1.1367e-06	Ind_Somatic_External_Rulebreak_Drug_Alcohol_General_Tobacco_PRS_ExternalScore	p_Somatic_External*p_External_Rulebreak*p_Rulebreak_Drug*p_Drug_Alcohol_General*p_Alcohol_General_Tobacco*p_Tobacco_PRS*p_PRS_ExternalScore
Ind_Somatic_External_Rulebreak_Drug_Overall_Issues_CBCL_ExternalScore	p_Somatic_External*p_External_Rulebreak*p_Rulebreak_Drug*p_Drug_Overall_Issues_CBCL*p_Overall_Issues_CBCL_ExternalScore	:=	Ind_Somatic_External_Rulebreak_Drug_Overall_Issues_CBCL_ExternalScore	1.5505e-05	-1.26939e-05	4.86519e-05	0.327732	1.56924e-05	Ind_Somatic_External_Rulebreak_Drug_Overall_Issues_CBCL_ExternalScore	p_Somatic_External*p_External_Rulebreak*p_Rulebreak_Drug*p_Drug_Overall_Issues_CBCL*p_Overall_Issues_CBCL_ExternalScore
Ind_Somatic_External_Rulebreak_ExternalScore	p_Somatic_External*p_External_Rulebreak*p_Rulebreak_ExternalScore	:=	Ind_Somatic_External_Rulebreak_ExternalScore	-0.000437455	-0.00128464	0.000397772	0.293801	-0.000442742	Ind_Somatic_External_Rulebreak_ExternalScore	p_Somatic_External*p_External_Rulebreak*p_Rulebreak_ExternalScore
Ind_Somatic_External_Rulebreak_PRS_ExternalScore	p_Somatic_External*p_External_Rulebreak*p_Rulebreak_PRS*p_PRS_ExternalScore	:=	Ind_Somatic_External_Rulebreak_PRS_ExternalScore	1.40387e-05	-1.33388e-05	4.41592e-05	0.325354	1.42083e-05	Ind_Somatic_External_Rulebreak_PRS_ExternalScore	p_Somatic_External*p_External_Rulebreak*p_Rulebreak_PRS*p_PRS_ExternalScore
Ind_Somatic_External_Rulebreak_Tobacco_ExternalScore	p_Somatic_External*p_External_Rulebreak*p_Rulebreak_Tobacco*p_Tobacco_ExternalScore	:=	Ind_Somatic_External_Rulebreak_Tobacco_ExternalScore	2.26111e-05	-1.91341e-05	7.30876e-05	0.338867	2.28844e-05	Ind_Somatic_External_Rulebreak_Tobacco_ExternalScore	p_Somatic_External*p_External_Rulebreak*p_Rulebreak_Tobacco*p_Tobacco_ExternalScore
Ind_Somatic_External_Rulebreak_Tobacco_Overall_Issues_CBCL_ExternalScore	p_Somatic_External*p_External_Rulebreak*p_Rulebreak_Tobacco*p_Tobacco_Overall_Issues_CBCL*p_Overall_Issues_CBCL_ExternalScore	:=	Ind_Somatic_External_Rulebreak_Tobacco_Overall_Issues_CBCL_ExternalScore	7.81601e-07	-1.47338e-06	4.15347e-06	0.563001	7.91047e-07	Ind_Somatic_External_Rulebreak_Tobacco_Overall_Issues_CBCL_ExternalScore	p_Somatic_External*p_External_Rulebreak*p_Rulebreak_Tobacco*p_Tobacco_Overall_Issues_CBCL*p_Overall_Issues_CBCL_ExternalScore
Ind_Somatic_External_Rulebreak_Tobacco_PRS_ExternalScore	p_Somatic_External*p_External_Rulebreak*p_Rulebreak_Tobacco*p_Tobacco_PRS*p_PRS_ExternalScore	:=	Ind_Somatic_External_Rulebreak_Tobacco_PRS_ExternalScore	1.21382e-06	-1.10274e-06	4.53931e-06	0.383141	1.22849e-06	Ind_Somatic_External_Rulebreak_Tobacco_PRS_ExternalScore	p_Somatic_External*p_External_Rulebreak*p_Rulebreak_Tobacco*p_Tobacco_PRS*p_PRS_ExternalScore
Ind_Somatic_ExternalScore	p_Somatic_ExternalScore	:=	Ind_Somatic_ExternalScore	-0.0253658	-0.0457809	-0.00274168	0.0229193	-0.0256723	Ind_Somatic_ExternalScore	p_Somatic_ExternalScore
Ind_Somatic_Internal_ADHD_ExternalScore	p_Somatic_Internal*p_Internal_ADHD*p_ADHD_ExternalScore	:=	Ind_Somatic_Internal_ADHD_ExternalScore	-0.00337942	-0.00472976	-0.0018574	3.96478e-06	-0.00342026	Ind_Somatic_Internal_ADHD_ExternalScore	p_Somatic_Internal*p_Internal_ADHD*p_ADHD_ExternalScore
Ind_Somatic_Internal_External_Alcohol_General_ADHD_ExternalScore	p_Somatic_Internal*p_Internal_External*p_External_Alcohol_General*p_Alcohol_General_ADHD*p_ADHD_ExternalScore	:=	Ind_Somatic_Internal_External_Alcohol_General_ADHD_ExternalScore	6.25929e-07	-2.36969e-06	4.30401e-06	0.695498	6.33493e-07	Ind_Somatic_Internal_External_Alcohol_General_ADHD_ExternalScore	p_Somatic_Internal*p_Internal_External*p_External_Alcohol_General*p_Alcohol_General_ADHD*p_ADHD_ExternalScore
Ind_Somatic_Internal_External_Alcohol_General_ExternalScore	p_Somatic_Internal*p_Internal_External*p_External_Alcohol_General*p_Alcohol_General_ExternalScore	:=	Ind_Somatic_Internal_External_Alcohol_General_ExternalScore	-0.000145687	-0.00069134	0.000428374	0.616921	-0.000147448	Ind_Somatic_Internal_External_Alcohol_General_ExternalScore	p_Somatic_Internal*p_Internal_External*p_External_Alcohol_General*p_Alcohol_General_ExternalScore
Ind_Somatic_Internal_External_Alcohol_General_Overall_Issues_CBCL_ExternalScore	p_Somatic_Internal*p_Internal_External*p_External_Alcohol_General*p_Alcohol_General_Overall_Issues_CBCL*p_Overall_Issues_CBCL_ExternalScore	:=	Ind_Somatic_Internal_External_Alcohol_General_Overall_Issues_CBCL_ExternalScore	2.16567e-05	-7.19685e-05	0.000102425	0.630462	2.19184e-05	Ind_Somatic_Internal_External_Alcohol_General_Overall_Issues_CBCL_ExternalScore	p_Somatic_Internal*p_Internal_External*p_External_Alcohol_General*p_Alcohol_General_Overall_Issues_CBCL*p_Overall_Issues_CBCL_ExternalScore
Ind_Somatic_Internal_External_Alcohol_General_PRS_ExternalScore	p_Somatic_Internal*p_Internal_External*p_External_Alcohol_General*p_Alcohol_General_PRS*p_PRS_ExternalScore	:=	Ind_Somatic_Internal_External_Alcohol_General_PRS_ExternalScore	-2.04765e-06	-9.93365e-06	6.38855e-06	0.636221	-2.0724e-06	Ind_Somatic_Internal_External_Alcohol_General_PRS_ExternalScore	p_Somatic_Internal*p_Internal_External*p_External_Alcohol_General*p_Alcohol_General_PRS*p_PRS_ExternalScore
Ind_Somatic_Internal_External_Alcohol_General_Tobacco_ExternalScore	p_Somatic_Internal*p_Internal_External*p_External_Alcohol_General*p_Alcohol_General_Tobacco*p_Tobacco_ExternalScore	:=	Ind_Somatic_Internal_External_Alcohol_General_Tobacco_ExternalScore	6.16708e-06	-2.04156e-05	3.32169e-05	0.636353	6.24161e-06	Ind_Somatic_Internal_External_Alcohol_General_Tobacco_ExternalScore	p_Somatic_Internal*p_Internal_External*p_External_Alcohol_General*p_Alcohol_General_Tobacco*p_Tobacco_ExternalScore
Ind_Somatic_Internal_External_Alcohol_General_Tobacco_Overall_Issues_CBCL_ExternalScore	p_Somatic_Internal*p_Internal_External*p_External_Alcohol_General*p_Alcohol_General_Tobacco*p_Tobacco_Overall_Issues_CBCL*p_Overall_Issues_CBCL_ExternalScore	:=	Ind_Somatic_Internal_External_Alcohol_General_Tobacco_Overall_Issues_CBCL_ExternalScore	2.13178e-07	-8.69038e-07	1.71548e-06	0.727427	2.15754e-07	Ind_Somatic_Internal_External_Alcohol_General_Tobacco_Overall_Issues_CBCL_ExternalScore	p_Somatic_Internal*p_Internal_External*p_External_Alcohol_General*p_Alcohol_General_Tobacco*p_Tobacco_Overall_Issues_CBCL*p_Overall_Issues_CBCL_ExternalScore
Ind_Somatic_Internal_External_Alcohol_General_Tobacco_PRS_ExternalScore	p_Somatic_Internal*p_Internal_External*p_External_Alcohol_General*p_Alcohol_General_Tobacco*p_Tobacco_PRS*p_PRS_ExternalScore	:=	Ind_Somatic_Internal_External_Alcohol_General_Tobacco_PRS_ExternalScore	3.31063e-07	-1.21272e-06	1.88011e-06	0.66008	3.35064e-07	Ind_Somatic_Internal_External_Alcohol_General_Tobacco_PRS_ExternalScore	p_Somatic_Internal*p_Internal_External*p_External_Alcohol_General*p_Alcohol_General_Tobacco*p_Tobacco_PRS*p_PRS_ExternalScore
Ind_Somatic_Internal_External_ExternalScore	p_Somatic_Internal*p_Internal_External*p_External_ExternalScore	:=	Ind_Somatic_Internal_External_ExternalScore	0.00674146	0.00513271	0.00871007	1.32339e-13	0.00682293	Ind_Somatic_Internal_External_ExternalScore	p_Somatic_Internal*p_Internal_External*p_External_ExternalScore
Ind_Somatic_Internal_External_Overall_Issues_CBCL_ExternalScore	p_Somatic_Internal*p_Internal_External*p_External_Overall_Issues_CBCL*p_Overall_Issues_CBCL_ExternalScore	:=	Ind_Somatic_Internal_External_Overall_Issues_CBCL_ExternalScore	-0.000139592	-0.000329684	2.01857e-05	0.110246	-0.000141279	Ind_Somatic_Internal_External_Overall_Issues_CBCL_ExternalScore	p_Somatic_Internal*p_Internal_External*p_External_Overall_Issues_CBCL*p_Overall_Issues_CBCL_ExternalScore
Ind_Somatic_Internal_External_Rulebreak_ADHD_ExternalScore	p_Somatic_Internal*p_Internal_External*p_External_Rulebreak*p_Rulebreak_ADHD*p_ADHD_ExternalScore	:=	Ind_Somatic_Internal_External_Rulebreak_ADHD_ExternalScore	5.1609e-05	6.82474e-06	0.000106892	0.0421964	5.22327e-05	Ind_Somatic_Internal_External_Rulebreak_ADHD_ExternalScore	p_Somatic_Internal*p_Internal_External*p_External_Rulebreak*p_Rulebreak_ADHD*p_ADHD_ExternalScore
Ind_Somatic_Internal_External_Rulebreak_Alcohol_General_ADHD_ExternalScore	p_Somatic_Internal*p_Internal_External*p_External_Rulebreak*p_Rulebreak_Alcohol_General*p_Alcohol_General_ADHD*p_ADHD_ExternalScore	:=	Ind_Somatic_Internal_External_Rulebreak_Alcohol_General_ADHD_ExternalScore	-1.3357e-05	-3.22139e-05	2.59492e-06	0.128707	-1.35184e-05	Ind_Somatic_Internal_External_Rulebreak_Alcohol_General_ADHD_ExternalScore	p_Somatic_Internal*p_Internal_External*p_External_Rulebreak*p_Rulebreak_Alcohol_General*p_Alcohol_General_ADHD*p_ADHD_ExternalScore
Ind_Somatic_Internal_External_Rulebreak_Alcohol_General_ExternalScore	p_Somatic_Internal*p_Internal_External*p_External_Rulebreak*p_Rulebreak_Alcohol_General*p_Alcohol_General_ExternalScore	:=	Ind_Somatic_Internal_External_Rulebreak_Alcohol_General_ExternalScore	0.00310889	0.00249919	0.00366606	0	0.00314646	Ind_Somatic_Internal_External_Rulebreak_Alcohol_General_ExternalScore	p_Somatic_Internal*p_Internal_External*p_External_Rulebreak*p_Rulebreak_Alcohol_General*p_Alcohol_General_ExternalScore
Ind_Somatic_Internal_External_Rulebreak_Alcohol_General_Overall_Issues_CBCL_ExternalScore	p_Somatic_Internal*p_Internal_External*p_External_Rulebreak*p_Rulebreak_Alcohol_General*p_Alcohol_General_Overall_Issues_CBCL*p_Overall_Issues_CBCL_ExternalScore	:=	Ind_Somatic_Internal_External_Rulebreak_Alcohol_General_Overall_Issues_CBCL_ExternalScore	-0.000462144	-0.000646858	-0.000285933	3.84117e-07	-0.000467728	Ind_Somatic_Internal_External_Rulebreak_Alcohol_General_Overall_Issues_CBCL_ExternalScore	p_Somatic_Internal*p_Internal_External*p_External_Rulebreak*p_Rulebreak_Alcohol_General*p_Alcohol_General_Overall_Issues_CBCL*p_Overall_Issues_CBCL_ExternalScore
Ind_Somatic_Internal_External_Rulebreak_Alcohol_General_PRS_ExternalScore	p_Somatic_Internal*p_Internal_External*p_External_Rulebreak*p_Rulebreak_Alcohol_General*p_Alcohol_General_PRS*p_PRS_ExternalScore	:=	Ind_Somatic_Internal_External_Rulebreak_Alcohol_General_PRS_ExternalScore	4.36959e-05	2.20832e-05	6.94895e-05	0.000460903	4.4224e-05	Ind_Somatic_Internal_External_Rulebreak_Alcohol_General_PRS_ExternalScore	p_Somatic_Internal*p_Internal_External*p_External_Rulebreak*p_Rulebreak_Alcohol_General*p_Alcohol_General_PRS*p_PRS_ExternalScore
Ind_Somatic_Internal_External_Rulebreak_Alcohol_General_Tobacco_ExternalScore	p_Somatic_Internal*p_Internal_External*p_External_Rulebreak*p_Rulebreak_Alcohol_General*p_Alcohol_General_Tobacco*p_Tobacco_ExternalScore	:=	Ind_Somatic_Internal_External_Rulebreak_Alcohol_General_Tobacco_ExternalScore	-0.000131603	-0.000236787	-4.55084e-05	0.00594894	-0.000133193	Ind_Somatic_Internal_External_Rulebreak_Alcohol_General_Tobacco_ExternalScore	p_Somatic_Internal*p_Internal_External*p_External_Rulebreak*p_Rulebreak_Alcohol_General*p_Alcohol_General_Tobacco*p_Tobacco_ExternalScore
Ind_Somatic_Internal_External_Rulebreak_Alcohol_General_Tobacco_Overall_Issues_CBCL_ExternalScore	p_Somatic_Internal*p_Internal_External*p_External_Rulebreak*p_Rulebreak_Alcohol_General*p_Alcohol_General_Tobacco*p_Tobacco_Overall_Issues_CBCL*p_Overall_Issues_CBCL_ExternalScore	:=	Ind_Somatic_Internal_External_Rulebreak_Alcohol_General_Tobacco_Overall_Issues_CBCL_ExternalScore	-4.54912e-06	-1.39797e-05	4.28349e-06	0.347571	-4.6041e-06	Ind_Somatic_Internal_External_Rulebreak_Alcohol_General_Tobacco_Overall_Issues_CBCL_ExternalScore	p_Somatic_Internal*p_Internal_External*p_External_Rulebreak*p_Rulebreak_Alcohol_General*p_Alcohol_General_Tobacco*p_Tobacco_Overall_Issues_CBCL*p_Overall_Issues_CBCL_ExternalScore
Ind_Somatic_Internal_External_Rulebreak_Alcohol_General_Tobacco_PRS_ExternalScore	p_Somatic_Internal*p_Internal_External*p_External_Rulebreak*p_Rulebreak_Alcohol_General*p_Alcohol_General_Tobacco*p_Tobacco_PRS*p_PRS_ExternalScore	:=	Ind_Somatic_Internal_External_Rulebreak_Alcohol_General_Tobacco_PRS_ExternalScore	-7.06473e-06	-1.38793e-05	-1.72034e-06	0.0226764	-7.1501e-06	Ind_Somatic_Internal_External_Rulebreak_Alcohol_General_Tobacco_PRS_ExternalScore	p_Somatic_Internal*p_Internal_External*p_External_Rulebreak*p_Rulebreak_Alcohol_General*p_Alcohol_General_Tobacco*p_Tobacco_PRS*p_PRS_ExternalScore
Ind_Somatic_Internal_External_Rulebreak_Drug_Alcohol_General_ADHD_ExternalScore	p_Somatic_Internal*p_Internal_External*p_External_Rulebreak*p_Rulebreak_Drug*p_Drug_Alcohol_General*p_Alcohol_General_ADHD*p_ADHD_ExternalScore	:=	Ind_Somatic_Internal_External_Rulebreak_Drug_Alcohol_General_ADHD_ExternalScore	-1.14978e-05	-2.84027e-05	2.43399e-06	0.134234	-1.16367e-05	Ind_Somatic_Internal_External_Rulebreak_Drug_Alcohol_General_ADHD_ExternalScore	p_Somatic_Internal*p_Internal_External*p_External_Rulebreak*p_Rulebreak_Drug*p_Drug_Alcohol_General*p_Alcohol_General_ADHD*p_ADHD_ExternalScore
Ind_Somatic_Internal_External_Rulebreak_Drug_Alcohol_General_ExternalScore	p_Somatic_Internal*p_Internal_External*p_External_Rulebreak*p_Rulebreak_Drug*p_Drug_Alcohol_General*p_Alcohol_General_ExternalScore	:=	Ind_Somatic_Internal_External_Rulebreak_Drug_Alcohol_General_ExternalScore	0.00267615	0.0021927	0.00317316	0	0.00270849	Ind_Somatic_Internal_External_Rulebreak_Drug_Alcohol_General_ExternalScore	p_Somatic_Internal*p_Internal_External*p_External_Rulebreak*p_Rulebreak_Drug*p_Drug_Alcohol_General*p_Alcohol_General_ExternalScore
Ind_Somatic_Internal_External_Rulebreak_Drug_Alcohol_General_Overall_Issues_CBCL_ExternalScore	p_Somatic_Internal*p_Internal_External*p_External_Rulebreak*p_Rulebreak_Drug*p_Drug_Alcohol_General*p_Alcohol_General_Overall_Issues_CBCL*p_Overall_Issues_CBCL_ExternalScore	:=	Ind_Somatic_Internal_External_Rulebreak_Drug_Alcohol_General_Overall_Issues_CBCL_ExternalScore	-0.000397815	-0.000564168	-0.000254588	2.06669e-07	-0.000402622	Ind_Somatic_Internal_External_Rulebreak_Drug_Alcohol_General_Overall_Issues_CBCL_ExternalScore	p_Somatic_Internal*p_Internal_External*p_External_Rulebreak*p_Rulebreak_Drug*p_Drug_Alcohol_General*p_Alcohol_General_Overall_Issues_CBCL*p_Overall_Issues_CBCL_ExternalScore
Ind_Somatic_Internal_External_Rulebreak_Drug_Alcohol_General_PRS_ExternalScore	p_Somatic_Internal*p_Internal_External*p_External_Rulebreak*p_Rulebreak_Drug*p_Drug_Alcohol_General*p_Alcohol_General_PRS*p_PRS_ExternalScore	:=	Ind_Somatic_Internal_External_Rulebreak_Drug_Alcohol_General_PRS_ExternalScore	3.76136e-05	1.90857e-05	6.01409e-05	0.000338756	3.80681e-05	Ind_Somatic_Internal_External_Rulebreak_Drug_Alcohol_General_PRS_ExternalScore	p_Somatic_Internal*p_Internal_External*p_External_Rulebreak*p_Rulebreak_Drug*p_Drug_Alcohol_General*p_Alcohol_General_PRS*p_PRS_ExternalScore
Ind_Somatic_Internal_External_Rulebreak_Drug_Alcohol_General_Tobacco_ExternalScore	p_Somatic_Internal*p_Internal_External*p_External_Rulebreak*p_Rulebreak_Drug*p_Drug_Alcohol_General*p_Alcohol_General_Tobacco*p_Tobacco_ExternalScore	:=	Ind_Somatic_Internal_External_Rulebreak_Drug_Alcohol_General_Tobacco_ExternalScore	-0.000113284	-0.000202419	-3.68446e-05	0.00558915	-0.000114653	Ind_Somatic_Internal_External_Rulebreak_Drug_Alcohol_General_Tobacco_ExternalScore	p_Somatic_Internal*p_Internal_External*p_External_Rulebreak*p_Rulebreak_Drug*p_Drug_Alcohol_General*p_Alcohol_General_Tobacco*p_Tobacco_ExternalScore
Ind_Somatic_Internal_External_Rulebreak_Drug_Alcohol_General_Tobacco_Overall_Issues_CBCL_ExternalScore	p_Somatic_Internal*p_Internal_External*p_External_Rulebreak*p_Rulebreak_Drug*p_Drug_Alcohol_General*p_Alcohol_General_Tobacco*p_Tobacco_Overall_Issues_CBCL*p_Overall_Issues_CBCL_ExternalScore	:=	Ind_Somatic_Internal_External_Rulebreak_Drug_Alcohol_General_Tobacco_Overall_Issues_CBCL_ExternalScore	-3.9159e-06	-1.22761e-05	3.82772e-06	0.345657	-3.96322e-06	Ind_Somatic_Internal_External_Rulebreak_Drug_Alcohol_General_Tobacco_Overall_Issues_CBCL_ExternalScore	p_Somatic_Internal*p_Internal_External*p_External_Rulebreak*p_Rulebreak_Drug*p_Drug_Alcohol_General*p_Alcohol_General_Tobacco*p_Tobacco_Overall_Issues_CBCL*p_Overall_Issues_CBCL_ExternalScore
Ind_Somatic_Internal_External_Rulebreak_Drug_Alcohol_General_Tobacco_PRS_ExternalScore	p_Somatic_Internal*p_Internal_External*p_External_Rulebreak*p_Rulebreak_Drug*p_Drug_Alcohol_General*p_Alcohol_General_Tobacco*p_Tobacco_PRS*p_PRS_ExternalScore	:=	Ind_Somatic_Internal_External_Rulebreak_Drug_Alcohol_General_Tobacco_PRS_ExternalScore	-6.08134e-06	-1.19379e-05	-1.60065e-06	0.0249207	-6.15484e-06	Ind_Somatic_Internal_External_Rulebreak_Drug_Alcohol_General_Tobacco_PRS_ExternalScore	p_Somatic_Internal*p_Internal_External*p_External_Rulebreak*p_Rulebreak_Drug*p_Drug_Alcohol_General*p_Alcohol_General_Tobacco*p_Tobacco_PRS*p_PRS_ExternalScore
Ind_Somatic_Internal_External_Rulebreak_Drug_Overall_Issues_CBCL_ExternalScore	p_Somatic_Internal*p_Internal_External*p_External_Rulebreak*p_Rulebreak_Drug*p_Drug_Overall_Issues_CBCL*p_Overall_Issues_CBCL_ExternalScore	:=	Ind_Somatic_Internal_External_Rulebreak_Drug_Overall_Issues_CBCL_ExternalScore	-8.39543e-05	-0.00015797	-3.1545e-05	0.00841822	-8.49688e-05	Ind_Somatic_Internal_External_Rulebreak_Drug_Overall_Issues_CBCL_ExternalScore	p_Somatic_Internal*p_Internal_External*p_External_Rulebreak*p_Rulebreak_Drug*p_Drug_Overall_Issues_CBCL*p_Overall_Issues_CBCL_ExternalScore
Ind_Somatic_Internal_External_Rulebreak_ExternalScore	p_Somatic_Internal*p_Internal_External*p_External_Rulebreak*p_Rulebreak_ExternalScore	:=	Ind_Somatic_Internal_External_Rulebreak_ExternalScore	0.00236866	0.00157321	0.00340054	1.01375e-07	0.00239729	Ind_Somatic_Internal_External_Rulebreak_ExternalScore	p_Somatic_Internal*p_Internal_External*p_External_Rulebreak*p_Rulebreak_ExternalScore
Ind_Somatic_Internal_External_Rulebreak_PRS_ExternalScore	p_Somatic_Internal*p_Internal_External*p_External_Rulebreak*p_Rulebreak_PRS*p_PRS_ExternalScore	:=	Ind_Somatic_Internal_External_Rulebreak_PRS_ExternalScore	-7.60145e-05	-0.000137706	-2.39882e-05	0.00608569	-7.69331e-05	Ind_Somatic_Internal_External_Rulebreak_PRS_ExternalScore	p_Somatic_Internal*p_Internal_External*p_External_Rulebreak*p_Rulebreak_PRS*p_PRS_ExternalScore
Ind_Somatic_Internal_External_Rulebreak_Tobacco_ExternalScore	p_Somatic_Internal*p_Internal_External*p_External_Rulebreak*p_Rulebreak_Tobacco*p_Tobacco_ExternalScore	:=	Ind_Somatic_Internal_External_Rulebreak_Tobacco_ExternalScore	-0.000122431	-0.000219375	-3.77236e-05	0.00693119	-0.000123911	Ind_Somatic_Internal_External_Rulebreak_Tobacco_ExternalScore	p_Somatic_Internal*p_Internal_External*p_External_Rulebreak*p_Rulebreak_Tobacco*p_Tobacco_ExternalScore
Ind_Somatic_Internal_External_Rulebreak_Tobacco_Overall_Issues_CBCL_ExternalScore	p_Somatic_Internal*p_Internal_External*p_External_Rulebreak*p_Rulebreak_Tobacco*p_Tobacco_Overall_Issues_CBCL*p_Overall_Issues_CBCL_ExternalScore	:=	Ind_Somatic_Internal_External_Rulebreak_Tobacco_Overall_Issues_CBCL_ExternalScore	-4.23209e-06	-1.30057e-05	3.71832e-06	0.355694	-4.28323e-06	Ind_Somatic_Internal_External_Rulebreak_Tobacco_Overall_Issues_CBCL_ExternalScore	p_Somatic_Internal*p_Internal_External*p_External_Rulebreak*p_Rulebreak_Tobacco*p_Tobacco_Overall_Issues_CBCL*p_Overall_Issues_CBCL_ExternalScore
Ind_Somatic_Internal_External_Rulebreak_Tobacco_PRS_ExternalScore	p_Somatic_Internal*p_Internal_External*p_External_Rulebreak*p_Rulebreak_Tobacco*p_Tobacco_PRS*p_PRS_ExternalScore	:=	Ind_Somatic_Internal_External_Rulebreak_Tobacco_PRS_ExternalScore	-6.57238e-06	-1.32827e-05	-1.67372e-06	0.0245888	-6.65181e-06	Ind_Somatic_Internal_External_Rulebreak_Tobacco_PRS_ExternalScore	p_Somatic_Internal*p_Internal_External*p_External_Rulebreak*p_Rulebreak_Tobacco*p_Tobacco_PRS*p_PRS_ExternalScore
Ind_Somatic_Internal_ExternalScore	p_Somatic_Internal*p_Internal_ExternalScore	:=	Ind_Somatic_Internal_ExternalScore	0.0582081	0.0503628	0.0668179	0	0.0589116	Ind_Somatic_Internal_ExternalScore	p_Somatic_Internal*p_Internal_ExternalScore
Ind_Somatic_Internal_Intrusive_ADHD_ExternalScore	p_Somatic_Internal*p_Internal_Intrusive*p_Intrusive_ADHD*p_ADHD_ExternalScore	:=	Ind_Somatic_Internal_Intrusive_ADHD_ExternalScore	-0.000937451	-0.00134853	-0.000510519	7.2758e-06	-0.000948779	Ind_Somatic_Internal_Intrusive_ADHD_ExternalScore	p_Somatic_Internal*p_Internal_Intrusive*p_Intrusive_ADHD*p_ADHD_ExternalScore
Ind_Somatic_Internal_Intrusive_External_Alcohol_General_ADHD_ExternalScore	p_Somatic_Internal*p_Internal_Intrusive*p_Intrusive_External*p_External_Alcohol_General*p_Alcohol_General_ADHD*p_ADHD_ExternalScore	:=	Ind_Somatic_Internal_Intrusive_External_Alcohol_General_ADHD_ExternalScore	4.39138e-08	-1.92267e-07	2.94978e-07	0.701562	4.44445e-08	Ind_Somatic_Internal_Intrusive_External_Alcohol_General_ADHD_ExternalScore	p_Somatic_Internal*p_Internal_Intrusive*p_Intrusive_External*p_External_Alcohol_General*p_Alcohol_General_ADHD*p_ADHD_ExternalScore
Ind_Somatic_Internal_Intrusive_External_Alcohol_General_ExternalScore	p_Somatic_Internal*p_Internal_Intrusive*p_Intrusive_External*p_External_Alcohol_General*p_Alcohol_General_ExternalScore	:=	Ind_Somatic_Internal_Intrusive_External_Alcohol_General_ExternalScore	-1.02211e-05	-5.27824e-05	3.29769e-05	0.625938	-1.03446e-05	Ind_Somatic_Internal_Intrusive_External_Alcohol_General_ExternalScore	p_Somatic_Internal*p_Internal_Intrusive*p_Intrusive_External*p_External_Alcohol_General*p_Alcohol_General_ExternalScore
Ind_Somatic_Internal_Intrusive_External_Alcohol_General_Overall_Issues_CBCL_ExternalScore	p_Somatic_Internal*p_Internal_Intrusive*p_Intrusive_External*p_External_Alcohol_General*p_Alcohol_General_Overall_Issues_CBCL*p_Overall_Issues_CBCL_ExternalScore	:=	Ind_Somatic_Internal_Intrusive_External_Alcohol_General_Overall_Issues_CBCL_ExternalScore	1.51939e-06	-5.47331e-06	7.82461e-06	0.638893	1.53775e-06	Ind_Somatic_Internal_Intrusive_External_Alcohol_General_Overall_Issues_CBCL_ExternalScore	p_Somatic_Internal*p_Internal_Intrusive*p_Intrusive_External*p_External_Alcohol_General*p_Alcohol_General_Overall_Issues_CBCL*p_Overall_Issues_CBCL_ExternalScore
Ind_Somatic_Internal_Intrusive_External_Alcohol_General_PRS_ExternalScore	p_Somatic_Internal*p_Internal_Intrusive*p_Intrusive_External*p_External_Alcohol_General*p_Alcohol_General_PRS*p_PRS_ExternalScore	:=	Ind_Somatic_Internal_Intrusive_External_Alcohol_General_PRS_ExternalScore	-1.43659e-07	-7.0436e-07	4.84404e-07	0.646359	-1.45395e-07	Ind_Somatic_Internal_Intrusive_External_Alcohol_General_PRS_ExternalScore	p_Somatic_Internal*p_Internal_Intrusive*p_Intrusive_External*p_External_Alcohol_General*p_Alcohol_General_PRS*p_PRS_ExternalScore
Ind_Somatic_Internal_Intrusive_External_Alcohol_General_Tobacco_ExternalScore	p_Somatic_Internal*p_Internal_Intrusive*p_Intrusive_External*p_External_Alcohol_General*p_Alcohol_General_Tobacco*p_Tobacco_ExternalScore	:=	Ind_Somatic_Internal_Intrusive_External_Alcohol_General_Tobacco_ExternalScore	4.32669e-07	-1.55667e-06	2.45342e-06	0.645263	4.37898e-07	Ind_Somatic_Internal_Intrusive_External_Alcohol_General_Tobacco_ExternalScore	p_Somatic_Internal*p_Internal_Intrusive*p_Intrusive_External*p_External_Alcohol_General*p_Alcohol_General_Tobacco*p_Tobacco_ExternalScore
Ind_Somatic_Internal_Intrusive_External_Alcohol_General_Tobacco_Overall_Issues_CBCL_ExternalScore	p_Somatic_Internal*p_Internal_Intrusive*p_Intrusive_External*p_External_Alcohol_General*p_Alcohol_General_Tobacco*p_Tobacco_Overall_Issues_CBCL*p_Overall_Issues_CBCL_ExternalScore	:=	Ind_Somatic_Internal_Intrusive_External_Alcohol_General_Tobacco_Overall_Issues_CBCL_ExternalScore	1.49561e-08	-7.07474e-08	1.24859e-07	0.736431	1.51369e-08	Ind_Somatic_Internal_Intrusive_External_Alcohol_General_Tobacco_Overall_Issues_CBCL_ExternalScore	p_Somatic_Internal*p_Internal_Intrusive*p_Intrusive_External*p_External_Alcohol_General*p_Alcohol_General_Tobacco*p_Tobacco_Overall_Issues_CBCL*p_Overall_Issues_CBCL_ExternalScore
Ind_Somatic_Internal_Intrusive_External_Alcohol_General_Tobacco_PRS_ExternalScore	p_Somatic_Internal*p_Internal_Intrusive*p_Intrusive_External*p_External_Alcohol_General*p_Alcohol_General_Tobacco*p_Tobacco_PRS*p_PRS_ExternalScore	:=	Ind_Somatic_Internal_Intrusive_External_Alcohol_General_Tobacco_PRS_ExternalScore	2.32267e-08	-8.89091e-08	1.40351e-07	0.667738	2.35074e-08	Ind_Somatic_Internal_Intrusive_External_Alcohol_General_Tobacco_PRS_ExternalScore	p_Somatic_Internal*p_Internal_Intrusive*p_Intrusive_External*p_External_Alcohol_General*p_Alcohol_General_Tobacco*p_Tobacco_PRS*p_PRS_ExternalScore
Ind_Somatic_Internal_Intrusive_External_ExternalScore	p_Somatic_Internal*p_Internal_Intrusive*p_Intrusive_External*p_External_ExternalScore	:=	Ind_Somatic_Internal_Intrusive_External_ExternalScore	0.000472967	0.000307349	0.00069051	1.59496e-06	0.000478682	Ind_Somatic_Internal_Intrusive_External_ExternalScore	p_Somatic_Internal*p_Internal_Intrusive*p_Intrusive_External*p_External_ExternalScore
Ind_Somatic_Internal_Intrusive_External_Overall_Issues_CBCL_ExternalScore	p_Somatic_Internal*p_Internal_Intrusive*p_Intrusive_External*p_External_Overall_Issues_CBCL*p_Overall_Issues_CBCL_ExternalScore	:=	Ind_Somatic_Internal_Intrusive_External_Overall_Issues_CBCL_ExternalScore	-9.79349e-06	-2.29544e-05	1.47452e-06	0.116665	-9.91184e-06	Ind_Somatic_Internal_Intrusive_External_Overall_Issues_CBCL_ExternalScore	p_Somatic_Internal*p_Internal_Intrusive*p_Intrusive_External*p_External_Overall_Issues_CBCL*p_Overall_Issues_CBCL_ExternalScore
Ind_Somatic_Internal_Intrusive_External_Rulebreak_ADHD_ExternalScore	p_Somatic_Internal*p_Internal_Intrusive*p_Intrusive_External*p_External_Rulebreak*p_Rulebreak_ADHD*p_ADHD_ExternalScore	:=	Ind_Somatic_Internal_Intrusive_External_Rulebreak_ADHD_ExternalScore	3.62078e-06	5.10327e-07	7.82174e-06	0.0513788	3.66454e-06	Ind_Somatic_Internal_Intrusive_External_Rulebreak_ADHD_ExternalScore	p_Somatic_Internal*p_Internal_Intrusive*p_Intrusive_External*p_External_Rulebreak*p_Rulebreak_ADHD*p_ADHD_ExternalScore
Ind_Somatic_Internal_Intrusive_External_Rulebreak_Alcohol_General_ADHD_ExternalScore	p_Somatic_Internal*p_Internal_Intrusive*p_Intrusive_External*p_External_Rulebreak*p_Rulebreak_Alcohol_General*p_Alcohol_General_ADHD*p_ADHD_ExternalScore	:=	Ind_Somatic_Internal_Intrusive_External_Rulebreak_Alcohol_General_ADHD_ExternalScore	-9.37101e-07	-2.3529e-06	1.61555e-07	0.138371	-9.48425e-07	Ind_Somatic_Internal_Intrusive_External_Rulebreak_Alcohol_General_ADHD_ExternalScore	p_Somatic_Internal*p_Internal_Intrusive*p_Intrusive_External*p_External_Rulebreak*p_Rulebreak_Alcohol_General*p_Alcohol_General_ADHD*p_ADHD_ExternalScore
Ind_Somatic_Internal_Intrusive_External_Rulebreak_Alcohol_General_ExternalScore	p_Somatic_Internal*p_Internal_Intrusive*p_Intrusive_External*p_External_Rulebreak*p_Rulebreak_Alcohol_General*p_Alcohol_General_ExternalScore	:=	Ind_Somatic_Internal_Intrusive_External_Rulebreak_Alcohol_General_ExternalScore	0.000218113	0.000140621	0.000305017	8.27564e-08	0.000220749	Ind_Somatic_Internal_Intrusive_External_Rulebreak_Alcohol_General_ExternalScore	p_Somatic_Internal*p_Internal_Intrusive*p_Intrusive_External*p_External_Rulebreak*p_Rulebreak_Alcohol_General*p_Alcohol_General_ExternalScore
Ind_Somatic_Internal_Intrusive_External_Rulebreak_Alcohol_General_Overall_Issues_CBCL_ExternalScore	p_Somatic_Internal*p_Internal_Intrusive*p_Intrusive_External*p_External_Rulebreak*p_Rulebreak_Alcohol_General*p_Alcohol_General_Overall_Issues_CBCL*p_Overall_Issues_CBCL_ExternalScore	:=	Ind_Somatic_Internal_Intrusive_External_Rulebreak_Alcohol_General_Overall_Issues_CBCL_ExternalScore	-3.2423e-05	-5.02023e-05	-1.76404e-05	8.27583e-05	-3.28148e-05	Ind_Somatic_Internal_Intrusive_External_Rulebreak_Alcohol_General_Overall_Issues_CBCL_ExternalScore	p_Somatic_Internal*p_Internal_Intrusive*p_Intrusive_External*p_External_Rulebreak*p_Rulebreak_Alcohol_General*p_Alcohol_General_Overall_Issues_CBCL*p_Overall_Issues_CBCL_ExternalScore
Ind_Somatic_Internal_Intrusive_External_Rulebreak_Alcohol_General_PRS_ExternalScore	p_Somatic_Internal*p_Internal_Intrusive*p_Intrusive_External*p_External_Rulebreak*p_Rulebreak_Alcohol_General*p_Alcohol_General_PRS*p_PRS_ExternalScore	:=	Ind_Somatic_Internal_Intrusive_External_Rulebreak_Alcohol_General_PRS_ExternalScore	3.06561e-06	1.47136e-06	5.37266e-06	0.00229582	3.10266e-06	Ind_Somatic_Internal_Intrusive_External_Rulebreak_Alcohol_General_PRS_ExternalScore	p_Somatic_Internal*p_Internal_Intrusive*p_Intrusive_External*p_External_Rulebreak*p_Rulebreak_Alcohol_General*p_Alcohol_General_PRS*p_PRS_ExternalScore
Ind_Somatic_Internal_Intrusive_External_Rulebreak_Alcohol_General_Tobacco_ExternalScore	p_Somatic_Internal*p_Internal_Intrusive*p_Intrusive_External*p_External_Rulebreak*p_Rulebreak_Alcohol_General*p_Alcohol_General_Tobacco*p_Tobacco_ExternalScore	:=	Ind_Somatic_Internal_Intrusive_External_Rulebreak_Alcohol_General_Tobacco_ExternalScore	-9.23296e-06	-1.736e-05	-2.84558e-06	0.0138078	-9.34454e-06	Ind_Somatic_Internal_Intrusive_External_Rulebreak_Alcohol_General_Tobacco_ExternalScore	p_Somatic_Internal*p_Internal_Intrusive*p_Intrusive_External*p_External_Rulebreak*p_Rulebreak_Alcohol_General*p_Alcohol_General_Tobacco*p_Tobacco_ExternalScore
Ind_Somatic_Internal_Intrusive_External_Rulebreak_Alcohol_General_Tobacco_Overall_Issues_CBCL_ExternalScore	p_Somatic_Internal*p_Internal_Intrusive*p_Intrusive_External*p_External_Rulebreak*p_Rulebreak_Alcohol_General*p_Alcohol_General_Tobacco*p_Tobacco_Overall_Issues_CBCL*p_Overall_Issues_CBCL_ExternalScore	:=	Ind_Somatic_Internal_Intrusive_External_Rulebreak_Alcohol_General_Tobacco_Overall_Issues_CBCL_ExternalScore	-3.19157e-07	-1.03574e-06	3.08836e-07	0.3604	-3.23014e-07	Ind_Somatic_Internal_Intrusive_External_Rulebreak_Alcohol_General_Tobacco_Overall_Issues_CBCL_ExternalScore	p_Somatic_Internal*p_Internal_Intrusive*p_Intrusive_External*p_External_Rulebreak*p_Rulebreak_Alcohol_General*p_Alcohol_General_Tobacco*p_Tobacco_Overall_Issues_CBCL*p_Overall_Issues_CBCL_ExternalScore
Ind_Somatic_Internal_Intrusive_External_Rulebreak_Alcohol_General_Tobacco_PRS_ExternalScore	p_Somatic_Internal*p_Internal_Intrusive*p_Intrusive_External*p_External_Rulebreak*p_Rulebreak_Alcohol_General*p_Alcohol_General_Tobacco*p_Tobacco_PRS*p_PRS_ExternalScore	:=	Ind_Somatic_Internal_Intrusive_External_Rulebreak_Alcohol_General_Tobacco_PRS_ExternalScore	-4.95646e-07	-1.02802e-06	-1.27039e-07	0.032542	-5.01636e-07	Ind_Somatic_Internal_Intrusive_External_Rulebreak_Alcohol_General_Tobacco_PRS_ExternalScore	p_Somatic_Internal*p_Internal_Intrusive*p_Intrusive_External*p_External_Rulebreak*p_Rulebreak_Alcohol_General*p_Alcohol_General_Tobacco*p_Tobacco_PRS*p_PRS_ExternalScore
Ind_Somatic_Internal_Intrusive_External_Rulebreak_Drug_Alcohol_General_ADHD_ExternalScore	p_Somatic_Internal*p_Internal_Intrusive*p_Intrusive_External*p_External_Rulebreak*p_Rulebreak_Drug*p_Drug_Alcohol_General*p_Alcohol_General_ADHD*p_ADHD_ExternalScore	:=	Ind_Somatic_Internal_Intrusive_External_Rulebreak_Drug_Alcohol_General_ADHD_ExternalScore	-8.0666e-07	-1.98965e-06	1.54293e-07	0.140923	-8.16408e-07	Ind_Somatic_Internal_Intrusive_External_Rulebreak_Drug_Alcohol_General_ADHD_ExternalScore	p_Somatic_Internal*p_Internal_Intrusive*p_Intrusive_External*p_External_Rulebreak*p_Rulebreak_Drug*p_Drug_Alcohol_General*p_Alcohol_General_ADHD*p_ADHD_ExternalScore
Ind_Somatic_Internal_Intrusive_External_Rulebreak_Drug_Alcohol_General_ExternalScore	p_Somatic_Internal*p_Internal_Intrusive*p_Intrusive_External*p_External_Rulebreak*p_Rulebreak_Drug*p_Drug_Alcohol_General*p_Alcohol_General_ExternalScore	:=	Ind_Somatic_Internal_Intrusive_External_Rulebreak_Drug_Alcohol_General_ExternalScore	0.000187753	0.000120908	0.000256015	5.45559e-08	0.000190022	Ind_Somatic_Internal_Intrusive_External_Rulebreak_Drug_Alcohol_General_ExternalScore	p_Somatic_Internal*p_Internal_Intrusive*p_Intrusive_External*p_External_Rulebreak*p_Rulebreak_Drug*p_Drug_Alcohol_General*p_Alcohol_General_ExternalScore
Ind_Somatic_Internal_Intrusive_External_Rulebreak_Drug_Alcohol_General_Overall_Issues_CBCL_ExternalScore	p_Somatic_Internal*p_Internal_Intrusive*p_Intrusive_External*p_External_Rulebreak*p_Rulebreak_Drug*p_Drug_Alcohol_General*p_Alcohol_General_Overall_Issues_CBCL*p_Overall_Issues_CBCL_ExternalScore	:=	Ind_Somatic_Internal_Intrusive_External_Rulebreak_Drug_Alcohol_General_Overall_Issues_CBCL_ExternalScore	-2.79098e-05	-4.32653e-05	-1.59458e-05	5.47241e-05	-2.82471e-05	Ind_Somatic_Internal_Intrusive_External_Rulebreak_Drug_Alcohol_General_Overall_Issues_CBCL_ExternalScore	p_Somatic_Internal*p_Internal_Intrusive*p_Intrusive_External*p_External_Rulebreak*p_Rulebreak_Drug*p_Drug_Alcohol_General*p_Alcohol_General_Overall_Issues_CBCL*p_Overall_Issues_CBCL_ExternalScore
Ind_Somatic_Internal_Intrusive_External_Rulebreak_Drug_Alcohol_General_PRS_ExternalScore	p_Somatic_Internal*p_Internal_Intrusive*p_Intrusive_External*p_External_Rulebreak*p_Rulebreak_Drug*p_Drug_Alcohol_General*p_Alcohol_General_PRS*p_PRS_ExternalScore	:=	Ind_Somatic_Internal_Intrusive_External_Rulebreak_Drug_Alcohol_General_PRS_ExternalScore	2.63889e-06	1.3567e-06	4.53327e-06	0.00189296	2.67078e-06	Ind_Somatic_Internal_Intrusive_External_Rulebreak_Drug_Alcohol_General_PRS_ExternalScore	p_Somatic_Internal*p_Internal_Intrusive*p_Intrusive_External*p_External_Rulebreak*p_Rulebreak_Drug*p_Drug_Alcohol_General*p_Alcohol_General_PRS*p_PRS_ExternalScore
Ind_Somatic_Internal_Intrusive_External_Rulebreak_Drug_Alcohol_General_Tobacco_ExternalScore	p_Somatic_Internal*p_Internal_Intrusive*p_Intrusive_External*p_External_Rulebreak*p_Rulebreak_Drug*p_Drug_Alcohol_General*p_Alcohol_General_Tobacco*p_Tobacco_ExternalScore	:=	Ind_Somatic_Internal_Intrusive_External_Rulebreak_Drug_Alcohol_General_Tobacco_ExternalScore	-7.94777e-06	-1.50974e-05	-2.29909e-06	0.0133279	-8.04381e-06	Ind_Somatic_Internal_Intrusive_External_Rulebreak_Drug_Alcohol_General_Tobacco_ExternalScore	p_Somatic_Internal*p_Internal_Intrusive*p_Intrusive_External*p_External_Rulebreak*p_Rulebreak_Drug*p_Drug_Alcohol_General*p_Alcohol_General_Tobacco*p_Tobacco_ExternalScore
Ind_Somatic_Internal_Intrusive_External_Rulebreak_Drug_Alcohol_General_Tobacco_Overall_Issues_CBCL_ExternalScore	p_Somatic_Internal*p_Internal_Intrusive*p_Intrusive_External*p_External_Rulebreak*p_Rulebreak_Drug*p_Drug_Alcohol_General*p_Alcohol_General_Tobacco*p_Tobacco_Overall_Issues_CBCL*p_Overall_Issues_CBCL_ExternalScore	:=	Ind_Somatic_Internal_Intrusive_External_Rulebreak_Drug_Alcohol_General_Tobacco_Overall_Issues_CBCL_ExternalScore	-2.74731e-07	-8.94457e-07	2.6853e-07	0.358318	-2.78051e-07	Ind_Somatic_Internal_Intrusive_External_Rulebreak_Drug_Alcohol_General_Tobacco_Overall_Issues_CBCL_ExternalScore	p_Somatic_Internal*p_Internal_Intrusive*p_Intrusive_External*p_External_Rulebreak*p_Rulebreak_Drug*p_Drug_Alcohol_General*p_Alcohol_General_Tobacco*p_Tobacco_Overall_Issues_CBCL*p_Overall_Issues_CBCL_ExternalScore
Ind_Somatic_Internal_Intrusive_External_Rulebreak_Drug_Alcohol_General_Tobacco_PRS_ExternalScore	p_Somatic_Internal*p_Internal_Intrusive*p_Intrusive_External*p_External_Rulebreak*p_Rulebreak_Drug*p_Drug_Alcohol_General*p_Alcohol_General_Tobacco*p_Tobacco_PRS*p_PRS_ExternalScore	:=	Ind_Somatic_Internal_Intrusive_External_Rulebreak_Drug_Alcohol_General_Tobacco_PRS_ExternalScore	-4.26654e-07	-9.10077e-07	-1.12473e-07	0.0349795	-4.3181e-07	Ind_Somatic_Internal_Intrusive_External_Rulebreak_Drug_Alcohol_General_Tobacco_PRS_ExternalScore	p_Somatic_Internal*p_Internal_Intrusive*p_Intrusive_External*p_External_Rulebreak*p_Rulebreak_Drug*p_Drug_Alcohol_General*p_Alcohol_General_Tobacco*p_Tobacco_PRS*p_PRS_ExternalScore
Ind_Somatic_Internal_Intrusive_External_Rulebreak_Drug_Overall_Issues_CBCL_ExternalScore	p_Somatic_Internal*p_Internal_Intrusive*p_Intrusive_External*p_External_Rulebreak*p_Rulebreak_Drug*p_Drug_Overall_Issues_CBCL*p_Overall_Issues_CBCL_ExternalScore	:=	Ind_Somatic_Internal_Intrusive_External_Rulebreak_Drug_Overall_Issues_CBCL_ExternalScore	-5.89005e-06	-1.18627e-05	-1.9419e-06	0.0166772	-5.96123e-06	Ind_Somatic_Internal_Intrusive_External_Rulebreak_Drug_Overall_Issues_CBCL_ExternalScore	p_Somatic_Internal*p_Internal_Intrusive*p_Intrusive_External*p_External_Rulebreak*p_Rulebreak_Drug*p_Drug_Overall_Issues_CBCL*p_Overall_Issues_CBCL_ExternalScore
Ind_Somatic_Internal_Intrusive_External_Rulebreak_ExternalScore	p_Somatic_Internal*p_Internal_Intrusive*p_Intrusive_External*p_External_Rulebreak*p_Rulebreak_ExternalScore	:=	Ind_Somatic_Internal_Intrusive_External_Rulebreak_ExternalScore	0.00016618	0.000101367	0.000259822	6.46072e-05	0.000168189	Ind_Somatic_Internal_Intrusive_External_Rulebreak_ExternalScore	p_Somatic_Internal*p_Internal_Intrusive*p_Intrusive_External*p_External_Rulebreak*p_Rulebreak_ExternalScore
Ind_Somatic_Internal_Intrusive_External_Rulebreak_PRS_ExternalScore	p_Somatic_Internal*p_Internal_Intrusive*p_Intrusive_External*p_External_Rulebreak*p_Rulebreak_PRS*p_PRS_ExternalScore	:=	Ind_Somatic_Internal_Intrusive_External_Rulebreak_PRS_ExternalScore	-5.33301e-06	-1.03659e-05	-1.67239e-06	0.0132134	-5.39746e-06	Ind_Somatic_Internal_Intrusive_External_Rulebreak_PRS_ExternalScore	p_Somatic_Internal*p_Internal_Intrusive*p_Intrusive_External*p_External_Rulebreak*p_Rulebreak_PRS*p_PRS_ExternalScore
Ind_Somatic_Internal_Intrusive_External_Rulebreak_Tobacco_ExternalScore	p_Somatic_Internal*p_Internal_Intrusive*p_Intrusive_External*p_External_Rulebreak*p_Rulebreak_Tobacco*p_Tobacco_ExternalScore	:=	Ind_Somatic_Internal_Intrusive_External_Rulebreak_Tobacco_ExternalScore	-8.58951e-06	-1.69203e-05	-2.34802e-06	0.0163899	-8.69331e-06	Ind_Somatic_Internal_Intrusive_External_Rulebreak_Tobacco_ExternalScore	p_Somatic_Internal*p_Internal_Intrusive*p_Intrusive_External*p_External_Rulebreak*p_Rulebreak_Tobacco*p_Tobacco_ExternalScore
Ind_Somatic_Internal_Intrusive_External_Rulebreak_Tobacco_Overall_Issues_CBCL_ExternalScore	p_Somatic_Internal*p_Internal_Intrusive*p_Intrusive_External*p_External_Rulebreak*p_Rulebreak_Tobacco*p_Tobacco_Overall_Issues_CBCL*p_Overall_Issues_CBCL_ExternalScore	:=	Ind_Somatic_Internal_Intrusive_External_Rulebreak_Tobacco_Overall_Issues_CBCL_ExternalScore	-2.96914e-07	-9.58855e-07	2.90333e-07	0.366382	-3.00503e-07	Ind_Somatic_Internal_Intrusive_External_Rulebreak_Tobacco_Overall_Issues_CBCL_ExternalScore	p_Somatic_Internal*p_Internal_Intrusive*p_Intrusive_External*p_External_Rulebreak*p_Rulebreak_Tobacco*p_Tobacco_Overall_Issues_CBCL*p_Overall_Issues_CBCL_ExternalScore
Ind_Somatic_Internal_Intrusive_External_Rulebreak_Tobacco_PRS_ExternalScore	p_Somatic_Internal*p_Internal_Intrusive*p_Intrusive_External*p_External_Rulebreak*p_Rulebreak_Tobacco*p_Tobacco_PRS*p_PRS_ExternalScore	:=	Ind_Somatic_Internal_Intrusive_External_Rulebreak_Tobacco_PRS_ExternalScore	-4.61104e-07	-9.62203e-07	-1.22589e-07	0.0342622	-4.66677e-07	Ind_Somatic_Internal_Intrusive_External_Rulebreak_Tobacco_PRS_ExternalScore	p_Somatic_Internal*p_Internal_Intrusive*p_Intrusive_External*p_External_Rulebreak*p_Rulebreak_Tobacco*p_Tobacco_PRS*p_PRS_ExternalScore
Ind_Somatic_Internal_Intrusive_ExternalScore	p_Somatic_Internal*p_Internal_Intrusive*p_Intrusive_ExternalScore	:=	Ind_Somatic_Internal_Intrusive_ExternalScore	0.00180537	0.00047309	0.00299922	0.00533431	0.00182719	Ind_Somatic_Internal_Intrusive_ExternalScore	p_Somatic_Internal*p_Internal_Intrusive*p_Intrusive_ExternalScore
Ind_Somatic_Internal_Overall_Issues_CBCL_ExternalScore	p_Somatic_Internal*p_Internal_Overall_Issues_CBCL*p_Overall_Issues_CBCL_ExternalScore	:=	Ind_Somatic_Internal_Overall_Issues_CBCL_ExternalScore	-0.00146236	-0.00213533	-0.00085219	6.78374e-06	-0.00148004	Ind_Somatic_Internal_Overall_Issues_CBCL_ExternalScore	p_Somatic_Internal*p_Internal_Overall_Issues_CBCL*p_Overall_Issues_CBCL_ExternalScore
Ind_Somatic_Internal_PRS_ExternalScore	p_Somatic_Internal*p_Internal_PRS*p_PRS_ExternalScore	:=	Ind_Somatic_Internal_PRS_ExternalScore	-0.000197414	-0.000677556	0.000238808	0.362802	-0.0001998	Ind_Somatic_Internal_PRS_ExternalScore	p_Somatic_Internal*p_Internal_PRS*p_PRS_ExternalScore
Ind_Somatic_Internal_Rulebreak_ADHD_ExternalScore	p_Somatic_Internal*p_Internal_Rulebreak*p_Rulebreak_ADHD*p_ADHD_ExternalScore	:=	Ind_Somatic_Internal_Rulebreak_ADHD_ExternalScore	0.000139354	1.90559e-05	0.000276892	0.0395019	0.000141038	Ind_Somatic_Internal_Rulebreak_ADHD_ExternalScore	p_Somatic_Internal*p_Internal_Rulebreak*p_Rulebreak_ADHD*p_ADHD_ExternalScore
Ind_Somatic_Internal_Rulebreak_Alcohol_General_ADHD_ExternalScore	p_Somatic_Internal*p_Internal_Rulebreak*p_Rulebreak_Alcohol_General*p_Alcohol_General_ADHD*p_ADHD_ExternalScore	:=	Ind_Somatic_Internal_Rulebreak_Alcohol_General_ADHD_ExternalScore	-3.60664e-05	-8.7519e-05	7.25655e-06	0.12528	-3.65023e-05	Ind_Somatic_Internal_Rulebreak_Alcohol_General_ADHD_ExternalScore	p_Somatic_Internal*p_Internal_Rulebreak*p_Rulebreak_Alcohol_General*p_Alcohol_General_ADHD*p_ADHD_ExternalScore
Ind_Somatic_Internal_Rulebreak_Alcohol_General_ExternalScore	p_Somatic_Internal*p_Internal_Rulebreak*p_Rulebreak_Alcohol_General*p_Alcohol_General_ExternalScore	:=	Ind_Somatic_Internal_Rulebreak_Alcohol_General_ExternalScore	0.00839458	0.00680794	0.0101142	0	0.00849603	Ind_Somatic_Internal_Rulebreak_Alcohol_General_ExternalScore	p_Somatic_Internal*p_Internal_Rulebreak*p_Rulebreak_Alcohol_General*p_Alcohol_General_ExternalScore
Ind_Somatic_Internal_Rulebreak_Alcohol_General_Overall_Issues_CBCL_ExternalScore	p_Somatic_Internal*p_Internal_Rulebreak*p_Rulebreak_Alcohol_General*p_Alcohol_General_Overall_Issues_CBCL*p_Overall_Issues_CBCL_ExternalScore	:=	Ind_Somatic_Internal_Rulebreak_Alcohol_General_Overall_Issues_CBCL_ExternalScore	-0.00124787	-0.0017442	-0.000789309	2.19108e-07	-0.00126295	Ind_Somatic_Internal_Rulebreak_Alcohol_General_Overall_Issues_CBCL_ExternalScore	p_Somatic_Internal*p_Internal_Rulebreak*p_Rulebreak_Alcohol_General*p_Alcohol_General_Overall_Issues_CBCL*p_Overall_Issues_CBCL_ExternalScore
Ind_Somatic_Internal_Rulebreak_Alcohol_General_PRS_ExternalScore	p_Somatic_Internal*p_Internal_Rulebreak*p_Rulebreak_Alcohol_General*p_Alcohol_General_PRS*p_PRS_ExternalScore	:=	Ind_Somatic_Internal_Rulebreak_Alcohol_General_PRS_ExternalScore	0.000117987	6.25151e-05	0.00018877	0.000427106	0.000119413	Ind_Somatic_Internal_Rulebreak_Alcohol_General_PRS_ExternalScore	p_Somatic_Internal*p_Internal_Rulebreak*p_Rulebreak_Alcohol_General*p_Alcohol_General_PRS*p_PRS_ExternalScore
Ind_Somatic_Internal_Rulebreak_Alcohol_General_Tobacco_ExternalScore	p_Somatic_Internal*p_Internal_Rulebreak*p_Rulebreak_Alcohol_General*p_Alcohol_General_Tobacco*p_Tobacco_ExternalScore	:=	Ind_Somatic_Internal_Rulebreak_Alcohol_General_Tobacco_ExternalScore	-0.000355351	-0.0006354	-0.000120587	0.00586011	-0.000359646	Ind_Somatic_Internal_Rulebreak_Alcohol_General_Tobacco_ExternalScore	p_Somatic_Internal*p_Internal_Rulebreak*p_Rulebreak_Alcohol_General*p_Alcohol_General_Tobacco*p_Tobacco_ExternalScore
Ind_Somatic_Internal_Rulebreak_Alcohol_General_Tobacco_Overall_Issues_CBCL_ExternalScore	p_Somatic_Internal*p_Internal_Rulebreak*p_Rulebreak_Alcohol_General*p_Alcohol_General_Tobacco*p_Tobacco_Overall_Issues_CBCL*p_Overall_Issues_CBCL_ExternalScore	:=	Ind_Somatic_Internal_Rulebreak_Alcohol_General_Tobacco_Overall_Issues_CBCL_ExternalScore	-1.22835e-05	-3.83621e-05	1.16599e-05	0.346665	-1.24319e-05	Ind_Somatic_Internal_Rulebreak_Alcohol_General_Tobacco_Overall_Issues_CBCL_ExternalScore	p_Somatic_Internal*p_Internal_Rulebreak*p_Rulebreak_Alcohol_General*p_Alcohol_General_Tobacco*p_Tobacco_Overall_Issues_CBCL*p_Overall_Issues_CBCL_ExternalScore
Ind_Somatic_Internal_Rulebreak_Alcohol_General_Tobacco_PRS_ExternalScore	p_Somatic_Internal*p_Internal_Rulebreak*p_Rulebreak_Alcohol_General*p_Alcohol_General_Tobacco*p_Tobacco_PRS*p_PRS_ExternalScore	:=	Ind_Somatic_Internal_Rulebreak_Alcohol_General_Tobacco_PRS_ExternalScore	-1.90761e-05	-3.69246e-05	-5.07017e-06	0.0208742	-1.93066e-05	Ind_Somatic_Internal_Rulebreak_Alcohol_General_Tobacco_PRS_ExternalScore	p_Somatic_Internal*p_Internal_Rulebreak*p_Rulebreak_Alcohol_General*p_Alcohol_General_Tobacco*p_Tobacco_PRS*p_PRS_ExternalScore
Ind_Somatic_Internal_Rulebreak_Drug_Alcohol_General_ADHD_ExternalScore	p_Somatic_Internal*p_Internal_Rulebreak*p_Rulebreak_Drug*p_Drug_Alcohol_General*p_Alcohol_General_ADHD*p_ADHD_ExternalScore	:=	Ind_Somatic_Internal_Rulebreak_Drug_Alcohol_General_ADHD_ExternalScore	-3.10461e-05	-7.59965e-05	6.43316e-06	0.129769	-3.14213e-05	Ind_Somatic_Internal_Rulebreak_Drug_Alcohol_General_ADHD_ExternalScore	p_Somatic_Internal*p_Internal_Rulebreak*p_Rulebreak_Drug*p_Drug_Alcohol_General*p_Alcohol_General_ADHD*p_ADHD_ExternalScore
Ind_Somatic_Internal_Rulebreak_Drug_Alcohol_General_ExternalScore	p_Somatic_Internal*p_Internal_Rulebreak*p_Rulebreak_Drug*p_Drug_Alcohol_General*p_Alcohol_General_ExternalScore	:=	Ind_Somatic_Internal_Rulebreak_Drug_Alcohol_General_ExternalScore	0.00722609	0.00605029	0.00860383	0	0.00731341	Ind_Somatic_Internal_Rulebreak_Drug_Alcohol_General_ExternalScore	p_Somatic_Internal*p_Internal_Rulebreak*p_Rulebreak_Drug*p_Drug_Alcohol_General*p_Alcohol_General_ExternalScore
Ind_Somatic_Internal_Rulebreak_Drug_Alcohol_General_Overall_Issues_CBCL_ExternalScore	p_Somatic_Internal*p_Internal_Rulebreak*p_Rulebreak_Drug*p_Drug_Alcohol_General*p_Alcohol_General_Overall_Issues_CBCL*p_Overall_Issues_CBCL_ExternalScore	:=	Ind_Somatic_Internal_Rulebreak_Drug_Alcohol_General_Overall_Issues_CBCL_ExternalScore	-0.00107417	-0.00147336	-0.000703957	7.70382e-08	-0.00108715	Ind_Somatic_Internal_Rulebreak_Drug_Alcohol_General_Overall_Issues_CBCL_ExternalScore	p_Somatic_Internal*p_Internal_Rulebreak*p_Rulebreak_Drug*p_Drug_Alcohol_General*p_Alcohol_General_Overall_Issues_CBCL*p_Overall_Issues_CBCL_ExternalScore
Ind_Somatic_Internal_Rulebreak_Drug_Alcohol_General_PRS_ExternalScore	p_Somatic_Internal*p_Internal_Rulebreak*p_Rulebreak_Drug*p_Drug_Alcohol_General*p_Alcohol_General_PRS*p_PRS_ExternalScore	:=	Ind_Somatic_Internal_Rulebreak_Drug_Alcohol_General_PRS_ExternalScore	0.000101564	5.4212e-05	0.000162249	0.000295607	0.000102791	Ind_Somatic_Internal_Rulebreak_Drug_Alcohol_General_PRS_ExternalScore	p_Somatic_Internal*p_Internal_Rulebreak*p_Rulebreak_Drug*p_Drug_Alcohol_General*p_Alcohol_General_PRS*p_PRS_ExternalScore
Ind_Somatic_Internal_Rulebreak_Drug_Alcohol_General_Tobacco_ExternalScore	p_Somatic_Internal*p_Internal_Rulebreak*p_Rulebreak_Drug*p_Drug_Alcohol_General*p_Alcohol_General_Tobacco*p_Tobacco_ExternalScore	:=	Ind_Somatic_Internal_Rulebreak_Drug_Alcohol_General_Tobacco_ExternalScore	-0.000305888	-0.000543816	-9.86781e-05	0.00545661	-0.000309584	Ind_Somatic_Internal_Rulebreak_Drug_Alcohol_General_Tobacco_ExternalScore	p_Somatic_Internal*p_Internal_Rulebreak*p_Rulebreak_Drug*p_Drug_Alcohol_General*p_Alcohol_General_Tobacco*p_Tobacco_ExternalScore
Ind_Somatic_Internal_Rulebreak_Drug_Alcohol_General_Tobacco_Overall_Issues_CBCL_ExternalScore	p_Somatic_Internal*p_Internal_Rulebreak*p_Rulebreak_Drug*p_Drug_Alcohol_General*p_Alcohol_General_Tobacco*p_Tobacco_Overall_Issues_CBCL*p_Overall_Issues_CBCL_ExternalScore	:=	Ind_Somatic_Internal_Rulebreak_Drug_Alcohol_General_Tobacco_Overall_Issues_CBCL_ExternalScore	-1.05737e-05	-3.17864e-05	1.0285e-05	0.344417	-1.07014e-05	Ind_Somatic_Internal_Rulebreak_Drug_Alcohol_General_Tobacco_Overall_Issues_CBCL_ExternalScore	p_Somatic_Internal*p_Internal_Rulebreak*p_Rulebreak_Drug*p_Drug_Alcohol_General*p_Alcohol_General_Tobacco*p_Tobacco_Overall_Issues_CBCL*p_Overall_Issues_CBCL_ExternalScore
Ind_Somatic_Internal_Rulebreak_Drug_Alcohol_General_Tobacco_PRS_ExternalScore	p_Somatic_Internal*p_Internal_Rulebreak*p_Rulebreak_Drug*p_Drug_Alcohol_General*p_Alcohol_General_Tobacco*p_Tobacco_PRS*p_PRS_ExternalScore	:=	Ind_Somatic_Internal_Rulebreak_Drug_Alcohol_General_Tobacco_PRS_ExternalScore	-1.64207e-05	-3.21096e-05	-4.61151e-06	0.0227416	-1.66192e-05	Ind_Somatic_Internal_Rulebreak_Drug_Alcohol_General_Tobacco_PRS_ExternalScore	p_Somatic_Internal*p_Internal_Rulebreak*p_Rulebreak_Drug*p_Drug_Alcohol_General*p_Alcohol_General_Tobacco*p_Tobacco_PRS*p_PRS_ExternalScore
Ind_Somatic_Internal_Rulebreak_Drug_Overall_Issues_CBCL_ExternalScore	p_Somatic_Internal*p_Internal_Rulebreak*p_Rulebreak_Drug*p_Drug_Overall_Issues_CBCL*p_Overall_Issues_CBCL_ExternalScore	:=	Ind_Somatic_Internal_Rulebreak_Drug_Overall_Issues_CBCL_ExternalScore	-0.000226692	-0.000434125	-8.49351e-05	0.00771561	-0.000229431	Ind_Somatic_Internal_Rulebreak_Drug_Overall_Issues_CBCL_ExternalScore	p_Somatic_Internal*p_Internal_Rulebreak*p_Rulebreak_Drug*p_Drug_Overall_Issues_CBCL*p_Overall_Issues_CBCL_ExternalScore
Ind_Somatic_Internal_Rulebreak_ExternalScore	p_Somatic_Internal*p_Internal_Rulebreak*p_Rulebreak_ExternalScore	:=	Ind_Somatic_Internal_Rulebreak_ExternalScore	0.00639583	0.00431836	0.00901172	4.12042e-08	0.00647312	Ind_Somatic_Internal_Rulebreak_ExternalScore	p_Somatic_Internal*p_Internal_Rulebreak*p_Rulebreak_ExternalScore
Ind_Somatic_Internal_Rulebreak_PRS_ExternalScore	p_Somatic_Internal*p_Internal_Rulebreak*p_Rulebreak_PRS*p_PRS_ExternalScore	:=	Ind_Somatic_Internal_Rulebreak_PRS_ExternalScore	-0.000205253	-0.00036319	-6.52233e-05	0.00555575	-0.000207733	Ind_Somatic_Internal_Rulebreak_PRS_ExternalScore	p_Somatic_Internal*p_Internal_Rulebreak*p_Rulebreak_PRS*p_PRS_ExternalScore
Ind_Somatic_Internal_Rulebreak_Tobacco_ExternalScore	p_Somatic_Internal*p_Internal_Rulebreak*p_Rulebreak_Tobacco*p_Tobacco_ExternalScore	:=	Ind_Somatic_Internal_Rulebreak_Tobacco_ExternalScore	-0.000330587	-0.000609909	-0.000101659	0.00669319	-0.000334582	Ind_Somatic_Internal_Rulebreak_Tobacco_ExternalScore	p_Somatic_Internal*p_Internal_Rulebreak*p_Rulebreak_Tobacco*p_Tobacco_ExternalScore
Ind_Somatic_Internal_Rulebreak_Tobacco_Overall_Issues_CBCL_ExternalScore	p_Somatic_Internal*p_Internal_Rulebreak*p_Rulebreak_Tobacco*p_Tobacco_Overall_Issues_CBCL*p_Overall_Issues_CBCL_ExternalScore	:=	Ind_Somatic_Internal_Rulebreak_Tobacco_Overall_Issues_CBCL_ExternalScore	-1.14274e-05	-3.58822e-05	1.0104e-05	0.353892	-1.15655e-05	Ind_Somatic_Internal_Rulebreak_Tobacco_Overall_Issues_CBCL_ExternalScore	p_Somatic_Internal*p_Internal_Rulebreak*p_Rulebreak_Tobacco*p_Tobacco_Overall_Issues_CBCL*p_Overall_Issues_CBCL_ExternalScore
Ind_Somatic_Internal_Rulebreak_Tobacco_PRS_ExternalScore	p_Somatic_Internal*p_Internal_Rulebreak*p_Rulebreak_Tobacco*p_Tobacco_PRS*p_PRS_ExternalScore	:=	Ind_Somatic_Internal_Rulebreak_Tobacco_PRS_ExternalScore	-1.77466e-05	-3.43982e-05	-4.71392e-06	0.0215451	-1.79611e-05	Ind_Somatic_Internal_Rulebreak_Tobacco_PRS_ExternalScore	p_Somatic_Internal*p_Internal_Rulebreak*p_Rulebreak_Tobacco*p_Tobacco_PRS*p_PRS_ExternalScore
Ind_Somatic_PRS_ExternalScore	p_Somatic_PRS*p_PRS_ExternalScore	:=	Ind_Somatic_PRS_ExternalScore	0.000869694	-0.000151529	0.00235288	0.173026	0.000880204	Ind_Somatic_PRS_ExternalScore	p_Somatic_PRS*p_PRS_ExternalScore
Ind_Somatic_Tobacco_ExternalScore	p_Somatic_Tobacco*p_Tobacco_ExternalScore	:=	Ind_Somatic_Tobacco_ExternalScore	5.03265e-05	-0.000821405	0.000985955	0.910609	5.09346e-05	Ind_Somatic_Tobacco_ExternalScore	p_Somatic_Tobacco*p_Tobacco_ExternalScore
Ind_Somatic_Tobacco_Overall_Issues_CBCL_ExternalScore	p_Somatic_Tobacco*p_Tobacco_Overall_Issues_CBCL*p_Overall_Issues_CBCL_ExternalScore	:=	Ind_Somatic_Tobacco_Overall_Issues_CBCL_ExternalScore	1.73964e-06	-4.85943e-05	4.64619e-05	0.931114	1.76066e-06	Ind_Somatic_Tobacco_Overall_Issues_CBCL_ExternalScore	p_Somatic_Tobacco*p_Tobacco_Overall_Issues_CBCL*p_Overall_Issues_CBCL_ExternalScore
Ind_Somatic_Tobacco_PRS_ExternalScore	p_Somatic_Tobacco*p_Tobacco_PRS*p_PRS_ExternalScore	:=	Ind_Somatic_Tobacco_PRS_ExternalScore	2.70164e-06	-4.48033e-05	5.81391e-05	0.91152	2.73429e-06	Ind_Somatic_Tobacco_PRS_ExternalScore	p_Somatic_Tobacco*p_Tobacco_PRS*p_PRS_ExternalScore
Ind_Tobacco_ExternalScore	p_Tobacco_ExternalScore	:=	Ind_Tobacco_ExternalScore	-0.0342539	-0.056564	-0.0117451	0.00360025	-0.0346751	Ind_Tobacco_ExternalScore	p_Tobacco_ExternalScore
Ind_Tobacco_Overall_Issues_CBCL_ExternalScore	p_Tobacco_Overall_Issues_CBCL*p_Overall_Issues_CBCL_ExternalScore	:=	Ind_Tobacco_Overall_Issues_CBCL_ExternalScore	-0.00118406	-0.00341323	0.0011359	0.341127	-0.00119862	Ind_Tobacco_Overall_Issues_CBCL_ExternalScore	p_Tobacco_Overall_Issues_CBCL*p_Overall_Issues_CBCL_ExternalScore
Ind_Tobacco_PRS_ExternalScore	p_Tobacco_PRS*p_PRS_ExternalScore	:=	Ind_Tobacco_PRS_ExternalScore	-0.00183883	-0.00350799	-0.000507256	0.0193897	-0.00186144	Ind_Tobacco_PRS_ExternalScore	p_Tobacco_PRS*p_PRS_ExternalScore
Tot_ADHD_ExternalScore	p_ADHD_ExternalScore+Ind_ADHD_ExternalScore	:=	Tot_ADHD_ExternalScore	-0.123582	-0.169839	-0.0709492	6.53697e-07	-0.123313	Tot_ADHD_ExternalScore	p_ADHD_ExternalScore+Ind_ADHD_ExternalScore
Tot_Alcohol_General_ExternalScore	p_Alcohol_General_ExternalScore+Ind_Alcohol_General_ADHD_ExternalScore+Ind_Alcohol_General_ExternalScore+Ind_Alcohol_General_Overall_Issues_CBCL_ExternalScore+Ind_Alcohol_General_PRS_ExternalScore+Ind_Alcohol_General_Tobacco_ExternalScore+Ind_Alcohol_General_Tobacco_Overall_Issues_CBCL_ExternalScore+Ind_Alcohol_General_Tobacco_PRS_ExternalScore	:=	Tot_Alcohol_General_ExternalScore	0.591854	0.536286	0.641717	0	0.599626	Tot_Alcohol_General_ExternalScore	p_Alcohol_General_ExternalScore+Ind_Alcohol_General_ADHD_ExternalScore+Ind_Alcohol_General_ExternalScore+Ind_Alcohol_General_Overall_Issues_CBCL_ExternalScore+Ind_Alcohol_General_PRS_ExternalScore+Ind_Alcohol_General_Tobacco_ExternalScore+Ind_Alcohol_General_Tobacco_Overall_Issues_CBCL_ExternalScore+Ind_Alcohol_General_Tobacco_PRS_ExternalScore
Tot_Overall_Issues_CBCL_ExternalScore	p_Overall_Issues_CBCL_ExternalScore+Ind_Overall_Issues_CBCL_ExternalScore	:=	Tot_Overall_Issues_CBCL_ExternalScore	-0.170441	-0.223608	-0.116396	1.68707e-09	-0.170983	Tot_Overall_Issues_CBCL_ExternalScore	p_Overall_Issues_CBCL_ExternalScore+Ind_Overall_Issues_CBCL_ExternalScore
Tot_PRS_ExternalScore	p_PRS_ExternalScore+Ind_PRS_ExternalScore	:=	Tot_PRS_ExternalScore	0.129716	0.0952871	0.16632	5.97744e-13	0.131295	Tot_PRS_ExternalScore	p_PRS_ExternalScore+Ind_PRS_ExternalScore
Tot_Tobacco_ExternalScore	p_Tobacco_ExternalScore+Ind_Tobacco_ExternalScore+Ind_Tobacco_Overall_Issues_CBCL_ExternalScore+Ind_Tobacco_PRS_ExternalScore	:=	Tot_Tobacco_ExternalScore	-0.0715308	-0.117429	-0.0251721	0.00246195	-0.0724102	Tot_Tobacco_ExternalScore	p_Tobacco_ExternalScore+Ind_Tobacco_ExternalScore+Ind_Tobacco_Overall_Issues_CBCL_ExternalScore+Ind_Tobacco_PRS_ExternalScore
Tot_Drug_ExternalScore	Ind_Drug_Alcohol_General_ADHD_ExternalScore+Ind_Drug_Alcohol_General_ExternalScore+Ind_Drug_Alcohol_General_Overall_Issues_CBCL_ExternalScore+Ind_Drug_Alcohol_General_PRS_ExternalScore+Ind_Drug_Alcohol_General_Tobacco_ExternalScore+Ind_Drug_Alcohol_General_Tobacco_Overall_Issues_CBCL_ExternalScore+Ind_Drug_Alcohol_General_Tobacco_PRS_ExternalScore+Ind_Drug_Overall_Issues_CBCL_ExternalScore	:=	Tot_Drug_ExternalScore	0.112301	0.0971475	0.126507	0	0.113748	Tot_Drug_ExternalScore	Ind_Drug_Alcohol_General_ADHD_ExternalScore+Ind_Drug_Alcohol_General_ExternalScore+Ind_Drug_Alcohol_General_Overall_Issues_CBCL_ExternalScore+Ind_Drug_Alcohol_General_PRS_ExternalScore+Ind_Drug_Alcohol_General_Tobacco_ExternalScore+Ind_Drug_Alcohol_General_Tobacco_Overall_Issues_CBCL_ExternalScore+Ind_Drug_Alcohol_General_Tobacco_PRS_ExternalScore+Ind_Drug_Overall_Issues_CBCL_ExternalScore
Tot_External_ExternalScore	p_External_ExternalScore+Ind_External_Alcohol_General_ADHD_ExternalScore+Ind_External_Alcohol_General_ExternalScore+Ind_External_Alcohol_General_Overall_Issues_CBCL_ExternalScore+Ind_External_Alcohol_General_PRS_ExternalScore+Ind_External_Alcohol_General_Tobacco_ExternalScore+Ind_External_Alcohol_General_Tobacco_Overall_Issues_CBCL_ExternalScore+Ind_External_Alcohol_General_Tobacco_PRS_ExternalSc…	:=	Tot_External_ExternalScore	0.252784	0.217953	0.294182	0	0.255882	Tot_External_ExternalScore	p_External_ExternalScore+Ind_External_Alcohol_General_ADHD_ExternalScore+Ind_External_Alcohol_General_ExternalScore+Ind_External_Alcohol_General_Overall_Issues_CBCL_ExternalScore+Ind_External_Alcohol_General_PRS_ExternalScore+Ind_External_Alcohol_General_Tobacco_ExternalScore+Ind_External_Alcohol_General_Tobacco_Overall_Issues_CBCL_ExternalScore+Ind_External_Alcohol_General_Tobacco_PRS_ExternalSc…
Tot_Rulebreak_ExternalScore	p_Rulebreak_ExternalScore+Ind_Rulebreak_ADHD_ExternalScore+Ind_Rulebreak_Alcohol_General_ADHD_ExternalScore+Ind_Rulebreak_Alcohol_General_ExternalScore+Ind_Rulebreak_Alcohol_General_Overall_Issues_CBCL_ExternalScore+Ind_Rulebreak_Alcohol_General_PRS_ExternalScore+Ind_Rulebreak_Alcohol_General_Tobacco_ExternalScore+Ind_Rulebreak_Alcohol_General_Tobacco_Overall_Issues_CBCL_ExternalScore+Ind_Rulebre…	:=	Tot_Rulebreak_ExternalScore	0.340057	0.288309	0.391627	0	0.344173	Tot_Rulebreak_ExternalScore	p_Rulebreak_ExternalScore+Ind_Rulebreak_ADHD_ExternalScore+Ind_Rulebreak_Alcohol_General_ADHD_ExternalScore+Ind_Rulebreak_Alcohol_General_ExternalScore+Ind_Rulebreak_Alcohol_General_Overall_Issues_CBCL_ExternalScore+Ind_Rulebreak_Alcohol_General_PRS_ExternalScore+Ind_Rulebreak_Alcohol_General_Tobacco_ExternalScore+Ind_Rulebreak_Alcohol_General_Tobacco_Overall_Issues_CBCL_ExternalScore+Ind_Rulebre…
Tot_Internal_ExternalScore	p_Internal_ExternalScore+Ind_Internal_ADHD_ExternalScore+Ind_Internal_External_Alcohol_General_ADHD_ExternalScore+Ind_Internal_External_Alcohol_General_ExternalScore+Ind_Internal_External_Alcohol_General_Overall_Issues_CBCL_ExternalScore+Ind_Internal_External_Alcohol_General_PRS_ExternalScore+Ind_Internal_External_Alcohol_General_Tobacco_ExternalScore+Ind_Internal_External_Alcohol_General_Tobacco…	:=	Tot_Internal_ExternalScore	0.530629	0.486517	0.581547	0	0.537042	Tot_Internal_ExternalScore	p_Internal_ExternalScore+Ind_Internal_ADHD_ExternalScore+Ind_Internal_External_Alcohol_General_ADHD_ExternalScore+Ind_Internal_External_Alcohol_General_ExternalScore+Ind_Internal_External_Alcohol_General_Overall_Issues_CBCL_ExternalScore+Ind_Internal_External_Alcohol_General_PRS_ExternalScore+Ind_Internal_External_Alcohol_General_Tobacco_ExternalScore+Ind_Internal_External_Alcohol_General_Tobacco…
Tot_Intrusive_ExternalScore	p_Intrusive_ExternalScore+Ind_Intrusive_ADHD_ExternalScore+Ind_Intrusive_External_Alcohol_General_ADHD_ExternalScore+Ind_Intrusive_External_Alcohol_General_ExternalScore+Ind_Intrusive_External_Alcohol_General_Overall_Issues_CBCL_ExternalScore+Ind_Intrusive_External_Alcohol_General_PRS_ExternalScore+Ind_Intrusive_External_Alcohol_General_Tobacco_ExternalScore+Ind_Intrusive_External_Alcohol_General…	:=	Tot_Intrusive_ExternalScore	0.0585382	0.0168784	0.0979757	0.00425761	0.0592456	Tot_Intrusive_ExternalScore	p_Intrusive_ExternalScore+Ind_Intrusive_ADHD_ExternalScore+Ind_Intrusive_External_Alcohol_General_ADHD_ExternalScore+Ind_Intrusive_External_Alcohol_General_ExternalScore+Ind_Intrusive_External_Alcohol_General_Overall_Issues_CBCL_ExternalScore+Ind_Intrusive_External_Alcohol_General_PRS_ExternalScore+Ind_Intrusive_External_Alcohol_General_Tobacco_ExternalScore+Ind_Intrusive_External_Alcohol_General…
Tot_Somatic_ExternalScore	p_Somatic_ExternalScore+Ind_Somatic_ADHD_ExternalScore+Ind_Somatic_Drug_Alcohol_General_ADHD_ExternalScore+Ind_Somatic_Drug_Alcohol_General_ExternalScore+Ind_Somatic_Drug_Alcohol_General_Overall_Issues_CBCL_ExternalScore+Ind_Somatic_Drug_Alcohol_General_PRS_ExternalScore+Ind_Somatic_Drug_Alcohol_General_Tobacco_ExternalScore+Ind_Somatic_Drug_Alcohol_General_Tobacco_Overall_Issues_CBCL_ExternalSco…	:=	Tot_Somatic_ExternalScore	0.0161639	-0.0213054	0.0550206	0.420637	0.0163592	Tot_Somatic_ExternalScore	p_Somatic_ExternalScore+Ind_Somatic_ADHD_ExternalScore+Ind_Somatic_Drug_Alcohol_General_ADHD_ExternalScore+Ind_Somatic_Drug_Alcohol_General_ExternalScore+Ind_Somatic_Drug_Alcohol_General_Overall_Issues_CBCL_ExternalScore+Ind_Somatic_Drug_Alcohol_General_PRS_ExternalScore+Ind_Somatic_Drug_Alcohol_General_Tobacco_ExternalScore+Ind_Somatic_Drug_Alcohol_General_Tobacco_Overall_Issues_CBCL_ExternalSco…
