# Supplementary material for: Hillclimb-Causal Inference: a data-driven approach to identify causal pathways among parental behaviors, genetic risk, and externalizing behaviors in children
Source: J Am Med Inform Assoc. 2025 Sep 17;32(12):1936–46. doi: 10.1093/jamia/ocaf153 (PMC12646382; doi:10.1093/jamia/ocaf153)
Supplement: ocaf153_Supplementary_Data [file ocaf153_supplementary_data.zip › Table S12. Bootstrap Edges Stats.xls]

## Sheet: Table S12. Bootstrap Edges Stat
Source	Target	Frequency	CI_lower	CI_upper
PRS	ExternalScore	1	0.0572677	0.0984612
Somatic	PRS	1	0.0714066	0.120965
External	ExternalScore	1	0.283067	0.359098
Internal	PRS	1	-0.185815	-0.107783
Overall_Issues(CBCL)	ExternalScore	1	0.167827	0.219913
Rulebreak	PRS	1	0.0720634	0.124784
Rulebreak	ExternalScore	1	-0.110178	-0.0541834
Internal	ExternalScore	1	0.0610318	0.155336
Alcohol/General	ExternalScore	1	-0.0921767	-0.0390296
Tobacco	PRS	0.99	0.0497148	0.0860377
Intrusive	ExternalScore	0.99	-0.0707769	-0.0349193
Alcohol/General	PRS	0.96	-0.0816113	-0.0358097
Alcohol/General	Tobacco	0.91	0.25329	0.337695
Internal	Intrusive	0.9	-0.280748	0.324764
ADHD	ExternalScore	0.89	0.0443962	0.0899382
Internal	Somatic	0.86	0.627264	0.730715
Intrusive	ADHD	0.85	0.0789822	0.116902
Internal	ADHD	0.85	0.519907	0.619309
External	Intrusive	0.84	0.547871	0.702286
Somatic	ExternalScore	0.84	0.0368976	0.0732454
Rulebreak	ADHD	0.83	0.185908	0.238195
External	Somatic	0.83	-0.160827	-0.0690813
External	Rulebreak	0.83	0.516839	0.633039
Somatic	Tobacco	0.81	0.0816334	0.144707
Internal	External	0.76	0.544534	0.733542
Drug	Rulebreak	0.74	0.0460342	0.0964709
Overall_Issues(CBCL)	Tobacco	0.74	0.0564423	0.109598
Alcohol/General	Drug	0.65	0.385472	0.459732
Somatic	ADHD	0.64	-0.0582572	-0.0300804
Alcohol/General	Rulebreak	0.63	0.0301979	0.163137
Internal	Rulebreak	0.63	-0.116089	0.101025
Tobacco	ExternalScore	0.62	0.030217	0.0575571
Overall_Issues(CBCL)	Drug	0.61	0.0943883	0.283999
Internal	Overall_Issues(CBCL)	0.59	0.366549	0.536099
Tobacco	Rulebreak	0.55	0.0413633	0.12271
Alcohol/General	External	0.54	0.0256803	0.171466
External	Overall_Issues(CBCL)	0.54	0.107753	0.42068
Overall_Issues(CBCL)	Alcohol/General	0.52	0.222979	0.371408
Alcohol/General	Overall_Issues(CBCL)	0.48	0.171195	0.309477
Overall_Issues(CBCL)	External	0.46	0.0599223	0.417568
Rulebreak	Tobacco	0.45	0.061993	0.13522
Overall_Issues(CBCL)	Internal	0.41	0.240187	0.556776
Drug	Overall_Issues(CBCL)	0.39	0.0849952	0.149832
Internal	Tobacco	0.36	-0.112938	-0.0445986
Drug	Alcohol/General	0.35	0.385528	0.46958
Somatic	Intrusive	0.35	0.0360369	0.0708573
Intrusive	Somatic	0.33	0.0305121	0.0602355
Drug	ExternalScore	0.3	-0.0520993	-0.0320536
Somatic	Rulebreak	0.3	0.0313347	0.066527
Alcohol/General	ADHD	0.3	-0.04111	-0.0231213
Intrusive	PRS	0.28	-0.0671743	-0.0354676
Drug	Tobacco	0.27	0.0346524	0.0690347
External	Alcohol/General	0.27	0.0369642	0.187507
Tobacco	Overall_Issues(CBCL)	0.26	0.0505313	0.114253
Drug	ADHD	0.26	-0.0394221	-0.0232975
Internal	Alcohol/General	0.26	-0.101993	0.145305
Rulebreak	Drug	0.25	0.0562374	0.192111
External	Internal	0.24	0.591528	0.760444
External	ADHD	0.23	0.0399571	0.176434
Rulebreak	Alcohol/General	0.22	0.0584075	0.156012
Rulebreak	Intrusive	0.2	-0.0710535	-0.0366465
Tobacco	Somatic	0.19	0.0507408	0.165603
Rulebreak	Internal	0.19	0.030868	0.0810273
External	PRS	0.18	0.0523016	0.101437
Intrusive	Rulebreak	0.18	-0.0619349	-0.0296731
ADHD	Rulebreak	0.17	0.196154	0.266577
Rulebreak	External	0.17	0.605699	0.645478
Somatic	External	0.17	-0.0907877	-0.0546017
Intrusive	External	0.16	0.32178	0.350049
Internal	Drug	0.16	-0.0974941	0.0544775
Alcohol/General	Intrusive	0.16	-0.0491843	-0.0285896
Drug	Internal	0.15	-0.0518264	0.0294541
ADHD	External	0.15	0.106108	0.21834
ADHD	Internal	0.15	0.681139	0.703146
ADHD	Intrusive	0.15	0.112431	0.249346
Somatic	Internal	0.14	0.384366	0.640499
Rulebreak	Somatic	0.14	0.033252	0.0643997
Alcohol/General	Internal	0.13	-0.0449937	0.0910777
ADHD	Somatic	0.11	-0.0572913	-0.0394152
Overall_Issues(CBCL)	Intrusive	0.11	0.0342965	0.122859
Drug	Somatic	0.11	0.0266176	0.0498919
Alcohol/General	Somatic	0.1	-0.0750365	-0.0281149
External	Drug	0.1	-0.0829738	-0.0416355
Intrusive	Internal	0.1	-0.114677	-0.0956556
Rulebreak	Overall_Issues(CBCL)	0.1	0.0463327	0.0840951
Tobacco	Alcohol/General	0.09	0.283899	0.359146
Tobacco	Drug	0.09	0.0317663	0.0659114
Intrusive	Overall_Issues(CBCL)	0.08	0.0313381	0.0384672
Tobacco	ADHD	0.08	-0.0308178	-0.0259171
Drug	PRS	0.08	0.0356926	0.0428169
Overall_Issues(CBCL)	ADHD	0.06	-0.043083	-0.029152
Intrusive	Tobacco	0.06	0.0242235	0.04915
Intrusive	Alcohol/General	0.06	-0.0585202	-0.0351358
ADHD	Alcohol/General	0.05	-0.0737294	-0.0404874
ADHD	PRS	0.05	-0.0504585	-0.0333445
Somatic	Drug	0.05	0.049162	0.0676331
External	Tobacco	0.04	-0.0408506	0.0553979
Tobacco	Internal	0.03	0.0350681	0.0395228
Tobacco	External	0.03	0.0352337	0.0483449
Drug	External	0.03	0.0261688	0.0703037
Somatic	Alcohol/General	0.02	-0.0556716	-0.0383662
ADHD	Tobacco	0.02	-0.0428466	-0.0377254
Somatic	Overall_Issues(CBCL)	0.02	-0.0433516	-0.0353232
Drug	Intrusive	0.02	-0.0411518	-0.0327306
Tobacco	Intrusive	0.02	0.0359674	0.0405608
Overall_Issues(CBCL)	Rulebreak	0.01	0.0313947	0.0313947
Intrusive	Drug	0.01	0.0371946	0.0371946
ADHD	Drug	0.01	-0.0574027	-0.0574027
