# Supplementary material for: Hillclimb-Causal Inference: a data-driven approach to identify causal pathways among parental behaviors, genetic risk, and externalizing behaviors in children
Source: J Am Med Inform Assoc. 2025 Sep 17;32(12):1936–46. doi: 10.1093/jamia/ocaf153 (PMC12646382; doi:10.1093/jamia/ocaf153)
Supplement: ocaf153_Supplementary_Data [file ocaf153_supplementary_data.zip › Table S2. Factor analysis and selection results.xls]

## Sheet: penalized_regression_coefficien
	ElasticNet	Lasso	Ridge	lmg	P-value
(Intercept)	9.93043	10.0486	9.25185
abcl_scr_adapt_friends_t	0.00604	0.00609	0.00729	0.00198	0.43558
abcl_scr_prob_aggressive_t	0.09685	0.09693	0.10616	0.11128	0.00234
abcl_scr_prob_anxious_t	-0.01232	-0.01316	-0.03098	0.02702	0.28017
abcl_scr_prob_attention_t	0.02205	0.02181	0.03757	0.02929	0.13602
abcl_scr_prob_critical_t	-0.0173	-0.01706	-0.02852	0.0199	0.48899
abcl_scr_prob_external_t	0.08025	0.08062	0.07727	0.09625	0.00481
abcl_scr_prob_internal_t	0	0	0.02937	0.09037	0.0278
abcl_scr_prob_intrusive_t	0	0	0.00746	0.01994	0.8313
abcl_scr_prob_rulebreak_t	-0.1053	-0.10625	-0.09804	0.0169	2e-05
abcl_scr_prob_somatic_t	0.01698	0.01675	0.0131	0.02018	0.70463
abcl_scr_prob_thought_t	-0.02866	-0.02842	-0.02943	0.00741	0.4931
abcl_scr_prob_total_t	0.10576	0.10654	0.08526	0.09026	0.01387
abcl_scr_prob_withdrawn_t	-0.02007	-0.02045	-0.03253	0.01991	0.16035
abcl_scr_sub_use_alcohol_t	-0.03168	-0.03159	-0.03892	0.01893	0.00894
abcl_scr_sub_use_drugs_t	0	0	-0.00325	0.01064	0.03487
abcl_scr_sub_use_t_mean	-0.0865	-0.08701	-0.07344	0.01322	0.04238
abcl_scr_sub_use_tobacco_t	0.17234	0.1734	0.16541	0.02248	5.71217e-06
asr_scr_adhd_t	0.003	0.00377	0.02481	0.05554	0.02974
asr_scr_aggressive_t	0.21565	0.21658	0.20149	0.05045	1e-05
asr_scr_antisocial_t	0.10959	0.11055	0.12227	0.06754	0.00303
asr_scr_anxdep_t	-0.09914	-0.10046	-0.105	0.03998	0.00406
asr_scr_anxdisord_t	0	0	0.00053	0.02702	0.63852
asr_scr_attention_t	0.05612	0.05484	0.06008	0.05554	0.03017
asr_scr_avoidant_t	0.04037	0.04114	0.05683	0.02919	0.02828
asr_scr_depress_t	0.05719	0.05711	0.0645	0.05217	0.01218
asr_scr_external_t	0.10631	0.10516	0.11925	0.16593	0.00283
asr_scr_hyperactive_t	0	0	-0.01115	0.05554	0.01757
asr_scr_internal_t	0	0	0.02244	0.16383	0.03593
asr_scr_intrusive_t	-0.09652	-0.09679	-0.09796	0.01994	0.00131
asr_scr_perstr_t	0.01229	0.01231	0.0143	0.00116	0.20178
asr_scr_rulebreak_t	-0.13227	-0.1329	-0.13517	0.0169	5e-05
asr_scr_somaticpr_t	0.0642	0.06377	0.06368	0.03936	0.00149
asr_scr_thought_t	0.02327	0.02263	0.03683	0.00741	0.33887
asr_scr_totprob_t	0.15566	0.15764	0.11244	0.15574	0.00095
asr_scr_withdrawn_t	-0.011	-0.01226	-0.03259	0.02915	0.25798
Because asr_scr_attention_t and asr_scr_somatic_t were highly correlated with asr_scr_inattention_t and asr_scr_somaticpr_t, respectively, we excluded them prior to model fitting to avoid instability in the analysis.
