# Supplementary material for: Hillclimb-Causal Inference: a data-driven approach to identify causal pathways among parental behaviors, genetic risk, and externalizing behaviors in children
Source: J Am Med Inform Assoc. 2025 Sep 17;32(12):1936–46. doi: 10.1093/jamia/ocaf153 (PMC12646382; doi:10.1093/jamia/ocaf153)
Supplement: ocaf153_Supplementary_Data [file ocaf153_supplementary_data.zip › Table S3..xls]

## Sheet: Table S3. Learned edges – all s
source	target
PRS	ExternalScore
Parents Broad Behavioral & Emotional Dysregulation (Self Report)	Parents Overall Externalizing/Internalizing Issues (Spouse Report)
Parents Broad Behavioral & Emotional Dysregulation (Self Report)	ExternalScore
Parents Broad Behavioral & Emotional Dysregulation (Self Report)	Parents Intrusive Behaviors
Parents Broad Behavioral & Emotional Dysregulation (Self Report)	PRS
Parents Somatic Complaints	Parents Broad Behavioral & Emotional Dysregulation (Self Report)
Parents Somatic Complaints	Parents Intrusive Behaviors
Parents Somatic Complaints	PRS
Parents Overall Externalizing/Internalizing Issues (Spouse Report)	ExternalScore
Parents Alcohol/General Substance Use	Parents Tobacco Use
Parents Alcohol/General Substance Use	Parents Overall Externalizing/Internalizing Issues (Spouse Report)
Parents Alcohol/General Substance Use	Parents Broad Behavioral & Emotional Dysregulation (Self Report)
Parents Alcohol/General Substance Use	ExternalScore
Parents Alcohol/General Substance Use	PRS
Parents Drug Use	Parents Alcohol/General Substance Use
Parents Drug Use	Parents Overall Externalizing/Internalizing Issues (Spouse Report)
Parents Drug Use	Parents Somatic Complaints
Parents Drug Use	Parents Tobacco Use
Parents Tobacco Use	Parents Somatic Complaints
Parents Tobacco Use	Parents Overall Externalizing/Internalizing Issues (Spouse Report)
Parents Tobacco Use	PRS
Parents Tobacco Use	ExternalScore
