# Supplementary material for: Hillclimb-Causal Inference: a data-driven approach to identify causal pathways among parental behaviors, genetic risk, and externalizing behaviors in children
Source: J Am Med Inform Assoc. 2025 Sep 17;32(12):1936–46. doi: 10.1093/jamia/ocaf153 (PMC12646382; doi:10.1093/jamia/ocaf153)
Supplement: ocaf153_Supplementary_Data [file ocaf153_supplementary_data.zip › Table S4. Learned edges.xls]

## Sheet: Table S4. Learned edges – Europ
source	target
PRS	ExternalScore
Parents Broad Behavioral & Emotional Dysregulation (Self Report)	Parents Intrusive Behaviors
Parents Broad Behavioral & Emotional Dysregulation (Self Report)	ExternalScore
Parent Total Behavioral Score(Self Report)	Parents Broad Behavioral & Emotional Dysregulation (Self Report)
Parent Total Behavioral Score(Self Report)	ExternalScore
Parent Total Behavioral Score(Self Report)	Parents Intrusive Behaviors
Parents Intrusive Behaviors	ExternalScore
Parents Somatic Complaints	Parent Total Behavioral Score(Self Report)
Parents Somatic Complaints	Parents Broad Behavioral & Emotional Dysregulation (Self Report)
Parents Somatic Complaints	Parents Overall Externalizing/Internalizing Issues (Spouse Report)
Parents Overall Externalizing/Internalizing Issues (Spouse Report)	ExternalScore
Parents Overall Externalizing/Internalizing Issues (Spouse Report)	Parents Broad Behavioral & Emotional Dysregulation (Self Report)
Parents Overall Externalizing/Internalizing Issues (Spouse Report)	PRS
Parents Overall Externalizing/Internalizing Issues (Spouse Report)	Parent Total Behavioral Score(Self Report)
Parents Alcohol/General Substance Use	Parents Tobacco Use
Parents Alcohol/General Substance Use	Parents Overall Externalizing/Internalizing Issues (Spouse Report)
Parents Alcohol/General Substance Use	Parent Total Behavioral Score(Self Report)
Parents Alcohol/General Substance Use	Parents Broad Behavioral & Emotional Dysregulation (Self Report)
Parents Alcohol/General Substance Use	ExternalScore
Parents Alcohol/General Substance Use	Parents Intrusive Behaviors
Parents Drug Use	Parents Alcohol/General Substance Use
Parents Drug Use	Parents Overall Externalizing/Internalizing Issues (Spouse Report)
Parents Drug Use	Parents Somatic Complaints
Parents Tobacco Use	Parents Somatic Complaints
Parents Tobacco Use	PRS
Parents Tobacco Use	Parents Overall Externalizing/Internalizing Issues (Spouse Report)
