# Supplementary material for: Hillclimb-Causal Inference: a data-driven approach to identify causal pathways among parental behaviors, genetic risk, and externalizing behaviors in children
Source: J Am Med Inform Assoc. 2025 Sep 17;32(12):1936–46. doi: 10.1093/jamia/ocaf153 (PMC12646382; doi:10.1093/jamia/ocaf153)
Supplement: ocaf153_Supplementary_Data [file ocaf153_supplementary_data.zip › Table S7. SEM.xls]

## Sheet: Table S7. SEM  – All Samples (T
lhs	rhs	op	label	est	ci.lower	ci.upper	pvalue	std.all	lhs_full	rhs_full
ExternalScore	PRS	~	p_PRS_ExternalScore	0.0713894	0.05057	0.0886749	7.33e-15	0.0713885	cbcl_scr_syn_external_t	PRS
ExternalScore	Parents_Alcohol_General_Substance_Use	~	p_Parents_Alcohol_General_Substance_Use_ExternalScore	0.326718	0.297077	0.354508	0	0.326709	cbcl_scr_syn_external_t	asr_scr_aggressive_t, asr_scr_antisocial_t, asr_scr_avoidant_t, asr_scr_anxdep_t, asr_scr_depress_t, asr_scr_rulebreak_t, asr_scr_attention_t, asr_scr_adhd_t, asr_scr_inattention_t, asr_scr_hyperactive_t, asr_scr_external_t, asr_scr_internal_t, asr_scr_totprob_t
PRS	Parents_Alcohol_General_Substance_Use	~	p_Parents_Alcohol_General_Substance_Use_PRS	-0.0391323	-0.064764	-0.0148813	0.00170767	-0.0391318	PRS	asr_scr_aggressive_t, asr_scr_antisocial_t, asr_scr_avoidant_t, asr_scr_anxdep_t, asr_scr_depress_t, asr_scr_rulebreak_t, asr_scr_attention_t, asr_scr_adhd_t, asr_scr_inattention_t, asr_scr_hyperactive_t, asr_scr_external_t, asr_scr_internal_t, asr_scr_totprob_t
Parents_Broad_Behavioral_And_Emotional_Dysregulation_Self_Report	Parents_Alcohol_General_Substance_Use	~	p_Parents_Alcohol_General_Substance_Use_Parents_Broad_Behavioral_And_Emotional_Dysregulation_Self_Report	0.115328	0.0936673	0.13876	0	0.115737	abcl_scr_sub_use_alcohol_t, abcl_scr_sub_use_t_mean	asr_scr_aggressive_t, asr_scr_antisocial_t, asr_scr_avoidant_t, asr_scr_anxdep_t, asr_scr_depress_t, asr_scr_rulebreak_t, asr_scr_attention_t, asr_scr_adhd_t, asr_scr_inattention_t, asr_scr_hyperactive_t, asr_scr_external_t, asr_scr_internal_t, asr_scr_totprob_t
ExternalScore	Parents_Broad_Behavioral_And_Emotional_Dysregulation_Self_Report	~	p_Parents_Broad_Behavioral_And_Emotional_Dysregulation_Self_Report_ExternalScore	-0.067843	-0.0884266	-0.0490184	2.98e-11	-0.0676016	cbcl_scr_syn_external_t	abcl_scr_sub_use_alcohol_t, abcl_scr_sub_use_t_mean
PRS	Parents_Broad_Behavioral_And_Emotional_Dysregulation_Self_Report	~	p_Parents_Broad_Behavioral_And_Emotional_Dysregulation_Self_Report_PRS	-0.0326208	-0.0541301	-0.0096735	0.00422823	-0.0325052	PRS	abcl_scr_sub_use_alcohol_t, abcl_scr_sub_use_t_mean
Parents_Overall_Externalizing_Internalizing_Issues_Spouse_Report	Parents_Broad_Behavioral_And_Emotional_Dysregulation_Self_Report	~	p_Parents_Broad_Behavioral_And_Emotional_Dysregulation_Self_Report_Parents_Overall_Externalizing_Internalizing_Issues_Spouse_Report	0.284712	0.264262	0.30996	0	0.284757	abcl_scr_prob_aggressive_t, abcl_scr_prob_rulebreak_t, abcl_scr_prob_external_t, abcl_scr_prob_internal_t, abcl_scr_prob_total_t	abcl_scr_sub_use_alcohol_t, abcl_scr_sub_use_t_mean
ExternalScore	Parents_Overall_Externalizing_Internalizing_Issues_Spouse_Report	~	p_Parents_Overall_Externalizing_Internalizing_Issues_Spouse_Report_ExternalScore	0.201395	0.176316	0.225621	0	0.200647	cbcl_scr_syn_external_t	abcl_scr_prob_aggressive_t, abcl_scr_prob_rulebreak_t, abcl_scr_prob_external_t, abcl_scr_prob_internal_t, abcl_scr_prob_total_t
Parents_Overall_Externalizing_Internalizing_Issues_Spouse_Report	Parents_Alcohol_General_Substance_Use	~	p_Parents_Alcohol_General_Substance_Use_Parents_Overall_Externalizing_Internalizing_Issues_Spouse_Report	0.404899	0.377148	0.431893	0	0.406398	abcl_scr_prob_aggressive_t, abcl_scr_prob_rulebreak_t, abcl_scr_prob_external_t, abcl_scr_prob_internal_t, abcl_scr_prob_total_t	asr_scr_aggressive_t, asr_scr_antisocial_t, asr_scr_avoidant_t, asr_scr_anxdep_t, asr_scr_depress_t, asr_scr_rulebreak_t, asr_scr_attention_t, asr_scr_adhd_t, asr_scr_inattention_t, asr_scr_hyperactive_t, asr_scr_external_t, asr_scr_internal_t, asr_scr_totprob_t
Parents_Tobacco_Use	Parents_Alcohol_General_Substance_Use	~	p_Parents_Alcohol_General_Substance_Use_Parents_Tobacco_Use	0.553825	0.525579	0.581323	0	0.553825	asr_scr_somaticpr_t	asr_scr_aggressive_t, asr_scr_antisocial_t, asr_scr_avoidant_t, asr_scr_anxdep_t, asr_scr_depress_t, asr_scr_rulebreak_t, asr_scr_attention_t, asr_scr_adhd_t, asr_scr_inattention_t, asr_scr_hyperactive_t, asr_scr_external_t, asr_scr_internal_t, asr_scr_totprob_t
ExternalScore	Parents_Tobacco_Use	~	p_Parents_Tobacco_Use_ExternalScore	0.0498659	0.0269401	0.0728377	2.93e-05	0.0498646	cbcl_scr_syn_external_t	asr_scr_somaticpr_t
PRS	Parents_Tobacco_Use	~	p_Parents_Tobacco_Use_PRS	0.0698154	0.044832	0.0957069	3.23e-08	0.0698143	PRS	asr_scr_somaticpr_t
Parents_Overall_Externalizing_Internalizing_Issues_Spouse_Report	Parents_Tobacco_Use	~	p_Parents_Tobacco_Use_Parents_Overall_Externalizing_Internalizing_Issues_Spouse_Report	0.058242	0.0355273	0.0853681	2.08e-06	0.0584575	abcl_scr_prob_aggressive_t, abcl_scr_prob_rulebreak_t, abcl_scr_prob_external_t, abcl_scr_prob_internal_t, abcl_scr_prob_total_t	asr_scr_somaticpr_t
Parents_Somatic_Complaints	Parents_Tobacco_Use	~	p_Parents_Tobacco_Use_Parents_Somatic_Complaints	0.0739944	0.048764	0.0985774	3.33e-08	0.0739944	abcl_scr_sub_use_drugs_t	asr_scr_somaticpr_t
PRS	Parents_Somatic_Complaints	~	p_Parents_Somatic_Complaints_PRS	0.0287089	0.00639185	0.0488617	0.00952701	0.0287084	PRS	abcl_scr_sub_use_drugs_t
Parents_Broad_Behavioral_And_Emotional_Dysregulation_Self_Report	Parents_Somatic_Complaints	~	p_Parents_Somatic_Complaints_Parents_Broad_Behavioral_And_Emotional_Dysregulation_Self_Report	0.48238	0.456355	0.507065	0	0.484089	abcl_scr_sub_use_alcohol_t, abcl_scr_sub_use_t_mean	abcl_scr_sub_use_drugs_t
Parents_Alcohol_General_Substance_Use	Parents_Drug_Use	~	p_Parents_Drug_Use_Parents_Alcohol_General_Substance_Use	0.420587	0.391115	0.447273	0	0.420587	asr_scr_aggressive_t, asr_scr_antisocial_t, asr_scr_avoidant_t, asr_scr_anxdep_t, asr_scr_depress_t, asr_scr_rulebreak_t, asr_scr_attention_t, asr_scr_adhd_t, asr_scr_inattention_t, asr_scr_hyperactive_t, asr_scr_external_t, asr_scr_internal_t, asr_scr_totprob_t	asr_scr_intrusive_t
Parents_Overall_Externalizing_Internalizing_Issues_Spouse_Report	Parents_Drug_Use	~	p_Parents_Drug_Use_Parents_Overall_Externalizing_Internalizing_Issues_Spouse_Report	0.0228059	-0.00264844	0.0433176	0.0416799	0.0228903	abcl_scr_prob_aggressive_t, abcl_scr_prob_rulebreak_t, abcl_scr_prob_external_t, abcl_scr_prob_internal_t, abcl_scr_prob_total_t	asr_scr_intrusive_t
Parents_Somatic_Complaints	Parents_Drug_Use	~	p_Parents_Drug_Use_Parents_Somatic_Complaints	0.0397667	0.0110457	0.0693488	0.0080094	0.0397667	abcl_scr_sub_use_drugs_t	asr_scr_intrusive_t
Parents_Tobacco_Use	Parents_Drug_Use	~	p_Parents_Drug_Use_Parents_Tobacco_Use	-0.037501	-0.0626263	-0.0104994	0.00266437	-0.037501	asr_scr_somaticpr_t	asr_scr_intrusive_t
ExternalScore	ExternalScore	~~		0.769394	0.741703	0.792815	0	0.769437	cbcl_scr_syn_external_t	cbcl_scr_syn_external_t
PRS	PRS	~~		0.995386	0.970575	1.02012	0	0.995467	PRS	PRS
Parents_Broad_Behavioral_And_Emotional_Dysregulation_Self_Report	Parents_Broad_Behavioral_And_Emotional_Dysregulation_Self_Report	~~		0.740588	0.708503	0.772189	0	0.745928	abcl_scr_sub_use_alcohol_t, abcl_scr_sub_use_t_mean	abcl_scr_sub_use_alcohol_t, abcl_scr_sub_use_t_mean
Parents_Overall_Externalizing_Internalizing_Issues_Spouse_Report	Parents_Overall_Externalizing_Internalizing_Issues_Spouse_Report	~~		0.673343	0.639953	0.704328	0	0.67841	abcl_scr_prob_aggressive_t, abcl_scr_prob_rulebreak_t, abcl_scr_prob_external_t, abcl_scr_prob_internal_t, abcl_scr_prob_total_t	abcl_scr_prob_aggressive_t, abcl_scr_prob_rulebreak_t, abcl_scr_prob_external_t, abcl_scr_prob_internal_t, abcl_scr_prob_total_t
Parents_Tobacco_Use	Parents_Tobacco_Use	~~		0.709262	0.674825	0.744524	0	0.709341	asr_scr_somaticpr_t	asr_scr_somaticpr_t
Parents_Somatic_Complaints	Parents_Somatic_Complaints	~~		0.991683	0.895935	1.11039	0	0.991793	abcl_scr_sub_use_drugs_t	abcl_scr_sub_use_drugs_t
Parents_Alcohol_General_Substance_Use	Parents_Alcohol_General_Substance_Use	~~		0.823014	0.781175	0.865791	0	0.823106	asr_scr_aggressive_t, asr_scr_antisocial_t, asr_scr_avoidant_t, asr_scr_anxdep_t, asr_scr_depress_t, asr_scr_rulebreak_t, asr_scr_attention_t, asr_scr_adhd_t, asr_scr_inattention_t, asr_scr_hyperactive_t, asr_scr_external_t, asr_scr_internal_t, asr_scr_totprob_t	asr_scr_aggressive_t, asr_scr_antisocial_t, asr_scr_avoidant_t, asr_scr_anxdep_t, asr_scr_depress_t, asr_scr_rulebreak_t, asr_scr_attention_t, asr_scr_adhd_t, asr_scr_inattention_t, asr_scr_hyperactive_t, asr_scr_external_t, asr_scr_internal_t, asr_scr_totprob_t
Parents_Drug_Use	Parents_Drug_Use	~~		0.999888	0.999888	0.999888	NA	1	asr_scr_intrusive_t	asr_scr_intrusive_t
Ind_PRS_ExternalScore	p_PRS_ExternalScore	:=	Ind_PRS_ExternalScore	0.0713894	0.05057	0.0886749	7.77e-15	0.0713885	Ind_PRS_ExternalScore	p_PRS_ExternalScore
Ind_Parents_Alcohol_General_Substance_Use_ExternalScore	p_Parents_Alcohol_General_Substance_Use_ExternalScore	:=	Ind_Parents_Alcohol_General_Substance_Use_ExternalScore	0.326718	0.297077	0.354508	0	0.326709	Ind_Parents_Alcohol_General_Substance_Use_ExternalScore	p_Parents_Alcohol_General_Substance_Use_ExternalScore
Ind_Parents_Alcohol_General_Substance_Use_PRS_ExternalScore	p_Parents_Alcohol_General_Substance_Use_PRS*p_PRS_ExternalScore	:=	Ind_Parents_Alcohol_General_Substance_Use_PRS_ExternalScore	-0.00279364	-0.0050969	-0.00102014	0.00528967	-0.00279356	Ind_Parents_Alcohol_General_Substance_Use_PRS_ExternalScore	p_Parents_Alcohol_General_Substance_Use_PRS*p_PRS_ExternalScore
Ind_Parents_Alcohol_General_Substance_Use_Parents_Broad_Behavioral_And_Emotional_Dysregulation_Self_Report_ExternalScore	p_Parents_Alcohol_General_Substance_Use_Parents_Broad_Behavioral_And_Emotional_Dysregulation_Self_Report*p_Parents_Broad_Behavioral_And_Emotional_Dysregulation_Self_Report_ExternalScore	:=	Ind_Parents_Alcohol_General_Substance_Use_Parents_Broad_Behavioral_And_Emotional_Dysregulation_Self_Report_ExternalScore	-0.00782421	-0.0111471	-0.00536927	2.51e-08	-0.007824	Ind_Parents_Alcohol_General_Substance_Use_Parents_Broad_Behavioral_And_Emotional_Dysregulation_Self_Report_ExternalScore	p_Parents_Alcohol_General_Substance_Use_Parents_Broad_Behavioral_And_Emotional_Dysregulation_Self_Report*p_Parents_Broad_Behavioral_And_Emotional_Dysregulation_Self_Report_ExternalScore
Ind_Parents_Alcohol_General_Substance_Use_Parents_Broad_Behavioral_And_Emotional_Dysregulation_Self_Report_PRS_ExternalScore	p_Parents_Alcohol_General_Substance_Use_Parents_Broad_Behavioral_And_Emotional_Dysregulation_Self_Report*p_Parents_Broad_Behavioral_And_Emotional_Dysregulation_Self_Report_PRS*p_PRS_ExternalScore	:=	Ind_Parents_Alcohol_General_Substance_Use_Parents_Broad_Behavioral_And_Emotional_Dysregulation_Self_Report_PRS_ExternalScore	-0.000269	-0.000482	-6.65e-05	0.00894452	-0.000269	Ind_Parents_Alcohol_General_Substance_Use_Parents_Broad_Behavioral_And_Emotional_Dysregulation_Self_Report_PRS_ExternalScore	p_Parents_Alcohol_General_Substance_Use_Parents_Broad_Behavioral_And_Emotional_Dysregulation_Self_Report*p_Parents_Broad_Behavioral_And_Emotional_Dysregulation_Self_Report_PRS*p_PRS_ExternalScore
Ind_Parents_Alcohol_General_Substance_Use_Parents_Broad_Behavioral_And_Emotional_Dysregulation_Self_Report_Parents_Overall_Externalizing_Internalizing_Issues_Spouse_Report_ExternalScore	p_Parents_Alcohol_General_Substance_Use_Parents_Broad_Behavioral_And_Emotional_Dysregulation_Self_Report*p_Parents_Broad_Behavioral_And_Emotional_Dysregulation_Self_Report_Parents_Overall_Externalizing_Internalizing_Issues_Spouse_Report*p_Parents_Overall_Externalizing_Internalizing_Issues_Spouse_Report_ExternalScore	:=	Ind_Parents_Alcohol_General_Substance_Use_Parents_Broad_Behavioral_And_Emotional_Dysregulation_Self_Report_Parents_Overall_Externalizing_Internalizing_Issues_Spouse_Report_ExternalScore	0.00661287	0.00503571	0.00829842	8.88e-16	0.00661269	Ind_Parents_Alcohol_General_Substance_Use_Parents_Broad_Behavioral_And_Emotional_Dysregulation_Self_Report_Parents_Overall_Externalizing_Internalizing_Issues_Spouse_Report_ExternalScore	p_Parents_Alcohol_General_Substance_Use_Parents_Broad_Behavioral_And_Emotional_Dysregulation_Self_Report*p_Parents_Broad_Behavioral_And_Emotional_Dysregulation_Self_Report_Parents_Overall_Externalizing_Internalizing_Issues_Spouse_Report*p_Parents_Overall_Externalizing_Internalizing_Issues_Spouse_Report_ExternalScore
Ind_Parents_Alcohol_General_Substance_Use_Parents_Overall_Externalizing_Internalizing_Issues_Spouse_Report_ExternalScore	p_Parents_Alcohol_General_Substance_Use_Parents_Overall_Externalizing_Internalizing_Issues_Spouse_Report*p_Parents_Overall_Externalizing_Internalizing_Issues_Spouse_Report_ExternalScore	:=	Ind_Parents_Alcohol_General_Substance_Use_Parents_Overall_Externalizing_Internalizing_Issues_Spouse_Report_ExternalScore	0.0815446	0.0701628	0.0928583	0	0.0815424	Ind_Parents_Alcohol_General_Substance_Use_Parents_Overall_Externalizing_Internalizing_Issues_Spouse_Report_ExternalScore	p_Parents_Alcohol_General_Substance_Use_Parents_Overall_Externalizing_Internalizing_Issues_Spouse_Report*p_Parents_Overall_Externalizing_Internalizing_Issues_Spouse_Report_ExternalScore
Ind_Parents_Alcohol_General_Substance_Use_Parents_Tobacco_Use_ExternalScore	p_Parents_Alcohol_General_Substance_Use_Parents_Tobacco_Use*p_Parents_Tobacco_Use_ExternalScore	:=	Ind_Parents_Alcohol_General_Substance_Use_Parents_Tobacco_Use_ExternalScore	0.027617	0.0149548	0.0406692	2.66e-05	0.0276163	Ind_Parents_Alcohol_General_Substance_Use_Parents_Tobacco_Use_ExternalScore	p_Parents_Alcohol_General_Substance_Use_Parents_Tobacco_Use*p_Parents_Tobacco_Use_ExternalScore
Ind_Parents_Alcohol_General_Substance_Use_Parents_Tobacco_Use_PRS_ExternalScore	p_Parents_Alcohol_General_Substance_Use_Parents_Tobacco_Use*p_Parents_Tobacco_Use_PRS*p_PRS_ExternalScore	:=	Ind_Parents_Alcohol_General_Substance_Use_Parents_Tobacco_Use_PRS_ExternalScore	0.00276031	0.00159771	0.0040771	9.16e-06	0.00276024	Ind_Parents_Alcohol_General_Substance_Use_Parents_Tobacco_Use_PRS_ExternalScore	p_Parents_Alcohol_General_Substance_Use_Parents_Tobacco_Use*p_Parents_Tobacco_Use_PRS*p_PRS_ExternalScore
Ind_Parents_Alcohol_General_Substance_Use_Parents_Tobacco_Use_Parents_Overall_Externalizing_Internalizing_Issues_Spouse_Report_ExternalScore	p_Parents_Alcohol_General_Substance_Use_Parents_Tobacco_Use*p_Parents_Tobacco_Use_Parents_Overall_Externalizing_Internalizing_Issues_Spouse_Report*p_Parents_Overall_Externalizing_Internalizing_Issues_Spouse_Report_ExternalScore	:=	Ind_Parents_Alcohol_General_Substance_Use_Parents_Tobacco_Use_Parents_Overall_Externalizing_Internalizing_Issues_Spouse_Report_ExternalScore	0.00649617	0.00399941	0.00955165	4.5e-06	0.00649599	Ind_Parents_Alcohol_General_Substance_Use_Parents_Tobacco_Use_Parents_Overall_Externalizing_Internalizing_Issues_Spouse_Report_ExternalScore	p_Parents_Alcohol_General_Substance_Use_Parents_Tobacco_Use*p_Parents_Tobacco_Use_Parents_Overall_Externalizing_Internalizing_Issues_Spouse_Report*p_Parents_Overall_Externalizing_Internalizing_Issues_Spouse_Report_ExternalScore
Ind_Parents_Alcohol_General_Substance_Use_Parents_Tobacco_Use_Parents_Somatic_Complaints_PRS_ExternalScore	p_Parents_Alcohol_General_Substance_Use_Parents_Tobacco_Use*p_Parents_Tobacco_Use_Parents_Somatic_Complaints*p_Parents_Somatic_Complaints_PRS*p_PRS_ExternalScore	:=	Ind_Parents_Alcohol_General_Substance_Use_Parents_Tobacco_Use_Parents_Somatic_Complaints_PRS_ExternalScore	8.4e-05	1.62e-05	0.000167	0.0211934	8.4e-05	Ind_Parents_Alcohol_General_Substance_Use_Parents_Tobacco_Use_Parents_Somatic_Complaints_PRS_ExternalScore	p_Parents_Alcohol_General_Substance_Use_Parents_Tobacco_Use*p_Parents_Tobacco_Use_Parents_Somatic_Complaints*p_Parents_Somatic_Complaints_PRS*p_PRS_ExternalScore
Ind_Parents_Alcohol_General_Substance_Use_Parents_Tobacco_Use_Parents_Somatic_Complaints_Parents_Broad_Behavioral_And_Emotional_Dysregulation_Self_Report_ExternalScore	p_Parents_Alcohol_General_Substance_Use_Parents_Tobacco_Use*p_Parents_Tobacco_Use_Parents_Somatic_Complaints*p_Parents_Somatic_Complaints_Parents_Broad_Behavioral_And_Emotional_Dysregulation_Self_Report*p_Parents_Broad_Behavioral_And_Emotional_Dysregulation_Self_Report_ExternalScore	:=	Ind_Parents_Alcohol_General_Substance_Use_Parents_Tobacco_Use_Parents_Somatic_Complaints_Parents_Broad_Behavioral_And_Emotional_Dysregulation_Self_Report_ExternalScore	-0.00134111	-0.00201915	-0.000758	5.21e-05	-0.00134108	Ind_Parents_Alcohol_General_Substance_Use_Parents_Tobacco_Use_Parents_Somatic_Complaints_Parents_Broad_Behavioral_And_Emotional_Dysregulation_Self_Report_ExternalScore	p_Parents_Alcohol_General_Substance_Use_Parents_Tobacco_Use*p_Parents_Tobacco_Use_Parents_Somatic_Complaints*p_Parents_Somatic_Complaints_Parents_Broad_Behavioral_And_Emotional_Dysregulation_Self_Report*p_Parents_Broad_Behavioral_And_Emotional_Dysregulation_Self_Report_ExternalScore
Ind_Parents_Alcohol_General_Substance_Use_Parents_Tobacco_Use_Parents_Somatic_Complaints_Parents_Broad_Behavioral_And_Emotional_Dysregulation_Self_Report_PRS_ExternalScore	p_Parents_Alcohol_General_Substance_Use_Parents_Tobacco_Use*p_Parents_Tobacco_Use_Parents_Somatic_Complaints*p_Parents_Somatic_Complaints_Parents_Broad_Behavioral_And_Emotional_Dysregulation_Self_Report*p_Parents_Broad_Behavioral_And_Emotional_Dysregulation_Self_Report_PRS*p_PRS_ExternalScore	:=	Ind_Parents_Alcohol_General_Substance_Use_Parents_Tobacco_Use_Parents_Somatic_Complaints_Parents_Broad_Behavioral_And_Emotional_Dysregulation_Self_Report_PRS_ExternalScore	-4.6e-05	-9.02e-05	-1.05e-05	0.0168671	-4.6e-05	Ind_Parents_Alcohol_General_Substance_Use_Parents_Tobacco_Use_Parents_Somatic_Complaints_Parents_Broad_Behavioral_And_Emotional_Dysregulation_Self_Report_PRS_ExternalScore	p_Parents_Alcohol_General_Substance_Use_Parents_Tobacco_Use*p_Parents_Tobacco_Use_Parents_Somatic_Complaints*p_Parents_Somatic_Complaints_Parents_Broad_Behavioral_And_Emotional_Dysregulation_Self_Report*p_Parents_Broad_Behavioral_And_Emotional_Dysregulation_Self_Report_PRS*p_PRS_ExternalScore
Ind_Parents_Alcohol_General_Substance_Use_Parents_Tobacco_Use_Parents_Somatic_Complaints_Parents_Broad_Behavioral_And_Emotional_Dysregulation_Self_Report_Parents_Overall_Externalizing_Internalizing_Issues_Spouse_Report_ExternalScore	p_Parents_Alcohol_General_Substance_Use_Parents_Tobacco_Use*p_Parents_Tobacco_Use_Parents_Somatic_Complaints*p_Parents_Somatic_Complaints_Parents_Broad_Behavioral_And_Emotional_Dysregulation_Self_Report*p_Parents_Broad_Behavioral_And_Emotional_Dysregulation_Self_Report_Parents_Overall_Externalizing_Internalizing_Issues_Spouse_Report*p_Parents_Overall_Externalizing_Internalizing_Issues_Spouse_Repo…	:=	Ind_Parents_Alcohol_General_Substance_Use_Parents_Tobacco_Use_Parents_Somatic_Complaints_Parents_Broad_Behavioral_And_Emotional_Dysregulation_Self_Report_Parents_Overall_Externalizing_Internalizing_Issues_Spouse_Report_ExternalScore	0.00113348	0.000715	0.00161257	6.93e-07	0.00113345	Ind_Parents_Alcohol_General_Substance_Use_Parents_Tobacco_Use_Parents_Somatic_Complaints_Parents_Broad_Behavioral_And_Emotional_Dysregulation_Self_Report_Parents_Overall_Externalizing_Internalizing_Issues_Spouse_Report_ExternalScore	p_Parents_Alcohol_General_Substance_Use_Parents_Tobacco_Use*p_Parents_Tobacco_Use_Parents_Somatic_Complaints*p_Parents_Somatic_Complaints_Parents_Broad_Behavioral_And_Emotional_Dysregulation_Self_Report*p_Parents_Broad_Behavioral_And_Emotional_Dysregulation_Self_Report_Parents_Overall_Externalizing_Internalizing_Issues_Spouse_Report*p_Parents_Overall_Externalizing_Internalizing_Issues_Spouse_Repo…
Ind_Parents_Broad_Behavioral_And_Emotional_Dysregulation_Self_Report_ExternalScore	p_Parents_Broad_Behavioral_And_Emotional_Dysregulation_Self_Report_ExternalScore	:=	Ind_Parents_Broad_Behavioral_And_Emotional_Dysregulation_Self_Report_ExternalScore	-0.067843	-0.0884266	-0.0490184	3.12e-11	-0.0676016	Ind_Parents_Broad_Behavioral_And_Emotional_Dysregulation_Self_Report_ExternalScore	p_Parents_Broad_Behavioral_And_Emotional_Dysregulation_Self_Report_ExternalScore
Ind_Parents_Broad_Behavioral_And_Emotional_Dysregulation_Self_Report_PRS_ExternalScore	p_Parents_Broad_Behavioral_And_Emotional_Dysregulation_Self_Report_PRS*p_PRS_ExternalScore	:=	Ind_Parents_Broad_Behavioral_And_Emotional_Dysregulation_Self_Report_PRS_ExternalScore	-0.00232878	-0.00409137	-0.000649	0.0076106	-0.0023205	Ind_Parents_Broad_Behavioral_And_Emotional_Dysregulation_Self_Report_PRS_ExternalScore	p_Parents_Broad_Behavioral_And_Emotional_Dysregulation_Self_Report_PRS*p_PRS_ExternalScore
Ind_Parents_Broad_Behavioral_And_Emotional_Dysregulation_Self_Report_Parents_Overall_Externalizing_Internalizing_Issues_Spouse_Report_ExternalScore	p_Parents_Broad_Behavioral_And_Emotional_Dysregulation_Self_Report_Parents_Overall_Externalizing_Internalizing_Issues_Spouse_Report*p_Parents_Overall_Externalizing_Internalizing_Issues_Spouse_Report_ExternalScore	:=	Ind_Parents_Broad_Behavioral_And_Emotional_Dysregulation_Self_Report_Parents_Overall_Externalizing_Internalizing_Issues_Spouse_Report_ExternalScore	0.0573396	0.0494886	0.0667384	0	0.0571356	Ind_Parents_Broad_Behavioral_And_Emotional_Dysregulation_Self_Report_Parents_Overall_Externalizing_Internalizing_Issues_Spouse_Report_ExternalScore	p_Parents_Broad_Behavioral_And_Emotional_Dysregulation_Self_Report_Parents_Overall_Externalizing_Internalizing_Issues_Spouse_Report*p_Parents_Overall_Externalizing_Internalizing_Issues_Spouse_Report_ExternalScore
Ind_Parents_Drug_Use_Parents_Alcohol_General_Substance_Use_ExternalScore	p_Parents_Drug_Use_Parents_Alcohol_General_Substance_Use*p_Parents_Alcohol_General_Substance_Use_ExternalScore	:=	Ind_Parents_Drug_Use_Parents_Alcohol_General_Substance_Use_ExternalScore	0.137413	0.122654	0.150423	0	0.13741	Ind_Parents_Drug_Use_Parents_Alcohol_General_Substance_Use_ExternalScore	p_Parents_Drug_Use_Parents_Alcohol_General_Substance_Use*p_Parents_Alcohol_General_Substance_Use_ExternalScore
Ind_Parents_Drug_Use_Parents_Alcohol_General_Substance_Use_PRS_ExternalScore	p_Parents_Drug_Use_Parents_Alcohol_General_Substance_Use*p_Parents_Alcohol_General_Substance_Use_PRS*p_PRS_ExternalScore	:=	Ind_Parents_Drug_Use_Parents_Alcohol_General_Substance_Use_PRS_ExternalScore	-0.00117497	-0.00211106	-0.000425	0.00485303	-0.00117493	Ind_Parents_Drug_Use_Parents_Alcohol_General_Substance_Use_PRS_ExternalScore	p_Parents_Drug_Use_Parents_Alcohol_General_Substance_Use*p_Parents_Alcohol_General_Substance_Use_PRS*p_PRS_ExternalScore
Ind_Parents_Drug_Use_Parents_Alcohol_General_Substance_Use_Parents_Broad_Behavioral_And_Emotional_Dysregulation_Self_Report_ExternalScore	p_Parents_Drug_Use_Parents_Alcohol_General_Substance_Use*p_Parents_Alcohol_General_Substance_Use_Parents_Broad_Behavioral_And_Emotional_Dysregulation_Self_Report*p_Parents_Broad_Behavioral_And_Emotional_Dysregulation_Self_Report_ExternalScore	:=	Ind_Parents_Drug_Use_Parents_Alcohol_General_Substance_Use_Parents_Broad_Behavioral_And_Emotional_Dysregulation_Self_Report_ExternalScore	-0.00329076	-0.00467856	-0.00224467	3.1e-08	-0.00329067	Ind_Parents_Drug_Use_Parents_Alcohol_General_Substance_Use_Parents_Broad_Behavioral_And_Emotional_Dysregulation_Self_Report_ExternalScore	p_Parents_Drug_Use_Parents_Alcohol_General_Substance_Use*p_Parents_Alcohol_General_Substance_Use_Parents_Broad_Behavioral_And_Emotional_Dysregulation_Self_Report*p_Parents_Broad_Behavioral_And_Emotional_Dysregulation_Self_Report_ExternalScore
Ind_Parents_Drug_Use_Parents_Alcohol_General_Substance_Use_Parents_Broad_Behavioral_And_Emotional_Dysregulation_Self_Report_PRS_ExternalScore	p_Parents_Drug_Use_Parents_Alcohol_General_Substance_Use*p_Parents_Alcohol_General_Substance_Use_Parents_Broad_Behavioral_And_Emotional_Dysregulation_Self_Report*p_Parents_Broad_Behavioral_And_Emotional_Dysregulation_Self_Report_PRS*p_PRS_ExternalScore	:=	Ind_Parents_Drug_Use_Parents_Alcohol_General_Substance_Use_Parents_Broad_Behavioral_And_Emotional_Dysregulation_Self_Report_PRS_ExternalScore	-0.000113	-0.000202	-2.71e-05	0.00890653	-0.000113	Ind_Parents_Drug_Use_Parents_Alcohol_General_Substance_Use_Parents_Broad_Behavioral_And_Emotional_Dysregulation_Self_Report_PRS_ExternalScore	p_Parents_Drug_Use_Parents_Alcohol_General_Substance_Use*p_Parents_Alcohol_General_Substance_Use_Parents_Broad_Behavioral_And_Emotional_Dysregulation_Self_Report*p_Parents_Broad_Behavioral_And_Emotional_Dysregulation_Self_Report_PRS*p_PRS_ExternalScore
Ind_Parents_Drug_Use_Parents_Alcohol_General_Substance_Use_Parents_Broad_Behavioral_And_Emotional_Dysregulation_Self_Report_Parents_Overall_Externalizing_Internalizing_Issues_Spouse_Report_ExternalScore	p_Parents_Drug_Use_Parents_Alcohol_General_Substance_Use*p_Parents_Alcohol_General_Substance_Use_Parents_Broad_Behavioral_And_Emotional_Dysregulation_Self_Report*p_Parents_Broad_Behavioral_And_Emotional_Dysregulation_Self_Report_Parents_Overall_Externalizing_Internalizing_Issues_Spouse_Report*p_Parents_Overall_Externalizing_Internalizing_Issues_Spouse_Report_ExternalScore	:=	Ind_Parents_Drug_Use_Parents_Alcohol_General_Substance_Use_Parents_Broad_Behavioral_And_Emotional_Dysregulation_Self_Report_Parents_Overall_Externalizing_Internalizing_Issues_Spouse_Report_ExternalScore	0.00278129	0.00211969	0.00351454	4.44e-15	0.00278121	Ind_Parents_Drug_Use_Parents_Alcohol_General_Substance_Use_Parents_Broad_Behavioral_And_Emotional_Dysregulation_Self_Report_Parents_Overall_Externalizing_Internalizing_Issues_Spouse_Report_ExternalScore	p_Parents_Drug_Use_Parents_Alcohol_General_Substance_Use*p_Parents_Alcohol_General_Substance_Use_Parents_Broad_Behavioral_And_Emotional_Dysregulation_Self_Report*p_Parents_Broad_Behavioral_And_Emotional_Dysregulation_Self_Report_Parents_Overall_Externalizing_Internalizing_Issues_Spouse_Report*p_Parents_Overall_Externalizing_Internalizing_Issues_Spouse_Report_ExternalScore
Ind_Parents_Drug_Use_Parents_Alcohol_General_Substance_Use_Parents_Overall_Externalizing_Internalizing_Issues_Spouse_Report_ExternalScore	p_Parents_Drug_Use_Parents_Alcohol_General_Substance_Use*p_Parents_Alcohol_General_Substance_Use_Parents_Overall_Externalizing_Internalizing_Issues_Spouse_Report*p_Parents_Overall_Externalizing_Internalizing_Issues_Spouse_Report_ExternalScore	:=	Ind_Parents_Drug_Use_Parents_Alcohol_General_Substance_Use_Parents_Overall_Externalizing_Internalizing_Issues_Spouse_Report_ExternalScore	0.0342966	0.0293146	0.0394567	0	0.0342957	Ind_Parents_Drug_Use_Parents_Alcohol_General_Substance_Use_Parents_Overall_Externalizing_Internalizing_Issues_Spouse_Report_ExternalScore	p_Parents_Drug_Use_Parents_Alcohol_General_Substance_Use*p_Parents_Alcohol_General_Substance_Use_Parents_Overall_Externalizing_Internalizing_Issues_Spouse_Report*p_Parents_Overall_Externalizing_Internalizing_Issues_Spouse_Report_ExternalScore
Ind_Parents_Drug_Use_Parents_Alcohol_General_Substance_Use_Parents_Tobacco_Use_ExternalScore	p_Parents_Drug_Use_Parents_Alcohol_General_Substance_Use*p_Parents_Alcohol_General_Substance_Use_Parents_Tobacco_Use*p_Parents_Tobacco_Use_ExternalScore	:=	Ind_Parents_Drug_Use_Parents_Alcohol_General_Substance_Use_Parents_Tobacco_Use_ExternalScore	0.0116154	0.00634831	0.0173775	3.74e-05	0.011615	Ind_Parents_Drug_Use_Parents_Alcohol_General_Substance_Use_Parents_Tobacco_Use_ExternalScore	p_Parents_Drug_Use_Parents_Alcohol_General_Substance_Use*p_Parents_Alcohol_General_Substance_Use_Parents_Tobacco_Use*p_Parents_Tobacco_Use_ExternalScore
Ind_Parents_Drug_Use_Parents_Alcohol_General_Substance_Use_Parents_Tobacco_Use_PRS_ExternalScore	p_Parents_Drug_Use_Parents_Alcohol_General_Substance_Use*p_Parents_Alcohol_General_Substance_Use_Parents_Tobacco_Use*p_Parents_Tobacco_Use_PRS*p_PRS_ExternalScore	:=	Ind_Parents_Drug_Use_Parents_Alcohol_General_Substance_Use_Parents_Tobacco_Use_PRS_ExternalScore	0.00116095	0.000684	0.00169959	8.24e-06	0.00116092	Ind_Parents_Drug_Use_Parents_Alcohol_General_Substance_Use_Parents_Tobacco_Use_PRS_ExternalScore	p_Parents_Drug_Use_Parents_Alcohol_General_Substance_Use*p_Parents_Alcohol_General_Substance_Use_Parents_Tobacco_Use*p_Parents_Tobacco_Use_PRS*p_PRS_ExternalScore
Ind_Parents_Drug_Use_Parents_Alcohol_General_Substance_Use_Parents_Tobacco_Use_Parents_Overall_Externalizing_Internalizing_Issues_Spouse_Report_ExternalScore	p_Parents_Drug_Use_Parents_Alcohol_General_Substance_Use*p_Parents_Alcohol_General_Substance_Use_Parents_Tobacco_Use*p_Parents_Tobacco_Use_Parents_Overall_Externalizing_Internalizing_Issues_Spouse_Report*p_Parents_Overall_Externalizing_Internalizing_Issues_Spouse_Report_ExternalScore	:=	Ind_Parents_Drug_Use_Parents_Alcohol_General_Substance_Use_Parents_Tobacco_Use_Parents_Overall_Externalizing_Internalizing_Issues_Spouse_Report_ExternalScore	0.00273221	0.00165993	0.00402658	6.47e-06	0.00273213	Ind_Parents_Drug_Use_Parents_Alcohol_General_Substance_Use_Parents_Tobacco_Use_Parents_Overall_Externalizing_Internalizing_Issues_Spouse_Report_ExternalScore	p_Parents_Drug_Use_Parents_Alcohol_General_Substance_Use*p_Parents_Alcohol_General_Substance_Use_Parents_Tobacco_Use*p_Parents_Tobacco_Use_Parents_Overall_Externalizing_Internalizing_Issues_Spouse_Report*p_Parents_Overall_Externalizing_Internalizing_Issues_Spouse_Report_ExternalScore
Ind_Parents_Drug_Use_Parents_Alcohol_General_Substance_Use_Parents_Tobacco_Use_Parents_Somatic_Complaints_PRS_ExternalScore	p_Parents_Drug_Use_Parents_Alcohol_General_Substance_Use*p_Parents_Alcohol_General_Substance_Use_Parents_Tobacco_Use*p_Parents_Tobacco_Use_Parents_Somatic_Complaints*p_Parents_Somatic_Complaints_PRS*p_PRS_ExternalScore	:=	Ind_Parents_Drug_Use_Parents_Alcohol_General_Substance_Use_Parents_Tobacco_Use_Parents_Somatic_Complaints_PRS_ExternalScore	3.53e-05	6.83e-06	6.91e-05	0.0212155	3.53e-05	Ind_Parents_Drug_Use_Parents_Alcohol_General_Substance_Use_Parents_Tobacco_Use_Parents_Somatic_Complaints_PRS_ExternalScore	p_Parents_Drug_Use_Parents_Alcohol_General_Substance_Use*p_Parents_Alcohol_General_Substance_Use_Parents_Tobacco_Use*p_Parents_Tobacco_Use_Parents_Somatic_Complaints*p_Parents_Somatic_Complaints_PRS*p_PRS_ExternalScore
Ind_Parents_Drug_Use_Parents_Alcohol_General_Substance_Use_Parents_Tobacco_Use_Parents_Somatic_Complaints_Parents_Broad_Behavioral_And_Emotional_Dysregulation_Self_Report_ExternalScore	p_Parents_Drug_Use_Parents_Alcohol_General_Substance_Use*p_Parents_Alcohol_General_Substance_Use_Parents_Tobacco_Use*p_Parents_Tobacco_Use_Parents_Somatic_Complaints*p_Parents_Somatic_Complaints_Parents_Broad_Behavioral_And_Emotional_Dysregulation_Self_Report*p_Parents_Broad_Behavioral_And_Emotional_Dysregulation_Self_Report_ExternalScore	:=	Ind_Parents_Drug_Use_Parents_Alcohol_General_Substance_Use_Parents_Tobacco_Use_Parents_Somatic_Complaints_Parents_Broad_Behavioral_And_Emotional_Dysregulation_Self_Report_ExternalScore	-0.000564	-0.000845	-0.000318	5.14e-05	-0.000564	Ind_Parents_Drug_Use_Parents_Alcohol_General_Substance_Use_Parents_Tobacco_Use_Parents_Somatic_Complaints_Parents_Broad_Behavioral_And_Emotional_Dysregulation_Self_Report_ExternalScore	p_Parents_Drug_Use_Parents_Alcohol_General_Substance_Use*p_Parents_Alcohol_General_Substance_Use_Parents_Tobacco_Use*p_Parents_Tobacco_Use_Parents_Somatic_Complaints*p_Parents_Somatic_Complaints_Parents_Broad_Behavioral_And_Emotional_Dysregulation_Self_Report*p_Parents_Broad_Behavioral_And_Emotional_Dysregulation_Self_Report_ExternalScore
Ind_Parents_Drug_Use_Parents_Alcohol_General_Substance_Use_Parents_Tobacco_Use_Parents_Somatic_Complaints_Parents_Broad_Behavioral_And_Emotional_Dysregulation_Self_Report_PRS_ExternalScore	p_Parents_Drug_Use_Parents_Alcohol_General_Substance_Use*p_Parents_Alcohol_General_Substance_Use_Parents_Tobacco_Use*p_Parents_Tobacco_Use_Parents_Somatic_Complaints*p_Parents_Somatic_Complaints_Parents_Broad_Behavioral_And_Emotional_Dysregulation_Self_Report*p_Parents_Broad_Behavioral_And_Emotional_Dysregulation_Self_Report_PRS*p_PRS_ExternalScore	:=	Ind_Parents_Drug_Use_Parents_Alcohol_General_Substance_Use_Parents_Tobacco_Use_Parents_Somatic_Complaints_Parents_Broad_Behavioral_And_Emotional_Dysregulation_Self_Report_PRS_ExternalScore	-1.94e-05	-3.73e-05	-4.47e-06	0.0163811	-1.94e-05	Ind_Parents_Drug_Use_Parents_Alcohol_General_Substance_Use_Parents_Tobacco_Use_Parents_Somatic_Complaints_Parents_Broad_Behavioral_And_Emotional_Dysregulation_Self_Report_PRS_ExternalScore	p_Parents_Drug_Use_Parents_Alcohol_General_Substance_Use*p_Parents_Alcohol_General_Substance_Use_Parents_Tobacco_Use*p_Parents_Tobacco_Use_Parents_Somatic_Complaints*p_Parents_Somatic_Complaints_Parents_Broad_Behavioral_And_Emotional_Dysregulation_Self_Report*p_Parents_Broad_Behavioral_And_Emotional_Dysregulation_Self_Report_PRS*p_PRS_ExternalScore
Ind_Parents_Drug_Use_Parents_Alcohol_General_Substance_Use_Parents_Tobacco_Use_Parents_Somatic_Complaints_Parents_Broad_Behavioral_And_Emotional_Dysregulation_Self_Report_Parents_Overall_Externalizing_Internalizing_Issues_Spouse_Report_ExternalScore	p_Parents_Drug_Use_Parents_Alcohol_General_Substance_Use*p_Parents_Alcohol_General_Substance_Use_Parents_Tobacco_Use*p_Parents_Tobacco_Use_Parents_Somatic_Complaints*p_Parents_Somatic_Complaints_Parents_Broad_Behavioral_And_Emotional_Dysregulation_Self_Report*p_Parents_Broad_Behavioral_And_Emotional_Dysregulation_Self_Report_Parents_Overall_Externalizing_Internalizing_Issues_Spouse_Report*p_Paren…	:=	Ind_Parents_Drug_Use_Parents_Alcohol_General_Substance_Use_Parents_Tobacco_Use_Parents_Somatic_Complaints_Parents_Broad_Behavioral_And_Emotional_Dysregulation_Self_Report_Parents_Overall_Externalizing_Internalizing_Issues_Spouse_Report_ExternalScore	0.000477	0.000296	0.000677	7.72e-07	0.000477	Ind_Parents_Drug_Use_Parents_Alcohol_General_Substance_Use_Parents_Tobacco_Use_Parents_Somatic_Complaints_Parents_Broad_Behavioral_And_Emotional_Dysregulation_Self_Report_Parents_Overall_Externalizing_Internalizing_Issues_Spouse_Report_ExternalScore	p_Parents_Drug_Use_Parents_Alcohol_General_Substance_Use*p_Parents_Alcohol_General_Substance_Use_Parents_Tobacco_Use*p_Parents_Tobacco_Use_Parents_Somatic_Complaints*p_Parents_Somatic_Complaints_Parents_Broad_Behavioral_And_Emotional_Dysregulation_Self_Report*p_Parents_Broad_Behavioral_And_Emotional_Dysregulation_Self_Report_Parents_Overall_Externalizing_Internalizing_Issues_Spouse_Report*p_Paren…
Ind_Parents_Drug_Use_Parents_Overall_Externalizing_Internalizing_Issues_Spouse_Report_ExternalScore	p_Parents_Drug_Use_Parents_Overall_Externalizing_Internalizing_Issues_Spouse_Report*p_Parents_Overall_Externalizing_Internalizing_Issues_Spouse_Report_ExternalScore	:=	Ind_Parents_Drug_Use_Parents_Overall_Externalizing_Internalizing_Issues_Spouse_Report_ExternalScore	0.004593	-0.000519	0.00907043	0.0450515	0.00459287	Ind_Parents_Drug_Use_Parents_Overall_Externalizing_Internalizing_Issues_Spouse_Report_ExternalScore	p_Parents_Drug_Use_Parents_Overall_Externalizing_Internalizing_Issues_Spouse_Report*p_Parents_Overall_Externalizing_Internalizing_Issues_Spouse_Report_ExternalScore
Ind_Parents_Drug_Use_Parents_Somatic_Complaints_PRS_ExternalScore	p_Parents_Drug_Use_Parents_Somatic_Complaints*p_Parents_Somatic_Complaints_PRS*p_PRS_ExternalScore	:=	Ind_Parents_Drug_Use_Parents_Somatic_Complaints_PRS_ExternalScore	8.15e-05	6.28e-06	0.0002	0.0982554	8.15e-05	Ind_Parents_Drug_Use_Parents_Somatic_Complaints_PRS_ExternalScore	p_Parents_Drug_Use_Parents_Somatic_Complaints*p_Parents_Somatic_Complaints_PRS*p_PRS_ExternalScore
Ind_Parents_Drug_Use_Parents_Somatic_Complaints_Parents_Broad_Behavioral_And_Emotional_Dysregulation_Self_Report_ExternalScore	p_Parents_Drug_Use_Parents_Somatic_Complaints*p_Parents_Somatic_Complaints_Parents_Broad_Behavioral_And_Emotional_Dysregulation_Self_Report*p_Parents_Broad_Behavioral_And_Emotional_Dysregulation_Self_Report_ExternalScore	:=	Ind_Parents_Drug_Use_Parents_Somatic_Complaints_Parents_Broad_Behavioral_And_Emotional_Dysregulation_Self_Report_ExternalScore	-0.00130141	-0.00249447	-0.000337	0.0169062	-0.00130137	Ind_Parents_Drug_Use_Parents_Somatic_Complaints_Parents_Broad_Behavioral_And_Emotional_Dysregulation_Self_Report_ExternalScore	p_Parents_Drug_Use_Parents_Somatic_Complaints*p_Parents_Somatic_Complaints_Parents_Broad_Behavioral_And_Emotional_Dysregulation_Self_Report*p_Parents_Broad_Behavioral_And_Emotional_Dysregulation_Self_Report_ExternalScore
Ind_Parents_Drug_Use_Parents_Somatic_Complaints_Parents_Broad_Behavioral_And_Emotional_Dysregulation_Self_Report_PRS_ExternalScore	p_Parents_Drug_Use_Parents_Somatic_Complaints*p_Parents_Somatic_Complaints_Parents_Broad_Behavioral_And_Emotional_Dysregulation_Self_Report*p_Parents_Broad_Behavioral_And_Emotional_Dysregulation_Self_Report_PRS*p_PRS_ExternalScore	:=	Ind_Parents_Drug_Use_Parents_Somatic_Complaints_Parents_Broad_Behavioral_And_Emotional_Dysregulation_Self_Report_PRS_ExternalScore	-4.47e-05	-0.000102	-4.6e-06	0.0693788	-4.47e-05	Ind_Parents_Drug_Use_Parents_Somatic_Complaints_Parents_Broad_Behavioral_And_Emotional_Dysregulation_Self_Report_PRS_ExternalScore	p_Parents_Drug_Use_Parents_Somatic_Complaints*p_Parents_Somatic_Complaints_Parents_Broad_Behavioral_And_Emotional_Dysregulation_Self_Report*p_Parents_Broad_Behavioral_And_Emotional_Dysregulation_Self_Report_PRS*p_PRS_ExternalScore
Ind_Parents_Drug_Use_Parents_Somatic_Complaints_Parents_Broad_Behavioral_And_Emotional_Dysregulation_Self_Report_Parents_Overall_Externalizing_Internalizing_Issues_Spouse_Report_ExternalScore	p_Parents_Drug_Use_Parents_Somatic_Complaints*p_Parents_Somatic_Complaints_Parents_Broad_Behavioral_And_Emotional_Dysregulation_Self_Report*p_Parents_Broad_Behavioral_And_Emotional_Dysregulation_Self_Report_Parents_Overall_Externalizing_Internalizing_Issues_Spouse_Report*p_Parents_Overall_Externalizing_Internalizing_Issues_Spouse_Report_ExternalScore	:=	Ind_Parents_Drug_Use_Parents_Somatic_Complaints_Parents_Broad_Behavioral_And_Emotional_Dysregulation_Self_Report_Parents_Overall_Externalizing_Internalizing_Issues_Spouse_Report_ExternalScore	0.00109992	0.000301	0.0019594	0.00862872	0.00109989	Ind_Parents_Drug_Use_Parents_Somatic_Complaints_Parents_Broad_Behavioral_And_Emotional_Dysregulation_Self_Report_Parents_Overall_Externalizing_Internalizing_Issues_Spouse_Report_ExternalScore	p_Parents_Drug_Use_Parents_Somatic_Complaints*p_Parents_Somatic_Complaints_Parents_Broad_Behavioral_And_Emotional_Dysregulation_Self_Report*p_Parents_Broad_Behavioral_And_Emotional_Dysregulation_Self_Report_Parents_Overall_Externalizing_Internalizing_Issues_Spouse_Report*p_Parents_Overall_Externalizing_Internalizing_Issues_Spouse_Report_ExternalScore
Ind_Parents_Drug_Use_Parents_Tobacco_Use_ExternalScore	p_Parents_Drug_Use_Parents_Tobacco_Use*p_Parents_Tobacco_Use_ExternalScore	:=	Ind_Parents_Drug_Use_Parents_Tobacco_Use_ExternalScore	-0.00187002	-0.00376877	-0.000478	0.0227844	-0.00186997	Ind_Parents_Drug_Use_Parents_Tobacco_Use_ExternalScore	p_Parents_Drug_Use_Parents_Tobacco_Use*p_Parents_Tobacco_Use_ExternalScore
Ind_Parents_Drug_Use_Parents_Tobacco_Use_PRS_ExternalScore	p_Parents_Drug_Use_Parents_Tobacco_Use*p_Parents_Tobacco_Use_PRS*p_PRS_ExternalScore	:=	Ind_Parents_Drug_Use_Parents_Tobacco_Use_PRS_ExternalScore	-0.000187	-0.000355	-4.94e-05	0.012767	-0.000187	Ind_Parents_Drug_Use_Parents_Tobacco_Use_PRS_ExternalScore	p_Parents_Drug_Use_Parents_Tobacco_Use*p_Parents_Tobacco_Use_PRS*p_PRS_ExternalScore
Ind_Parents_Drug_Use_Parents_Tobacco_Use_Parents_Overall_Externalizing_Internalizing_Issues_Spouse_Report_ExternalScore	p_Parents_Drug_Use_Parents_Tobacco_Use*p_Parents_Tobacco_Use_Parents_Overall_Externalizing_Internalizing_Issues_Spouse_Report*p_Parents_Overall_Externalizing_Internalizing_Issues_Spouse_Report_ExternalScore	:=	Ind_Parents_Drug_Use_Parents_Tobacco_Use_Parents_Overall_Externalizing_Internalizing_Issues_Spouse_Report_ExternalScore	-0.00044	-0.000834	-0.000129	0.0112898	-0.00044	Ind_Parents_Drug_Use_Parents_Tobacco_Use_Parents_Overall_Externalizing_Internalizing_Issues_Spouse_Report_ExternalScore	p_Parents_Drug_Use_Parents_Tobacco_Use*p_Parents_Tobacco_Use_Parents_Overall_Externalizing_Internalizing_Issues_Spouse_Report*p_Parents_Overall_Externalizing_Internalizing_Issues_Spouse_Report_ExternalScore
Ind_Parents_Drug_Use_Parents_Tobacco_Use_Parents_Somatic_Complaints_PRS_ExternalScore	p_Parents_Drug_Use_Parents_Tobacco_Use*p_Parents_Tobacco_Use_Parents_Somatic_Complaints*p_Parents_Somatic_Complaints_PRS*p_PRS_ExternalScore	:=	Ind_Parents_Drug_Use_Parents_Tobacco_Use_Parents_Somatic_Complaints_PRS_ExternalScore	-5.69e-06	-1.37e-05	-7.94e-07	0.0756374	-5.69e-06	Ind_Parents_Drug_Use_Parents_Tobacco_Use_Parents_Somatic_Complaints_PRS_ExternalScore	p_Parents_Drug_Use_Parents_Tobacco_Use*p_Parents_Tobacco_Use_Parents_Somatic_Complaints*p_Parents_Somatic_Complaints_PRS*p_PRS_ExternalScore
Ind_Parents_Drug_Use_Parents_Tobacco_Use_Parents_Somatic_Complaints_Parents_Broad_Behavioral_And_Emotional_Dysregulation_Self_Report_ExternalScore	p_Parents_Drug_Use_Parents_Tobacco_Use*p_Parents_Tobacco_Use_Parents_Somatic_Complaints*p_Parents_Somatic_Complaints_Parents_Broad_Behavioral_And_Emotional_Dysregulation_Self_Report*p_Parents_Broad_Behavioral_And_Emotional_Dysregulation_Self_Report_ExternalScore	:=	Ind_Parents_Drug_Use_Parents_Tobacco_Use_Parents_Somatic_Complaints_Parents_Broad_Behavioral_And_Emotional_Dysregulation_Self_Report_ExternalScore	9.08e-05	2.39e-05	0.000164	0.0129842	9.08e-05	Ind_Parents_Drug_Use_Parents_Tobacco_Use_Parents_Somatic_Complaints_Parents_Broad_Behavioral_And_Emotional_Dysregulation_Self_Report_ExternalScore	p_Parents_Drug_Use_Parents_Tobacco_Use*p_Parents_Tobacco_Use_Parents_Somatic_Complaints*p_Parents_Somatic_Complaints_Parents_Broad_Behavioral_And_Emotional_Dysregulation_Self_Report*p_Parents_Broad_Behavioral_And_Emotional_Dysregulation_Self_Report_ExternalScore
Ind_Parents_Drug_Use_Parents_Tobacco_Use_Parents_Somatic_Complaints_Parents_Broad_Behavioral_And_Emotional_Dysregulation_Self_Report_PRS_ExternalScore	p_Parents_Drug_Use_Parents_Tobacco_Use*p_Parents_Tobacco_Use_Parents_Somatic_Complaints*p_Parents_Somatic_Complaints_Parents_Broad_Behavioral_And_Emotional_Dysregulation_Self_Report*p_Parents_Broad_Behavioral_And_Emotional_Dysregulation_Self_Report_PRS*p_PRS_ExternalScore	:=	Ind_Parents_Drug_Use_Parents_Tobacco_Use_Parents_Somatic_Complaints_Parents_Broad_Behavioral_And_Emotional_Dysregulation_Self_Report_PRS_ExternalScore	3.12e-06	4.78e-07	7.09e-06	0.0641184	3.12e-06	Ind_Parents_Drug_Use_Parents_Tobacco_Use_Parents_Somatic_Complaints_Parents_Broad_Behavioral_And_Emotional_Dysregulation_Self_Report_PRS_ExternalScore	p_Parents_Drug_Use_Parents_Tobacco_Use*p_Parents_Tobacco_Use_Parents_Somatic_Complaints*p_Parents_Somatic_Complaints_Parents_Broad_Behavioral_And_Emotional_Dysregulation_Self_Report*p_Parents_Broad_Behavioral_And_Emotional_Dysregulation_Self_Report_PRS*p_PRS_ExternalScore
Ind_Parents_Drug_Use_Parents_Tobacco_Use_Parents_Somatic_Complaints_Parents_Broad_Behavioral_And_Emotional_Dysregulation_Self_Report_Parents_Overall_Externalizing_Internalizing_Issues_Spouse_Report_ExternalScore	p_Parents_Drug_Use_Parents_Tobacco_Use*p_Parents_Tobacco_Use_Parents_Somatic_Complaints*p_Parents_Somatic_Complaints_Parents_Broad_Behavioral_And_Emotional_Dysregulation_Self_Report*p_Parents_Broad_Behavioral_And_Emotional_Dysregulation_Self_Report_Parents_Overall_Externalizing_Internalizing_Issues_Spouse_Report*p_Parents_Overall_Externalizing_Internalizing_Issues_Spouse_Report_ExternalScore	:=	Ind_Parents_Drug_Use_Parents_Tobacco_Use_Parents_Somatic_Complaints_Parents_Broad_Behavioral_And_Emotional_Dysregulation_Self_Report_Parents_Overall_Externalizing_Internalizing_Issues_Spouse_Report_ExternalScore	-7.68e-05	-0.000132	-2.24e-05	0.00736386	-7.67e-05	Ind_Parents_Drug_Use_Parents_Tobacco_Use_Parents_Somatic_Complaints_Parents_Broad_Behavioral_And_Emotional_Dysregulation_Self_Report_Parents_Overall_Externalizing_Internalizing_Issues_Spouse_Report_ExternalScore	p_Parents_Drug_Use_Parents_Tobacco_Use*p_Parents_Tobacco_Use_Parents_Somatic_Complaints*p_Parents_Somatic_Complaints_Parents_Broad_Behavioral_And_Emotional_Dysregulation_Self_Report*p_Parents_Broad_Behavioral_And_Emotional_Dysregulation_Self_Report_Parents_Overall_Externalizing_Internalizing_Issues_Spouse_Report*p_Parents_Overall_Externalizing_Internalizing_Issues_Spouse_Report_ExternalScore
Ind_Parents_Overall_Externalizing_Internalizing_Issues_Spouse_Report_ExternalScore	p_Parents_Overall_Externalizing_Internalizing_Issues_Spouse_Report_ExternalScore	:=	Ind_Parents_Overall_Externalizing_Internalizing_Issues_Spouse_Report_ExternalScore	0.201395	0.176316	0.225621	0	0.200647	Ind_Parents_Overall_Externalizing_Internalizing_Issues_Spouse_Report_ExternalScore	p_Parents_Overall_Externalizing_Internalizing_Issues_Spouse_Report_ExternalScore
Ind_Parents_Somatic_Complaints_PRS_ExternalScore	p_Parents_Somatic_Complaints_PRS*p_PRS_ExternalScore	:=	Ind_Parents_Somatic_Complaints_PRS_ExternalScore	0.00204951	0.000411	0.00379329	0.0147821	0.00204945	Ind_Parents_Somatic_Complaints_PRS_ExternalScore	p_Parents_Somatic_Complaints_PRS*p_PRS_ExternalScore
Ind_Parents_Somatic_Complaints_Parents_Broad_Behavioral_And_Emotional_Dysregulation_Self_Report_ExternalScore	p_Parents_Somatic_Complaints_Parents_Broad_Behavioral_And_Emotional_Dysregulation_Self_Report*p_Parents_Broad_Behavioral_And_Emotional_Dysregulation_Self_Report_ExternalScore	:=	Ind_Parents_Somatic_Complaints_Parents_Broad_Behavioral_And_Emotional_Dysregulation_Self_Report_ExternalScore	-0.0327261	-0.0427968	-0.0236688	6.5e-11	-0.0327252	Ind_Parents_Somatic_Complaints_Parents_Broad_Behavioral_And_Emotional_Dysregulation_Self_Report_ExternalScore	p_Parents_Somatic_Complaints_Parents_Broad_Behavioral_And_Emotional_Dysregulation_Self_Report*p_Parents_Broad_Behavioral_And_Emotional_Dysregulation_Self_Report_ExternalScore
Ind_Parents_Somatic_Complaints_Parents_Broad_Behavioral_And_Emotional_Dysregulation_Self_Report_PRS_ExternalScore	p_Parents_Somatic_Complaints_Parents_Broad_Behavioral_And_Emotional_Dysregulation_Self_Report*p_Parents_Broad_Behavioral_And_Emotional_Dysregulation_Self_Report_PRS*p_PRS_ExternalScore	:=	Ind_Parents_Somatic_Complaints_Parents_Broad_Behavioral_And_Emotional_Dysregulation_Self_Report_PRS_ExternalScore	-0.00112336	-0.00198403	-0.000314	0.00749662	-0.00112333	Ind_Parents_Somatic_Complaints_Parents_Broad_Behavioral_And_Emotional_Dysregulation_Self_Report_PRS_ExternalScore	p_Parents_Somatic_Complaints_Parents_Broad_Behavioral_And_Emotional_Dysregulation_Self_Report*p_Parents_Broad_Behavioral_And_Emotional_Dysregulation_Self_Report_PRS*p_PRS_ExternalScore
Ind_Parents_Somatic_Complaints_Parents_Broad_Behavioral_And_Emotional_Dysregulation_Self_Report_Parents_Overall_Externalizing_Internalizing_Issues_Spouse_Report_ExternalScore	p_Parents_Somatic_Complaints_Parents_Broad_Behavioral_And_Emotional_Dysregulation_Self_Report*p_Parents_Broad_Behavioral_And_Emotional_Dysregulation_Self_Report_Parents_Overall_Externalizing_Internalizing_Issues_Spouse_Report*p_Parents_Overall_Externalizing_Internalizing_Issues_Spouse_Report_ExternalScore	:=	Ind_Parents_Somatic_Complaints_Parents_Broad_Behavioral_And_Emotional_Dysregulation_Self_Report_Parents_Overall_Externalizing_Internalizing_Issues_Spouse_Report_ExternalScore	0.0276595	0.0234499	0.0328522	0	0.0276587	Ind_Parents_Somatic_Complaints_Parents_Broad_Behavioral_And_Emotional_Dysregulation_Self_Report_Parents_Overall_Externalizing_Internalizing_Issues_Spouse_Report_ExternalScore	p_Parents_Somatic_Complaints_Parents_Broad_Behavioral_And_Emotional_Dysregulation_Self_Report*p_Parents_Broad_Behavioral_And_Emotional_Dysregulation_Self_Report_Parents_Overall_Externalizing_Internalizing_Issues_Spouse_Report*p_Parents_Overall_Externalizing_Internalizing_Issues_Spouse_Report_ExternalScore
Ind_Parents_Tobacco_Use_ExternalScore	p_Parents_Tobacco_Use_ExternalScore	:=	Ind_Parents_Tobacco_Use_ExternalScore	0.0498659	0.0269401	0.0728377	2.98e-05	0.0498646	Ind_Parents_Tobacco_Use_ExternalScore	p_Parents_Tobacco_Use_ExternalScore
Ind_Parents_Tobacco_Use_PRS_ExternalScore	p_Parents_Tobacco_Use_PRS*p_PRS_ExternalScore	:=	Ind_Parents_Tobacco_Use_PRS_ExternalScore	0.00498408	0.00293196	0.00726013	6.56e-06	0.00498394	Ind_Parents_Tobacco_Use_PRS_ExternalScore	p_Parents_Tobacco_Use_PRS*p_PRS_ExternalScore
Ind_Parents_Tobacco_Use_Parents_Overall_Externalizing_Internalizing_Issues_Spouse_Report_ExternalScore	p_Parents_Tobacco_Use_Parents_Overall_Externalizing_Internalizing_Issues_Spouse_Report*p_Parents_Overall_Externalizing_Internalizing_Issues_Spouse_Report_ExternalScore	:=	Ind_Parents_Tobacco_Use_Parents_Overall_Externalizing_Internalizing_Issues_Spouse_Report_ExternalScore	0.0117296	0.00710752	0.0172099	6.59e-06	0.0117293	Ind_Parents_Tobacco_Use_Parents_Overall_Externalizing_Internalizing_Issues_Spouse_Report_ExternalScore	p_Parents_Tobacco_Use_Parents_Overall_Externalizing_Internalizing_Issues_Spouse_Report*p_Parents_Overall_Externalizing_Internalizing_Issues_Spouse_Report_ExternalScore
Ind_Parents_Tobacco_Use_Parents_Somatic_Complaints_PRS_ExternalScore	p_Parents_Tobacco_Use_Parents_Somatic_Complaints*p_Parents_Somatic_Complaints_PRS*p_PRS_ExternalScore	:=	Ind_Parents_Tobacco_Use_Parents_Somatic_Complaints_PRS_ExternalScore	0.000152	2.86e-05	0.000305	0.0209814	0.000152	Ind_Parents_Tobacco_Use_Parents_Somatic_Complaints_PRS_ExternalScore	p_Parents_Tobacco_Use_Parents_Somatic_Complaints*p_Parents_Somatic_Complaints_PRS*p_PRS_ExternalScore
Ind_Parents_Tobacco_Use_Parents_Somatic_Complaints_Parents_Broad_Behavioral_And_Emotional_Dysregulation_Self_Report_ExternalScore	p_Parents_Tobacco_Use_Parents_Somatic_Complaints*p_Parents_Somatic_Complaints_Parents_Broad_Behavioral_And_Emotional_Dysregulation_Self_Report*p_Parents_Broad_Behavioral_And_Emotional_Dysregulation_Self_Report_ExternalScore	:=	Ind_Parents_Tobacco_Use_Parents_Somatic_Complaints_Parents_Broad_Behavioral_And_Emotional_Dysregulation_Self_Report_ExternalScore	-0.00242155	-0.00363455	-0.00136202	4.39e-05	-0.00242148	Ind_Parents_Tobacco_Use_Parents_Somatic_Complaints_Parents_Broad_Behavioral_And_Emotional_Dysregulation_Self_Report_ExternalScore	p_Parents_Tobacco_Use_Parents_Somatic_Complaints*p_Parents_Somatic_Complaints_Parents_Broad_Behavioral_And_Emotional_Dysregulation_Self_Report*p_Parents_Broad_Behavioral_And_Emotional_Dysregulation_Self_Report_ExternalScore
Ind_Parents_Tobacco_Use_Parents_Somatic_Complaints_Parents_Broad_Behavioral_And_Emotional_Dysregulation_Self_Report_PRS_ExternalScore	p_Parents_Tobacco_Use_Parents_Somatic_Complaints*p_Parents_Somatic_Complaints_Parents_Broad_Behavioral_And_Emotional_Dysregulation_Self_Report*p_Parents_Broad_Behavioral_And_Emotional_Dysregulation_Self_Report_PRS*p_PRS_ExternalScore	:=	Ind_Parents_Tobacco_Use_Parents_Somatic_Complaints_Parents_Broad_Behavioral_And_Emotional_Dysregulation_Self_Report_PRS_ExternalScore	-8.31e-05	-0.00016	-1.9e-05	0.0160553	-8.31e-05	Ind_Parents_Tobacco_Use_Parents_Somatic_Complaints_Parents_Broad_Behavioral_And_Emotional_Dysregulation_Self_Report_PRS_ExternalScore	p_Parents_Tobacco_Use_Parents_Somatic_Complaints*p_Parents_Somatic_Complaints_Parents_Broad_Behavioral_And_Emotional_Dysregulation_Self_Report*p_Parents_Broad_Behavioral_And_Emotional_Dysregulation_Self_Report_PRS*p_PRS_ExternalScore
Ind_Parents_Tobacco_Use_Parents_Somatic_Complaints_Parents_Broad_Behavioral_And_Emotional_Dysregulation_Self_Report_Parents_Overall_Externalizing_Internalizing_Issues_Spouse_Report_ExternalScore	p_Parents_Tobacco_Use_Parents_Somatic_Complaints*p_Parents_Somatic_Complaints_Parents_Broad_Behavioral_And_Emotional_Dysregulation_Self_Report*p_Parents_Broad_Behavioral_And_Emotional_Dysregulation_Self_Report_Parents_Overall_Externalizing_Internalizing_Issues_Spouse_Report*p_Parents_Overall_Externalizing_Internalizing_Issues_Spouse_Report_ExternalScore	:=	Ind_Parents_Tobacco_Use_Parents_Somatic_Complaints_Parents_Broad_Behavioral_And_Emotional_Dysregulation_Self_Report_Parents_Overall_Externalizing_Internalizing_Issues_Spouse_Report_ExternalScore	0.00204664	0.00130531	0.00291921	6.36e-07	0.00204659	Ind_Parents_Tobacco_Use_Parents_Somatic_Complaints_Parents_Broad_Behavioral_And_Emotional_Dysregulation_Self_Report_Parents_Overall_Externalizing_Internalizing_Issues_Spouse_Report_ExternalScore	p_Parents_Tobacco_Use_Parents_Somatic_Complaints*p_Parents_Somatic_Complaints_Parents_Broad_Behavioral_And_Emotional_Dysregulation_Self_Report*p_Parents_Broad_Behavioral_And_Emotional_Dysregulation_Self_Report_Parents_Overall_Externalizing_Internalizing_Issues_Spouse_Report*p_Parents_Overall_Externalizing_Internalizing_Issues_Spouse_Report_ExternalScore
Tot_PRS_ExternalScore	p_PRS_ExternalScore+Ind_PRS_ExternalScore	:=	Tot_PRS_ExternalScore	0.142779	0.10114	0.17735	7.77e-15	0.142777	Tot_PRS_ExternalScore	p_PRS_ExternalScore+Ind_PRS_ExternalScore
Tot_Parents_Alcohol_General_Substance_Use_ExternalScore	p_Parents_Alcohol_General_Substance_Use_ExternalScore+Ind_Parents_Alcohol_General_Substance_Use_ExternalScore+Ind_Parents_Alcohol_General_Substance_Use_PRS_ExternalScore+Ind_Parents_Alcohol_General_Substance_Use_Parents_Broad_Behavioral_And_Emotional_Dysregulation_Self_Report_ExternalScore+Ind_Parents_Alcohol_General_Substance_Use_Parents_Broad_Behavioral_And_Emotional_Dysregulation_Self_Report_P…	:=	Tot_Parents_Alcohol_General_Substance_Use_ExternalScore	0.767411	0.715909	0.814931	0	0.767389	Tot_Parents_Alcohol_General_Substance_Use_ExternalScore	p_Parents_Alcohol_General_Substance_Use_ExternalScore+Ind_Parents_Alcohol_General_Substance_Use_ExternalScore+Ind_Parents_Alcohol_General_Substance_Use_PRS_ExternalScore+Ind_Parents_Alcohol_General_Substance_Use_Parents_Broad_Behavioral_And_Emotional_Dysregulation_Self_Report_ExternalScore+Ind_Parents_Alcohol_General_Substance_Use_Parents_Broad_Behavioral_And_Emotional_Dysregulation_Self_Report_P…
Tot_Parents_Broad_Behavioral_And_Emotional_Dysregulation_Self_Report_ExternalScore	p_Parents_Broad_Behavioral_And_Emotional_Dysregulation_Self_Report_ExternalScore+Ind_Parents_Broad_Behavioral_And_Emotional_Dysregulation_Self_Report_ExternalScore+Ind_Parents_Broad_Behavioral_And_Emotional_Dysregulation_Self_Report_PRS_ExternalScore+Ind_Parents_Broad_Behavioral_And_Emotional_Dysregulation_Self_Report_Parents_Overall_Externalizing_Internalizing_Issues_Spouse_Report_ExternalScore	:=	Tot_Parents_Broad_Behavioral_And_Emotional_Dysregulation_Self_Report_ExternalScore	-0.0806751	-0.118731	-0.0427545	3.74e-05	-0.0803881	Tot_Parents_Broad_Behavioral_And_Emotional_Dysregulation_Self_Report_ExternalScore	p_Parents_Broad_Behavioral_And_Emotional_Dysregulation_Self_Report_ExternalScore+Ind_Parents_Broad_Behavioral_And_Emotional_Dysregulation_Self_Report_ExternalScore+Ind_Parents_Broad_Behavioral_And_Emotional_Dysregulation_Self_Report_PRS_ExternalScore+Ind_Parents_Broad_Behavioral_And_Emotional_Dysregulation_Self_Report_Parents_Overall_Externalizing_Internalizing_Issues_Spouse_Report_ExternalScore
Tot_Parents_Overall_Externalizing_Internalizing_Issues_Spouse_Report_ExternalScore	p_Parents_Overall_Externalizing_Internalizing_Issues_Spouse_Report_ExternalScore+Ind_Parents_Overall_Externalizing_Internalizing_Issues_Spouse_Report_ExternalScore	:=	Tot_Parents_Overall_Externalizing_Internalizing_Issues_Spouse_Report_ExternalScore	0.402789	0.352633	0.451242	0	0.401294	Tot_Parents_Overall_Externalizing_Internalizing_Issues_Spouse_Report_ExternalScore	p_Parents_Overall_Externalizing_Internalizing_Issues_Spouse_Report_ExternalScore+Ind_Parents_Overall_Externalizing_Internalizing_Issues_Spouse_Report_ExternalScore
Tot_Parents_Tobacco_Use_ExternalScore	p_Parents_Tobacco_Use_ExternalScore+Ind_Parents_Tobacco_Use_ExternalScore+Ind_Parents_Tobacco_Use_PRS_ExternalScore+Ind_Parents_Tobacco_Use_Parents_Overall_Externalizing_Internalizing_Issues_Spouse_Report_ExternalScore+Ind_Parents_Tobacco_Use_Parents_Somatic_Complaints_PRS_ExternalScore+Ind_Parents_Tobacco_Use_Parents_Somatic_Complaints_Parents_Broad_Behavioral_And_Emotional_Dysregulation_Self_Re…	:=	Tot_Parents_Tobacco_Use_ExternalScore	0.116139	0.0695908	0.162834	1.33e-06	0.116136	Tot_Parents_Tobacco_Use_ExternalScore	p_Parents_Tobacco_Use_ExternalScore+Ind_Parents_Tobacco_Use_ExternalScore+Ind_Parents_Tobacco_Use_PRS_ExternalScore+Ind_Parents_Tobacco_Use_Parents_Overall_Externalizing_Internalizing_Issues_Spouse_Report_ExternalScore+Ind_Parents_Tobacco_Use_Parents_Somatic_Complaints_PRS_ExternalScore+Ind_Parents_Tobacco_Use_Parents_Somatic_Complaints_Parents_Broad_Behavioral_And_Emotional_Dysregulation_Self_Re…
Tot_Parents_Somatic_Complaints_ExternalScore	Ind_Parents_Somatic_Complaints_PRS_ExternalScore+Ind_Parents_Somatic_Complaints_Parents_Broad_Behavioral_And_Emotional_Dysregulation_Self_Report_ExternalScore+Ind_Parents_Somatic_Complaints_Parents_Broad_Behavioral_And_Emotional_Dysregulation_Self_Report_PRS_ExternalScore+Ind_Parents_Somatic_Complaints_Parents_Broad_Behavioral_And_Emotional_Dysregulation_Self_Report_Parents_Overall_Externalizing_…	:=	Tot_Parents_Somatic_Complaints_ExternalScore	-0.00414046	-0.013517	0.00506902	0.374096	-0.00414035	Tot_Parents_Somatic_Complaints_ExternalScore	Ind_Parents_Somatic_Complaints_PRS_ExternalScore+Ind_Parents_Somatic_Complaints_Parents_Broad_Behavioral_And_Emotional_Dysregulation_Self_Report_ExternalScore+Ind_Parents_Somatic_Complaints_Parents_Broad_Behavioral_And_Emotional_Dysregulation_Self_Report_PRS_ExternalScore+Ind_Parents_Somatic_Complaints_Parents_Broad_Behavioral_And_Emotional_Dysregulation_Self_Report_Parents_Overall_Externalizing_…
Tot_Parents_Drug_Use_ExternalScore	Ind_Parents_Drug_Use_Parents_Alcohol_General_Substance_Use_ExternalScore+Ind_Parents_Drug_Use_Parents_Alcohol_General_Substance_Use_PRS_ExternalScore+Ind_Parents_Drug_Use_Parents_Alcohol_General_Substance_Use_Parents_Broad_Behavioral_And_Emotional_Dysregulation_Self_Report_ExternalScore+Ind_Parents_Drug_Use_Parents_Alcohol_General_Substance_Use_Parents_Broad_Behavioral_And_Emotional_Dysregulation…	:=	Tot_Parents_Drug_Use_ExternalScore	0.187293	0.171752	0.201236	0	0.187288	Tot_Parents_Drug_Use_ExternalScore	Ind_Parents_Drug_Use_Parents_Alcohol_General_Substance_Use_ExternalScore+Ind_Parents_Drug_Use_Parents_Alcohol_General_Substance_Use_PRS_ExternalScore+Ind_Parents_Drug_Use_Parents_Alcohol_General_Substance_Use_Parents_Broad_Behavioral_And_Emotional_Dysregulation_Self_Report_ExternalScore+Ind_Parents_Drug_Use_Parents_Alcohol_General_Substance_Use_Parents_Broad_Behavioral_And_Emotional_Dysregulation…
