# Supplementary material for: Hillclimb-Causal Inference: a data-driven approach to identify causal pathways among parental behaviors, genetic risk, and externalizing behaviors in children
Source: J Am Med Inform Assoc. 2025 Sep 17;32(12):1936–46. doi: 10.1093/jamia/ocaf153 (PMC12646382; doi:10.1093/jamia/ocaf153)
Supplement: ocaf153_Supplementary_Data [file ocaf153_supplementary_data.zip › Table S8. SEM.xls]

## Sheet: Table S8. SEM  – European desce
lhs	rhs	op	label	est	ci.lower	ci.upper	pvalue	std.all	lhs_full	rhs_full
ExternalScore	PRS	~	p_PRS_ExternalScore	0.0874645	0.062962	0.11195	3.02e-11	0.0876885	cbcl_scr_syn_external_t	PRS
ExternalScore	Parent_Total_Behavioral_Score_Self_Report	~	p_Parent_Total_Behavioral_Score_Self_Report_ExternalScore	-0.0854561	-0.113729	-0.053351	1.98e-08	-0.0854023	cbcl_scr_syn_external_t	abcl_scr_sub_use_alcohol_t, abcl_scr_sub_use_t_mean
Parents_Broad_Behavioral_And_Emotional_Dysregulation_Self_Report	Parent_Total_Behavioral_Score_Self_Report	~	p_Parent_Total_Behavioral_Score_Self_Report_Parents_Broad_Behavioral_And_Emotional_Dysregulation_Self_Report	0.218291	0.187376	0.251216	0	0.218643	abcl_scr_prob_aggressive_t, abcl_scr_prob_rulebreak_t, abcl_scr_prob_external_t, abcl_scr_prob_internal_t, abcl_scr_prob_total_t	abcl_scr_sub_use_alcohol_t, abcl_scr_sub_use_t_mean
ExternalScore	Parents_Broad_Behavioral_And_Emotional_Dysregulation_Self_Report	~	p_Parents_Broad_Behavioral_And_Emotional_Dysregulation_Self_Report_ExternalScore	0.213552	0.174979	0.249645	0	0.213074	cbcl_scr_syn_external_t	abcl_scr_prob_aggressive_t, abcl_scr_prob_rulebreak_t, abcl_scr_prob_external_t, abcl_scr_prob_internal_t, abcl_scr_prob_total_t
Parents_Intrusive_Behaviors	Parents_Broad_Behavioral_And_Emotional_Dysregulation_Self_Report	~	p_Parents_Broad_Behavioral_And_Emotional_Dysregulation_Self_Report_Parents_Intrusive_Behaviors	0.091323	0.0530826	0.131575	5.59e-06	0.0909944	abcl_scr_sub_use_tobacco_t	abcl_scr_prob_aggressive_t, abcl_scr_prob_rulebreak_t, abcl_scr_prob_external_t, abcl_scr_prob_internal_t, abcl_scr_prob_total_t
ExternalScore	Parents_Intrusive_Behaviors	~	p_Parents_Intrusive_Behaviors_ExternalScore	0.0215543	-0.010292	0.0546922	0.171332	0.0215836	cbcl_scr_syn_external_t	abcl_scr_sub_use_tobacco_t
Parents_Intrusive_Behaviors	Parent_Total_Behavioral_Score_Self_Report	~	p_Parent_Total_Behavioral_Score_Self_Report_Parents_Intrusive_Behaviors	0.317788	0.274203	0.362498	0	0.317156	abcl_scr_sub_use_tobacco_t	abcl_scr_sub_use_alcohol_t, abcl_scr_sub_use_t_mean
ExternalScore	Parents_Alcohol_General_Substance_Use	~	p_Parents_Alcohol_General_Substance_Use_ExternalScore	0.282974	0.24592	0.317618	0	0.283702	cbcl_scr_syn_external_t	asr_scr_aggressive_t, asr_scr_antisocial_t, asr_scr_rulebreak_t, asr_scr_external_t
Parent_Total_Behavioral_Score_Self_Report	Parents_Alcohol_General_Substance_Use	~	p_Parents_Alcohol_General_Substance_Use_Parent_Total_Behavioral_Score_Self_Report	0.100041	0.0668981	0.133977	2.6e-09	0.100362	abcl_scr_sub_use_alcohol_t, abcl_scr_sub_use_t_mean	asr_scr_aggressive_t, asr_scr_antisocial_t, asr_scr_rulebreak_t, asr_scr_external_t
Parents_Broad_Behavioral_And_Emotional_Dysregulation_Self_Report	Parents_Alcohol_General_Substance_Use	~	p_Parents_Alcohol_General_Substance_Use_Parents_Broad_Behavioral_And_Emotional_Dysregulation_Self_Report	0.327977	0.292555	0.365465	0	0.32956	abcl_scr_prob_aggressive_t, abcl_scr_prob_rulebreak_t, abcl_scr_prob_external_t, abcl_scr_prob_internal_t, abcl_scr_prob_total_t	asr_scr_aggressive_t, asr_scr_antisocial_t, asr_scr_rulebreak_t, asr_scr_external_t
Parents_Intrusive_Behaviors	Parents_Alcohol_General_Substance_Use	~	p_Parents_Alcohol_General_Substance_Use_Parents_Intrusive_Behaviors	0.0422651	0.000722	0.0825439	0.0363066	0.0423163	abcl_scr_sub_use_tobacco_t	asr_scr_aggressive_t, asr_scr_antisocial_t, asr_scr_rulebreak_t, asr_scr_external_t
Parents_Overall_Externalizing_Internalizing_Issues_Spouse_Report	Parents_Alcohol_General_Substance_Use	~	p_Parents_Alcohol_General_Substance_Use_Parents_Overall_Externalizing_Internalizing_Issues_Spouse_Report	0.0279536	-0.0178435	0.0747405	0.252634	0.0279596	asr_scr_somaticpr_t	asr_scr_aggressive_t, asr_scr_antisocial_t, asr_scr_rulebreak_t, asr_scr_external_t
ExternalScore	Parents_Overall_Externalizing_Internalizing_Issues_Spouse_Report	~	p_Parents_Overall_Externalizing_Internalizing_Issues_Spouse_Report_ExternalScore	0.0732809	0.0394439	0.10385	3.8e-06	0.0734538	cbcl_scr_syn_external_t	asr_scr_somaticpr_t
PRS	Parents_Overall_Externalizing_Internalizing_Issues_Spouse_Report	~	p_Parents_Overall_Externalizing_Internalizing_Issues_Spouse_Report_PRS	0.0405225	0.011369	0.0705411	0.00879698	0.0405144	PRS	asr_scr_somaticpr_t
Parent_Total_Behavioral_Score_Self_Report	Parents_Overall_Externalizing_Internalizing_Issues_Spouse_Report	~	p_Parents_Overall_Externalizing_Internalizing_Issues_Spouse_Report_Parent_Total_Behavioral_Score_Self_Report	0.00611922	-0.0270717	0.0352219	0.702757	0.00613752	abcl_scr_sub_use_alcohol_t, abcl_scr_sub_use_t_mean	asr_scr_somaticpr_t
Parents_Broad_Behavioral_And_Emotional_Dysregulation_Self_Report	Parents_Overall_Externalizing_Internalizing_Issues_Spouse_Report	~	p_Parents_Overall_Externalizing_Internalizing_Issues_Spouse_Report_Parents_Broad_Behavioral_And_Emotional_Dysregulation_Self_Report	0.178485	0.144698	0.211332	0	0.179308	abcl_scr_prob_aggressive_t, abcl_scr_prob_rulebreak_t, abcl_scr_prob_external_t, abcl_scr_prob_internal_t, abcl_scr_prob_total_t	asr_scr_somaticpr_t
Parents_Tobacco_Use	Parents_Alcohol_General_Substance_Use	~	p_Parents_Alcohol_General_Substance_Use_Parents_Tobacco_Use	0.470585	0.428073	0.516558	0	0.470585	asr_scr_intrusive_t	asr_scr_aggressive_t, asr_scr_antisocial_t, asr_scr_rulebreak_t, asr_scr_external_t
PRS	Parents_Tobacco_Use	~	p_Parents_Tobacco_Use_PRS	0.0260514	-0.00725985	0.0561047	0.091182	0.0260517	PRS	asr_scr_intrusive_t
Parents_Overall_Externalizing_Internalizing_Issues_Spouse_Report	Parents_Tobacco_Use	~	p_Parents_Tobacco_Use_Parents_Overall_Externalizing_Internalizing_Issues_Spouse_Report	0.011201	-0.0258271	0.0456418	0.539649	0.0112034	asr_scr_somaticpr_t	asr_scr_intrusive_t
Parents_Somatic_Complaints	Parents_Tobacco_Use	~	p_Parents_Tobacco_Use_Parents_Somatic_Complaints	0.00690191	-0.0318028	0.049309	0.744627	0.00690201	abcl_scr_sub_use_drugs_t	asr_scr_intrusive_t
Parent_Total_Behavioral_Score_Self_Report	Parents_Somatic_Complaints	~	p_Parents_Somatic_Complaints_Parent_Total_Behavioral_Score_Self_Report	0.46468	0.429941	0.497843	0	0.466163	abcl_scr_sub_use_alcohol_t, abcl_scr_sub_use_t_mean	abcl_scr_sub_use_drugs_t
Parents_Broad_Behavioral_And_Emotional_Dysregulation_Self_Report	Parents_Somatic_Complaints	~	p_Parents_Somatic_Complaints_Parents_Broad_Behavioral_And_Emotional_Dysregulation_Self_Report	0.0881115	0.0538296	0.12293	7.14e-07	0.0885355	abcl_scr_prob_aggressive_t, abcl_scr_prob_rulebreak_t, abcl_scr_prob_external_t, abcl_scr_prob_internal_t, abcl_scr_prob_total_t	abcl_scr_sub_use_drugs_t
Parents_Overall_Externalizing_Internalizing_Issues_Spouse_Report	Parents_Somatic_Complaints	~	p_Parents_Somatic_Complaints_Parents_Overall_Externalizing_Internalizing_Issues_Spouse_Report	0.0419706	0.00877199	0.0746458	0.00934228	0.041979	asr_scr_somaticpr_t	abcl_scr_sub_use_drugs_t
Parents_Alcohol_General_Substance_Use	Parents_Drug_Use	~	p_Parents_Drug_Use_Parents_Alcohol_General_Substance_Use	0.699594	0.668863	0.729986	0	0.699594	asr_scr_aggressive_t, asr_scr_antisocial_t, asr_scr_rulebreak_t, asr_scr_external_t	asr_scr_avoidant_t, asr_scr_anxdep_t, asr_scr_depress_t, asr_scr_attention_t, asr_scr_adhd_t, asr_scr_inattention_t, asr_scr_hyperactive_t, asr_scr_internal_t, asr_scr_totprob_t
Parents_Overall_Externalizing_Internalizing_Issues_Spouse_Report	Parents_Drug_Use	~	p_Parents_Drug_Use_Parents_Overall_Externalizing_Internalizing_Issues_Spouse_Report	0.50831	0.458908	0.558805	0	0.508419	asr_scr_somaticpr_t	asr_scr_avoidant_t, asr_scr_anxdep_t, asr_scr_depress_t, asr_scr_attention_t, asr_scr_adhd_t, asr_scr_inattention_t, asr_scr_hyperactive_t, asr_scr_internal_t, asr_scr_totprob_t
Parents_Somatic_Complaints	Parents_Drug_Use	~	p_Parents_Drug_Use_Parents_Somatic_Complaints	0.0915637	0.0508871	0.137793	2.2e-05	0.091565	abcl_scr_sub_use_drugs_t	asr_scr_avoidant_t, asr_scr_anxdep_t, asr_scr_depress_t, asr_scr_attention_t, asr_scr_adhd_t, asr_scr_inattention_t, asr_scr_hyperactive_t, asr_scr_internal_t, asr_scr_totprob_t
ExternalScore	ExternalScore	~~		0.783839	0.748394	0.821469	0	0.788061	cbcl_scr_syn_external_t	cbcl_scr_syn_external_t
Parents_Broad_Behavioral_And_Emotional_Dysregulation_Self_Report	Parents_Broad_Behavioral_And_Emotional_Dysregulation_Self_Report	~~		0.698933	0.654947	0.747169	0	0.70586	abcl_scr_prob_aggressive_t, abcl_scr_prob_rulebreak_t, abcl_scr_prob_external_t, abcl_scr_prob_internal_t, abcl_scr_prob_total_t	abcl_scr_prob_aggressive_t, abcl_scr_prob_rulebreak_t, abcl_scr_prob_external_t, abcl_scr_prob_internal_t, abcl_scr_prob_total_t
Parents_Intrusive_Behaviors	Parents_Intrusive_Behaviors	~~		0.861598	0.740441	1.01797	0	0.863885	abcl_scr_sub_use_tobacco_t	abcl_scr_sub_use_tobacco_t
Parent_Total_Behavioral_Score_Self_Report	Parent_Total_Behavioral_Score_Self_Report	~~		0.760217	0.715865	0.807654	0	0.765275	abcl_scr_sub_use_alcohol_t, abcl_scr_sub_use_t_mean	abcl_scr_sub_use_alcohol_t, abcl_scr_sub_use_t_mean
Parents_Overall_Externalizing_Internalizing_Issues_Spouse_Report	Parents_Overall_Externalizing_Internalizing_Issues_Spouse_Report	~~		0.710238	0.66635	0.756194	0	0.710707	asr_scr_somaticpr_t	asr_scr_somaticpr_t
PRS	PRS	~~		0.997015	0.953265	1.04009	0	0.997272	PRS	PRS
Parents_Tobacco_Use	Parents_Tobacco_Use	~~		0.778369	0.690646	0.854286	0	0.778549	asr_scr_intrusive_t	asr_scr_intrusive_t
Parents_Somatic_Complaints	Parents_Somatic_Complaints	~~		0.990894	0.857628	1.12818	0	0.991152	abcl_scr_sub_use_drugs_t	abcl_scr_sub_use_drugs_t
Parents_Alcohol_General_Substance_Use	Parents_Alcohol_General_Substance_Use	~~		0.510449	0.476164	0.541465	0	0.510568	asr_scr_aggressive_t, asr_scr_antisocial_t, asr_scr_rulebreak_t, asr_scr_external_t	asr_scr_aggressive_t, asr_scr_antisocial_t, asr_scr_rulebreak_t, asr_scr_external_t
Parents_Drug_Use	Parents_Drug_Use	~~		0.999768	0.999768	0.999768	NA	1	asr_scr_avoidant_t, asr_scr_anxdep_t, asr_scr_depress_t, asr_scr_attention_t, asr_scr_adhd_t, asr_scr_inattention_t, asr_scr_hyperactive_t, asr_scr_internal_t, asr_scr_totprob_t	asr_scr_avoidant_t, asr_scr_anxdep_t, asr_scr_depress_t, asr_scr_attention_t, asr_scr_adhd_t, asr_scr_inattention_t, asr_scr_hyperactive_t, asr_scr_internal_t, asr_scr_totprob_t
Ind_PRS_ExternalScore	p_PRS_ExternalScore	:=	Ind_PRS_ExternalScore	0.0874645	0.062962	0.11195	3.16e-11	0.0876885	Ind_PRS_ExternalScore	p_PRS_ExternalScore
Ind_Parent_Total_Behavioral_Score_Self_Report_ExternalScore	p_Parent_Total_Behavioral_Score_Self_Report_ExternalScore	:=	Ind_Parent_Total_Behavioral_Score_Self_Report_ExternalScore	-0.0854561	-0.113729	-0.053351	2.05e-08	-0.0854023	Ind_Parent_Total_Behavioral_Score_Self_Report_ExternalScore	p_Parent_Total_Behavioral_Score_Self_Report_ExternalScore
Ind_Parent_Total_Behavioral_Score_Self_Report_Parents_Broad_Behavioral_And_Emotional_Dysregulation_Self_Report_ExternalScore	p_Parent_Total_Behavioral_Score_Self_Report_Parents_Broad_Behavioral_And_Emotional_Dysregulation_Self_Report*p_Parents_Broad_Behavioral_And_Emotional_Dysregulation_Self_Report_ExternalScore	:=	Ind_Parent_Total_Behavioral_Score_Self_Report_Parents_Broad_Behavioral_And_Emotional_Dysregulation_Self_Report_ExternalScore	0.0466165	0.0365877	0.0568288	0	0.0465871	Ind_Parent_Total_Behavioral_Score_Self_Report_Parents_Broad_Behavioral_And_Emotional_Dysregulation_Self_Report_ExternalScore	p_Parent_Total_Behavioral_Score_Self_Report_Parents_Broad_Behavioral_And_Emotional_Dysregulation_Self_Report*p_Parents_Broad_Behavioral_And_Emotional_Dysregulation_Self_Report_ExternalScore
Ind_Parent_Total_Behavioral_Score_Self_Report_Parents_Broad_Behavioral_And_Emotional_Dysregulation_Self_Report_Parents_Intrusive_Behaviors_ExternalScore	p_Parent_Total_Behavioral_Score_Self_Report_Parents_Broad_Behavioral_And_Emotional_Dysregulation_Self_Report*p_Parents_Broad_Behavioral_And_Emotional_Dysregulation_Self_Report_Parents_Intrusive_Behaviors*p_Parents_Intrusive_Behaviors_ExternalScore	:=	Ind_Parent_Total_Behavioral_Score_Self_Report_Parents_Broad_Behavioral_And_Emotional_Dysregulation_Self_Report_Parents_Intrusive_Behaviors_ExternalScore	0.00043	-0.000173	0.00119754	0.209304	0.000429	Ind_Parent_Total_Behavioral_Score_Self_Report_Parents_Broad_Behavioral_And_Emotional_Dysregulation_Self_Report_Parents_Intrusive_Behaviors_ExternalScore	p_Parent_Total_Behavioral_Score_Self_Report_Parents_Broad_Behavioral_And_Emotional_Dysregulation_Self_Report*p_Parents_Broad_Behavioral_And_Emotional_Dysregulation_Self_Report_Parents_Intrusive_Behaviors*p_Parents_Intrusive_Behaviors_ExternalScore
Ind_Parent_Total_Behavioral_Score_Self_Report_Parents_Intrusive_Behaviors_ExternalScore	p_Parent_Total_Behavioral_Score_Self_Report_Parents_Intrusive_Behaviors*p_Parents_Intrusive_Behaviors_ExternalScore	:=	Ind_Parent_Total_Behavioral_Score_Self_Report_Parents_Intrusive_Behaviors_ExternalScore	0.00684968	-0.00334545	0.0167275	0.165359	0.00684536	Ind_Parent_Total_Behavioral_Score_Self_Report_Parents_Intrusive_Behaviors_ExternalScore	p_Parent_Total_Behavioral_Score_Self_Report_Parents_Intrusive_Behaviors*p_Parents_Intrusive_Behaviors_ExternalScore
Ind_Parents_Alcohol_General_Substance_Use_ExternalScore	p_Parents_Alcohol_General_Substance_Use_ExternalScore	:=	Ind_Parents_Alcohol_General_Substance_Use_ExternalScore	0.282974	0.24592	0.317618	0	0.283702	Ind_Parents_Alcohol_General_Substance_Use_ExternalScore	p_Parents_Alcohol_General_Substance_Use_ExternalScore
Ind_Parents_Alcohol_General_Substance_Use_Parent_Total_Behavioral_Score_Self_Report_ExternalScore	p_Parents_Alcohol_General_Substance_Use_Parent_Total_Behavioral_Score_Self_Report*p_Parent_Total_Behavioral_Score_Self_Report_ExternalScore	:=	Ind_Parents_Alcohol_General_Substance_Use_Parent_Total_Behavioral_Score_Self_Report_ExternalScore	-0.00854914	-0.0129574	-0.00478661	7.26e-05	-0.00857114	Ind_Parents_Alcohol_General_Substance_Use_Parent_Total_Behavioral_Score_Self_Report_ExternalScore	p_Parents_Alcohol_General_Substance_Use_Parent_Total_Behavioral_Score_Self_Report*p_Parent_Total_Behavioral_Score_Self_Report_ExternalScore
Ind_Parents_Alcohol_General_Substance_Use_Parent_Total_Behavioral_Score_Self_Report_Parents_Broad_Behavioral_And_Emotional_Dysregulation_Self_Report_ExternalScore	p_Parents_Alcohol_General_Substance_Use_Parent_Total_Behavioral_Score_Self_Report*p_Parent_Total_Behavioral_Score_Self_Report_Parents_Broad_Behavioral_And_Emotional_Dysregulation_Self_Report*p_Parents_Broad_Behavioral_And_Emotional_Dysregulation_Self_Report_ExternalScore	:=	Ind_Parents_Alcohol_General_Substance_Use_Parent_Total_Behavioral_Score_Self_Report_Parents_Broad_Behavioral_And_Emotional_Dysregulation_Self_Report_ExternalScore	0.00466357	0.00294336	0.00656416	3.52e-07	0.00467558	Ind_Parents_Alcohol_General_Substance_Use_Parent_Total_Behavioral_Score_Self_Report_Parents_Broad_Behavioral_And_Emotional_Dysregulation_Self_Report_ExternalScore	p_Parents_Alcohol_General_Substance_Use_Parent_Total_Behavioral_Score_Self_Report*p_Parent_Total_Behavioral_Score_Self_Report_Parents_Broad_Behavioral_And_Emotional_Dysregulation_Self_Report*p_Parents_Broad_Behavioral_And_Emotional_Dysregulation_Self_Report_ExternalScore
Ind_Parents_Alcohol_General_Substance_Use_Parent_Total_Behavioral_Score_Self_Report_Parents_Broad_Behavioral_And_Emotional_Dysregulation_Self_Report_Parents_Intrusive_Behaviors_ExternalScore	p_Parents_Alcohol_General_Substance_Use_Parent_Total_Behavioral_Score_Self_Report*p_Parent_Total_Behavioral_Score_Self_Report_Parents_Broad_Behavioral_And_Emotional_Dysregulation_Self_Report*p_Parents_Broad_Behavioral_And_Emotional_Dysregulation_Self_Report_Parents_Intrusive_Behaviors*p_Parents_Intrusive_Behaviors_ExternalScore	:=	Ind_Parents_Alcohol_General_Substance_Use_Parent_Total_Behavioral_Score_Self_Report_Parents_Broad_Behavioral_And_Emotional_Dysregulation_Self_Report_Parents_Intrusive_Behaviors_ExternalScore	4.3e-05	-1.71e-05	0.000129	0.214038	4.31e-05	Ind_Parents_Alcohol_General_Substance_Use_Parent_Total_Behavioral_Score_Self_Report_Parents_Broad_Behavioral_And_Emotional_Dysregulation_Self_Report_Parents_Intrusive_Behaviors_ExternalScore	p_Parents_Alcohol_General_Substance_Use_Parent_Total_Behavioral_Score_Self_Report*p_Parent_Total_Behavioral_Score_Self_Report_Parents_Broad_Behavioral_And_Emotional_Dysregulation_Self_Report*p_Parents_Broad_Behavioral_And_Emotional_Dysregulation_Self_Report_Parents_Intrusive_Behaviors*p_Parents_Intrusive_Behaviors_ExternalScore
Ind_Parents_Alcohol_General_Substance_Use_Parent_Total_Behavioral_Score_Self_Report_Parents_Intrusive_Behaviors_ExternalScore	p_Parents_Alcohol_General_Substance_Use_Parent_Total_Behavioral_Score_Self_Report*p_Parent_Total_Behavioral_Score_Self_Report_Parents_Intrusive_Behaviors*p_Parents_Intrusive_Behaviors_ExternalScore	:=	Ind_Parents_Alcohol_General_Substance_Use_Parent_Total_Behavioral_Score_Self_Report_Parents_Intrusive_Behaviors_ExternalScore	0.000685	-0.000334	0.0017069	0.182694	0.000687	Ind_Parents_Alcohol_General_Substance_Use_Parent_Total_Behavioral_Score_Self_Report_Parents_Intrusive_Behaviors_ExternalScore	p_Parents_Alcohol_General_Substance_Use_Parent_Total_Behavioral_Score_Self_Report*p_Parent_Total_Behavioral_Score_Self_Report_Parents_Intrusive_Behaviors*p_Parents_Intrusive_Behaviors_ExternalScore
Ind_Parents_Alcohol_General_Substance_Use_Parents_Broad_Behavioral_And_Emotional_Dysregulation_Self_Report_ExternalScore	p_Parents_Alcohol_General_Substance_Use_Parents_Broad_Behavioral_And_Emotional_Dysregulation_Self_Report*p_Parents_Broad_Behavioral_And_Emotional_Dysregulation_Self_Report_ExternalScore	:=	Ind_Parents_Alcohol_General_Substance_Use_Parents_Broad_Behavioral_And_Emotional_Dysregulation_Self_Report_ExternalScore	0.0700404	0.0562284	0.0835302	0	0.0702206	Ind_Parents_Alcohol_General_Substance_Use_Parents_Broad_Behavioral_And_Emotional_Dysregulation_Self_Report_ExternalScore	p_Parents_Alcohol_General_Substance_Use_Parents_Broad_Behavioral_And_Emotional_Dysregulation_Self_Report*p_Parents_Broad_Behavioral_And_Emotional_Dysregulation_Self_Report_ExternalScore
Ind_Parents_Alcohol_General_Substance_Use_Parents_Broad_Behavioral_And_Emotional_Dysregulation_Self_Report_Parents_Intrusive_Behaviors_ExternalScore	p_Parents_Alcohol_General_Substance_Use_Parents_Broad_Behavioral_And_Emotional_Dysregulation_Self_Report*p_Parents_Broad_Behavioral_And_Emotional_Dysregulation_Self_Report_Parents_Intrusive_Behaviors*p_Parents_Intrusive_Behaviors_ExternalScore	:=	Ind_Parents_Alcohol_General_Substance_Use_Parents_Broad_Behavioral_And_Emotional_Dysregulation_Self_Report_Parents_Intrusive_Behaviors_ExternalScore	0.000646	-0.000261	0.00167334	0.203827	0.000647	Ind_Parents_Alcohol_General_Substance_Use_Parents_Broad_Behavioral_And_Emotional_Dysregulation_Self_Report_Parents_Intrusive_Behaviors_ExternalScore	p_Parents_Alcohol_General_Substance_Use_Parents_Broad_Behavioral_And_Emotional_Dysregulation_Self_Report*p_Parents_Broad_Behavioral_And_Emotional_Dysregulation_Self_Report_Parents_Intrusive_Behaviors*p_Parents_Intrusive_Behaviors_ExternalScore
Ind_Parents_Alcohol_General_Substance_Use_Parents_Intrusive_Behaviors_ExternalScore	p_Parents_Alcohol_General_Substance_Use_Parents_Intrusive_Behaviors*p_Parents_Intrusive_Behaviors_ExternalScore	:=	Ind_Parents_Alcohol_General_Substance_Use_Parents_Intrusive_Behaviors_ExternalScore	0.000911	-0.000564	0.00252162	0.278483	0.000913	Ind_Parents_Alcohol_General_Substance_Use_Parents_Intrusive_Behaviors_ExternalScore	p_Parents_Alcohol_General_Substance_Use_Parents_Intrusive_Behaviors*p_Parents_Intrusive_Behaviors_ExternalScore
Ind_Parents_Alcohol_General_Substance_Use_Parents_Overall_Externalizing_Internalizing_Issues_Spouse_Report_ExternalScore	p_Parents_Alcohol_General_Substance_Use_Parents_Overall_Externalizing_Internalizing_Issues_Spouse_Report*p_Parents_Overall_Externalizing_Internalizing_Issues_Spouse_Report_ExternalScore	:=	Ind_Parents_Alcohol_General_Substance_Use_Parents_Overall_Externalizing_Internalizing_Issues_Spouse_Report_ExternalScore	0.00204847	-0.00120379	0.00591068	0.274606	0.00205374	Ind_Parents_Alcohol_General_Substance_Use_Parents_Overall_Externalizing_Internalizing_Issues_Spouse_Report_ExternalScore	p_Parents_Alcohol_General_Substance_Use_Parents_Overall_Externalizing_Internalizing_Issues_Spouse_Report*p_Parents_Overall_Externalizing_Internalizing_Issues_Spouse_Report_ExternalScore
Ind_Parents_Alcohol_General_Substance_Use_Parents_Overall_Externalizing_Internalizing_Issues_Spouse_Report_PRS_ExternalScore	p_Parents_Alcohol_General_Substance_Use_Parents_Overall_Externalizing_Internalizing_Issues_Spouse_Report*p_Parents_Overall_Externalizing_Internalizing_Issues_Spouse_Report_PRS*p_PRS_ExternalScore	:=	Ind_Parents_Alcohol_General_Substance_Use_Parents_Overall_Externalizing_Internalizing_Issues_Spouse_Report_PRS_ExternalScore	9.91e-05	-6.72e-05	0.000353	0.341762	9.93e-05	Ind_Parents_Alcohol_General_Substance_Use_Parents_Overall_Externalizing_Internalizing_Issues_Spouse_Report_PRS_ExternalScore	p_Parents_Alcohol_General_Substance_Use_Parents_Overall_Externalizing_Internalizing_Issues_Spouse_Report*p_Parents_Overall_Externalizing_Internalizing_Issues_Spouse_Report_PRS*p_PRS_ExternalScore
Ind_Parents_Alcohol_General_Substance_Use_Parents_Overall_Externalizing_Internalizing_Issues_Spouse_Report_Parent_Total_Behavioral_Score_Self_Report_ExternalScore	p_Parents_Alcohol_General_Substance_Use_Parents_Overall_Externalizing_Internalizing_Issues_Spouse_Report*p_Parents_Overall_Externalizing_Internalizing_Issues_Spouse_Report_Parent_Total_Behavioral_Score_Self_Report*p_Parent_Total_Behavioral_Score_Self_Report_ExternalScore	:=	Ind_Parents_Alcohol_General_Substance_Use_Parents_Overall_Externalizing_Internalizing_Issues_Spouse_Report_Parent_Total_Behavioral_Score_Self_Report_ExternalScore	-1.46e-05	-0.000132	9.86e-05	0.780562	-1.47e-05	Ind_Parents_Alcohol_General_Substance_Use_Parents_Overall_Externalizing_Internalizing_Issues_Spouse_Report_Parent_Total_Behavioral_Score_Self_Report_ExternalScore	p_Parents_Alcohol_General_Substance_Use_Parents_Overall_Externalizing_Internalizing_Issues_Spouse_Report*p_Parents_Overall_Externalizing_Internalizing_Issues_Spouse_Report_Parent_Total_Behavioral_Score_Self_Report*p_Parent_Total_Behavioral_Score_Self_Report_ExternalScore
Ind_Parents_Alcohol_General_Substance_Use_Parents_Overall_Externalizing_Internalizing_Issues_Spouse_Report_Parent_Total_Behavioral_Score_Self_Report_Parents_Broad_Behavioral_And_Emotional_Dysregulation_Self_Report_ExternalScore	p_Parents_Alcohol_General_Substance_Use_Parents_Overall_Externalizing_Internalizing_Issues_Spouse_Report*p_Parents_Overall_Externalizing_Internalizing_Issues_Spouse_Report_Parent_Total_Behavioral_Score_Self_Report*p_Parent_Total_Behavioral_Score_Self_Report_Parents_Broad_Behavioral_And_Emotional_Dysregulation_Self_Report*p_Parents_Broad_Behavioral_And_Emotional_Dysregulation_Self_Report_ExternalS…	:=	Ind_Parents_Alcohol_General_Substance_Use_Parents_Overall_Externalizing_Internalizing_Issues_Spouse_Report_Parent_Total_Behavioral_Score_Self_Report_Parents_Broad_Behavioral_And_Emotional_Dysregulation_Self_Report_ExternalScore	7.97e-06	-5.45e-05	7.51e-05	0.779166	7.99e-06	Ind_Parents_Alcohol_General_Substance_Use_Parents_Overall_Externalizing_Internalizing_Issues_Spouse_Report_Parent_Total_Behavioral_Score_Self_Report_Parents_Broad_Behavioral_And_Emotional_Dysregulation_Self_Report_ExternalScore	p_Parents_Alcohol_General_Substance_Use_Parents_Overall_Externalizing_Internalizing_Issues_Spouse_Report*p_Parents_Overall_Externalizing_Internalizing_Issues_Spouse_Report_Parent_Total_Behavioral_Score_Self_Report*p_Parent_Total_Behavioral_Score_Self_Report_Parents_Broad_Behavioral_And_Emotional_Dysregulation_Self_Report*p_Parents_Broad_Behavioral_And_Emotional_Dysregulation_Self_Report_ExternalS…
Ind_Parents_Alcohol_General_Substance_Use_Parents_Overall_Externalizing_Internalizing_Issues_Spouse_Report_Parent_Total_Behavioral_Score_Self_Report_Parents_Broad_Behavioral_And_Emotional_Dysregulation_Self_Report_Parents_Intrusive_Behaviors_ExternalScore	p_Parents_Alcohol_General_Substance_Use_Parents_Overall_Externalizing_Internalizing_Issues_Spouse_Report*p_Parents_Overall_Externalizing_Internalizing_Issues_Spouse_Report_Parent_Total_Behavioral_Score_Self_Report*p_Parent_Total_Behavioral_Score_Self_Report_Parents_Broad_Behavioral_And_Emotional_Dysregulation_Self_Report*p_Parents_Broad_Behavioral_And_Emotional_Dysregulation_Self_Report_Parents_I…	:=	Ind_Parents_Alcohol_General_Substance_Use_Parents_Overall_Externalizing_Internalizing_Issues_Spouse_Report_Parent_Total_Behavioral_Score_Self_Report_Parents_Broad_Behavioral_And_Emotional_Dysregulation_Self_Report_Parents_Intrusive_Behaviors_ExternalScore	7.35e-08	-6.46e-07	8.78e-07	0.820603	7.37e-08	Ind_Parents_Alcohol_General_Substance_Use_Parents_Overall_Externalizing_Internalizing_Issues_Spouse_Report_Parent_Total_Behavioral_Score_Self_Report_Parents_Broad_Behavioral_And_Emotional_Dysregulation_Self_Report_Parents_Intrusive_Behaviors_ExternalScore	p_Parents_Alcohol_General_Substance_Use_Parents_Overall_Externalizing_Internalizing_Issues_Spouse_Report*p_Parents_Overall_Externalizing_Internalizing_Issues_Spouse_Report_Parent_Total_Behavioral_Score_Self_Report*p_Parent_Total_Behavioral_Score_Self_Report_Parents_Broad_Behavioral_And_Emotional_Dysregulation_Self_Report*p_Parents_Broad_Behavioral_And_Emotional_Dysregulation_Self_Report_Parents_I…
Ind_Parents_Alcohol_General_Substance_Use_Parents_Overall_Externalizing_Internalizing_Issues_Spouse_Report_Parent_Total_Behavioral_Score_Self_Report_Parents_Intrusive_Behaviors_ExternalScore	p_Parents_Alcohol_General_Substance_Use_Parents_Overall_Externalizing_Internalizing_Issues_Spouse_Report*p_Parents_Overall_Externalizing_Internalizing_Issues_Spouse_Report_Parent_Total_Behavioral_Score_Self_Report*p_Parent_Total_Behavioral_Score_Self_Report_Parents_Intrusive_Behaviors*p_Parents_Intrusive_Behaviors_ExternalScore	:=	Ind_Parents_Alcohol_General_Substance_Use_Parents_Overall_Externalizing_Internalizing_Issues_Spouse_Report_Parent_Total_Behavioral_Score_Self_Report_Parents_Intrusive_Behaviors_ExternalScore	1.17e-06	-9.96e-06	1.33e-05	0.821191	1.17e-06	Ind_Parents_Alcohol_General_Substance_Use_Parents_Overall_Externalizing_Internalizing_Issues_Spouse_Report_Parent_Total_Behavioral_Score_Self_Report_Parents_Intrusive_Behaviors_ExternalScore	p_Parents_Alcohol_General_Substance_Use_Parents_Overall_Externalizing_Internalizing_Issues_Spouse_Report*p_Parents_Overall_Externalizing_Internalizing_Issues_Spouse_Report_Parent_Total_Behavioral_Score_Self_Report*p_Parent_Total_Behavioral_Score_Self_Report_Parents_Intrusive_Behaviors*p_Parents_Intrusive_Behaviors_ExternalScore
Ind_Parents_Alcohol_General_Substance_Use_Parents_Overall_Externalizing_Internalizing_Issues_Spouse_Report_Parents_Broad_Behavioral_And_Emotional_Dysregulation_Self_Report_ExternalScore	p_Parents_Alcohol_General_Substance_Use_Parents_Overall_Externalizing_Internalizing_Issues_Spouse_Report*p_Parents_Overall_Externalizing_Internalizing_Issues_Spouse_Report_Parents_Broad_Behavioral_And_Emotional_Dysregulation_Self_Report*p_Parents_Broad_Behavioral_And_Emotional_Dysregulation_Self_Report_ExternalScore	:=	Ind_Parents_Alcohol_General_Substance_Use_Parents_Overall_Externalizing_Internalizing_Issues_Spouse_Report_Parents_Broad_Behavioral_And_Emotional_Dysregulation_Self_Report_ExternalScore	0.00106548	-0.000693	0.00280661	0.246452	0.00106822	Ind_Parents_Alcohol_General_Substance_Use_Parents_Overall_Externalizing_Internalizing_Issues_Spouse_Report_Parents_Broad_Behavioral_And_Emotional_Dysregulation_Self_Report_ExternalScore	p_Parents_Alcohol_General_Substance_Use_Parents_Overall_Externalizing_Internalizing_Issues_Spouse_Report*p_Parents_Overall_Externalizing_Internalizing_Issues_Spouse_Report_Parents_Broad_Behavioral_And_Emotional_Dysregulation_Self_Report*p_Parents_Broad_Behavioral_And_Emotional_Dysregulation_Self_Report_ExternalScore
Ind_Parents_Alcohol_General_Substance_Use_Parents_Overall_Externalizing_Internalizing_Issues_Spouse_Report_Parents_Broad_Behavioral_And_Emotional_Dysregulation_Self_Report_Parents_Intrusive_Behaviors_ExternalScore	p_Parents_Alcohol_General_Substance_Use_Parents_Overall_Externalizing_Internalizing_Issues_Spouse_Report*p_Parents_Overall_Externalizing_Internalizing_Issues_Spouse_Report_Parents_Broad_Behavioral_And_Emotional_Dysregulation_Self_Report*p_Parents_Broad_Behavioral_And_Emotional_Dysregulation_Self_Report_Parents_Intrusive_Behaviors*p_Parents_Intrusive_Behaviors_ExternalScore	:=	Ind_Parents_Alcohol_General_Substance_Use_Parents_Overall_Externalizing_Internalizing_Issues_Spouse_Report_Parents_Broad_Behavioral_And_Emotional_Dysregulation_Self_Report_Parents_Intrusive_Behaviors_ExternalScore	9.82e-06	-9.09e-06	4.08e-05	0.425147	9.85e-06	Ind_Parents_Alcohol_General_Substance_Use_Parents_Overall_Externalizing_Internalizing_Issues_Spouse_Report_Parents_Broad_Behavioral_And_Emotional_Dysregulation_Self_Report_Parents_Intrusive_Behaviors_ExternalScore	p_Parents_Alcohol_General_Substance_Use_Parents_Overall_Externalizing_Internalizing_Issues_Spouse_Report*p_Parents_Overall_Externalizing_Internalizing_Issues_Spouse_Report_Parents_Broad_Behavioral_And_Emotional_Dysregulation_Self_Report*p_Parents_Broad_Behavioral_And_Emotional_Dysregulation_Self_Report_Parents_Intrusive_Behaviors*p_Parents_Intrusive_Behaviors_ExternalScore
Ind_Parents_Alcohol_General_Substance_Use_Parents_Tobacco_Use_PRS_ExternalScore	p_Parents_Alcohol_General_Substance_Use_Parents_Tobacco_Use*p_Parents_Tobacco_Use_PRS*p_PRS_ExternalScore	:=	Ind_Parents_Alcohol_General_Substance_Use_Parents_Tobacco_Use_PRS_ExternalScore	0.00107226	-0.00023	0.00262983	0.118413	0.00107502	Ind_Parents_Alcohol_General_Substance_Use_Parents_Tobacco_Use_PRS_ExternalScore	p_Parents_Alcohol_General_Substance_Use_Parents_Tobacco_Use*p_Parents_Tobacco_Use_PRS*p_PRS_ExternalScore
Ind_Parents_Alcohol_General_Substance_Use_Parents_Tobacco_Use_Parents_Overall_Externalizing_Internalizing_Issues_Spouse_Report_ExternalScore	p_Parents_Alcohol_General_Substance_Use_Parents_Tobacco_Use*p_Parents_Tobacco_Use_Parents_Overall_Externalizing_Internalizing_Issues_Spouse_Report*p_Parents_Overall_Externalizing_Internalizing_Issues_Spouse_Report_ExternalScore	:=	Ind_Parents_Alcohol_General_Substance_Use_Parents_Tobacco_Use_Parents_Overall_Externalizing_Internalizing_Issues_Spouse_Report_ExternalScore	0.000386	-0.000816	0.00170443	0.544906	0.000387	Ind_Parents_Alcohol_General_Substance_Use_Parents_Tobacco_Use_Parents_Overall_Externalizing_Internalizing_Issues_Spouse_Report_ExternalScore	p_Parents_Alcohol_General_Substance_Use_Parents_Tobacco_Use*p_Parents_Tobacco_Use_Parents_Overall_Externalizing_Internalizing_Issues_Spouse_Report*p_Parents_Overall_Externalizing_Internalizing_Issues_Spouse_Report_ExternalScore
Ind_Parents_Alcohol_General_Substance_Use_Parents_Tobacco_Use_Parents_Overall_Externalizing_Internalizing_Issues_Spouse_Report_PRS_ExternalScore	p_Parents_Alcohol_General_Substance_Use_Parents_Tobacco_Use*p_Parents_Tobacco_Use_Parents_Overall_Externalizing_Internalizing_Issues_Spouse_Report*p_Parents_Overall_Externalizing_Internalizing_Issues_Spouse_Report_PRS*p_PRS_ExternalScore	:=	Ind_Parents_Alcohol_General_Substance_Use_Parents_Tobacco_Use_Parents_Overall_Externalizing_Internalizing_Issues_Spouse_Report_PRS_ExternalScore	1.87e-05	-4.61e-05	7.6e-05	0.550521	1.87e-05	Ind_Parents_Alcohol_General_Substance_Use_Parents_Tobacco_Use_Parents_Overall_Externalizing_Internalizing_Issues_Spouse_Report_PRS_ExternalScore	p_Parents_Alcohol_General_Substance_Use_Parents_Tobacco_Use*p_Parents_Tobacco_Use_Parents_Overall_Externalizing_Internalizing_Issues_Spouse_Report*p_Parents_Overall_Externalizing_Internalizing_Issues_Spouse_Report_PRS*p_PRS_ExternalScore
Ind_Parents_Alcohol_General_Substance_Use_Parents_Tobacco_Use_Parents_Overall_Externalizing_Internalizing_Issues_Spouse_Report_Parent_Total_Behavioral_Score_Self_Report_ExternalScore	p_Parents_Alcohol_General_Substance_Use_Parents_Tobacco_Use*p_Parents_Tobacco_Use_Parents_Overall_Externalizing_Internalizing_Issues_Spouse_Report*p_Parents_Overall_Externalizing_Internalizing_Issues_Spouse_Report_Parent_Total_Behavioral_Score_Self_Report*p_Parent_Total_Behavioral_Score_Self_Report_ExternalScore	:=	Ind_Parents_Alcohol_General_Substance_Use_Parents_Tobacco_Use_Parents_Overall_Externalizing_Internalizing_Issues_Spouse_Report_Parent_Total_Behavioral_Score_Self_Report_ExternalScore	-2.76e-06	-3.32e-05	3.07e-05	0.848317	-2.76e-06	Ind_Parents_Alcohol_General_Substance_Use_Parents_Tobacco_Use_Parents_Overall_Externalizing_Internalizing_Issues_Spouse_Report_Parent_Total_Behavioral_Score_Self_Report_ExternalScore	p_Parents_Alcohol_General_Substance_Use_Parents_Tobacco_Use*p_Parents_Tobacco_Use_Parents_Overall_Externalizing_Internalizing_Issues_Spouse_Report*p_Parents_Overall_Externalizing_Internalizing_Issues_Spouse_Report_Parent_Total_Behavioral_Score_Self_Report*p_Parent_Total_Behavioral_Score_Self_Report_ExternalScore
Ind_Parents_Alcohol_General_Substance_Use_Parents_Tobacco_Use_Parents_Overall_Externalizing_Internalizing_Issues_Spouse_Report_Parent_Total_Behavioral_Score_Self_Report_Parents_Broad_Behavioral_And_Emotional_Dysregulation_Self_Report_ExternalScore	p_Parents_Alcohol_General_Substance_Use_Parents_Tobacco_Use*p_Parents_Tobacco_Use_Parents_Overall_Externalizing_Internalizing_Issues_Spouse_Report*p_Parents_Overall_Externalizing_Internalizing_Issues_Spouse_Report_Parent_Total_Behavioral_Score_Self_Report*p_Parent_Total_Behavioral_Score_Self_Report_Parents_Broad_Behavioral_And_Emotional_Dysregulation_Self_Report*p_Parents_Broad_Behavioral_And_Emo…	:=	Ind_Parents_Alcohol_General_Substance_Use_Parents_Tobacco_Use_Parents_Overall_Externalizing_Internalizing_Issues_Spouse_Report_Parent_Total_Behavioral_Score_Self_Report_Parents_Broad_Behavioral_And_Emotional_Dysregulation_Self_Report_ExternalScore	1.5e-06	-1.68e-05	1.65e-05	0.845625	1.51e-06	Ind_Parents_Alcohol_General_Substance_Use_Parents_Tobacco_Use_Parents_Overall_Externalizing_Internalizing_Issues_Spouse_Report_Parent_Total_Behavioral_Score_Self_Report_Parents_Broad_Behavioral_And_Emotional_Dysregulation_Self_Report_ExternalScore	p_Parents_Alcohol_General_Substance_Use_Parents_Tobacco_Use*p_Parents_Tobacco_Use_Parents_Overall_Externalizing_Internalizing_Issues_Spouse_Report*p_Parents_Overall_Externalizing_Internalizing_Issues_Spouse_Report_Parent_Total_Behavioral_Score_Self_Report*p_Parent_Total_Behavioral_Score_Self_Report_Parents_Broad_Behavioral_And_Emotional_Dysregulation_Self_Report*p_Parents_Broad_Behavioral_And_Emo…
Ind_Parents_Alcohol_General_Substance_Use_Parents_Tobacco_Use_Parents_Overall_Externalizing_Internalizing_Issues_Spouse_Report_Parent_Total_Behavioral_Score_Self_Report_Parents_Broad_Behavioral_And_Emotional_Dysregulation_Self_Report_Parents_Intrusive_Behaviors_ExternalScore	p_Parents_Alcohol_General_Substance_Use_Parents_Tobacco_Use*p_Parents_Tobacco_Use_Parents_Overall_Externalizing_Internalizing_Issues_Spouse_Report*p_Parents_Overall_Externalizing_Internalizing_Issues_Spouse_Report_Parent_Total_Behavioral_Score_Self_Report*p_Parent_Total_Behavioral_Score_Self_Report_Parents_Broad_Behavioral_And_Emotional_Dysregulation_Self_Report*p_Parents_Broad_Behavioral_And_Emo…	:=	Ind_Parents_Alcohol_General_Substance_Use_Parents_Tobacco_Use_Parents_Overall_Externalizing_Internalizing_Issues_Spouse_Report_Parent_Total_Behavioral_Score_Self_Report_Parents_Broad_Behavioral_And_Emotional_Dysregulation_Self_Report_Parents_Intrusive_Behaviors_ExternalScore	1.39e-08	-1.67e-07	2.29e-07	0.880273	1.39e-08	Ind_Parents_Alcohol_General_Substance_Use_Parents_Tobacco_Use_Parents_Overall_Externalizing_Internalizing_Issues_Spouse_Report_Parent_Total_Behavioral_Score_Self_Report_Parents_Broad_Behavioral_And_Emotional_Dysregulation_Self_Report_Parents_Intrusive_Behaviors_ExternalScore	p_Parents_Alcohol_General_Substance_Use_Parents_Tobacco_Use*p_Parents_Tobacco_Use_Parents_Overall_Externalizing_Internalizing_Issues_Spouse_Report*p_Parents_Overall_Externalizing_Internalizing_Issues_Spouse_Report_Parent_Total_Behavioral_Score_Self_Report*p_Parent_Total_Behavioral_Score_Self_Report_Parents_Broad_Behavioral_And_Emotional_Dysregulation_Self_Report*p_Parents_Broad_Behavioral_And_Emo…
Ind_Parents_Alcohol_General_Substance_Use_Parents_Tobacco_Use_Parents_Overall_Externalizing_Internalizing_Issues_Spouse_Report_Parent_Total_Behavioral_Score_Self_Report_Parents_Intrusive_Behaviors_ExternalScore	p_Parents_Alcohol_General_Substance_Use_Parents_Tobacco_Use*p_Parents_Tobacco_Use_Parents_Overall_Externalizing_Internalizing_Issues_Spouse_Report*p_Parents_Overall_Externalizing_Internalizing_Issues_Spouse_Report_Parent_Total_Behavioral_Score_Self_Report*p_Parent_Total_Behavioral_Score_Self_Report_Parents_Intrusive_Behaviors*p_Parents_Intrusive_Behaviors_ExternalScore	:=	Ind_Parents_Alcohol_General_Substance_Use_Parents_Tobacco_Use_Parents_Overall_Externalizing_Internalizing_Issues_Spouse_Report_Parent_Total_Behavioral_Score_Self_Report_Parents_Intrusive_Behaviors_ExternalScore	2.21e-07	-3.31e-06	3.36e-06	0.873289	2.22e-07	Ind_Parents_Alcohol_General_Substance_Use_Parents_Tobacco_Use_Parents_Overall_Externalizing_Internalizing_Issues_Spouse_Report_Parent_Total_Behavioral_Score_Self_Report_Parents_Intrusive_Behaviors_ExternalScore	p_Parents_Alcohol_General_Substance_Use_Parents_Tobacco_Use*p_Parents_Tobacco_Use_Parents_Overall_Externalizing_Internalizing_Issues_Spouse_Report*p_Parents_Overall_Externalizing_Internalizing_Issues_Spouse_Report_Parent_Total_Behavioral_Score_Self_Report*p_Parent_Total_Behavioral_Score_Self_Report_Parents_Intrusive_Behaviors*p_Parents_Intrusive_Behaviors_ExternalScore
Ind_Parents_Alcohol_General_Substance_Use_Parents_Tobacco_Use_Parents_Overall_Externalizing_Internalizing_Issues_Spouse_Report_Parents_Broad_Behavioral_And_Emotional_Dysregulation_Self_Report_ExternalScore	p_Parents_Alcohol_General_Substance_Use_Parents_Tobacco_Use*p_Parents_Tobacco_Use_Parents_Overall_Externalizing_Internalizing_Issues_Spouse_Report*p_Parents_Overall_Externalizing_Internalizing_Issues_Spouse_Report_Parents_Broad_Behavioral_And_Emotional_Dysregulation_Self_Report*p_Parents_Broad_Behavioral_And_Emotional_Dysregulation_Self_Report_ExternalScore	:=	Ind_Parents_Alcohol_General_Substance_Use_Parents_Tobacco_Use_Parents_Overall_Externalizing_Internalizing_Issues_Spouse_Report_Parents_Broad_Behavioral_And_Emotional_Dysregulation_Self_Report_ExternalScore	0.000201	-0.000443	0.000799	0.536968	0.000201	Ind_Parents_Alcohol_General_Substance_Use_Parents_Tobacco_Use_Parents_Overall_Externalizing_Internalizing_Issues_Spouse_Report_Parents_Broad_Behavioral_And_Emotional_Dysregulation_Self_Report_ExternalScore	p_Parents_Alcohol_General_Substance_Use_Parents_Tobacco_Use*p_Parents_Tobacco_Use_Parents_Overall_Externalizing_Internalizing_Issues_Spouse_Report*p_Parents_Overall_Externalizing_Internalizing_Issues_Spouse_Report_Parents_Broad_Behavioral_And_Emotional_Dysregulation_Self_Report*p_Parents_Broad_Behavioral_And_Emotional_Dysregulation_Self_Report_ExternalScore
Ind_Parents_Alcohol_General_Substance_Use_Parents_Tobacco_Use_Parents_Overall_Externalizing_Internalizing_Issues_Spouse_Report_Parents_Broad_Behavioral_And_Emotional_Dysregulation_Self_Report_Parents_Intrusive_Behaviors_ExternalScore	p_Parents_Alcohol_General_Substance_Use_Parents_Tobacco_Use*p_Parents_Tobacco_Use_Parents_Overall_Externalizing_Internalizing_Issues_Spouse_Report*p_Parents_Overall_Externalizing_Internalizing_Issues_Spouse_Report_Parents_Broad_Behavioral_And_Emotional_Dysregulation_Self_Report*p_Parents_Broad_Behavioral_And_Emotional_Dysregulation_Self_Report_Parents_Intrusive_Behaviors*p_Parents_Intrusive_Behav…	:=	Ind_Parents_Alcohol_General_Substance_Use_Parents_Tobacco_Use_Parents_Overall_Externalizing_Internalizing_Issues_Spouse_Report_Parents_Broad_Behavioral_And_Emotional_Dysregulation_Self_Report_Parents_Intrusive_Behaviors_ExternalScore	1.85e-06	-5.76e-06	1.12e-05	0.640116	1.86e-06	Ind_Parents_Alcohol_General_Substance_Use_Parents_Tobacco_Use_Parents_Overall_Externalizing_Internalizing_Issues_Spouse_Report_Parents_Broad_Behavioral_And_Emotional_Dysregulation_Self_Report_Parents_Intrusive_Behaviors_ExternalScore	p_Parents_Alcohol_General_Substance_Use_Parents_Tobacco_Use*p_Parents_Tobacco_Use_Parents_Overall_Externalizing_Internalizing_Issues_Spouse_Report*p_Parents_Overall_Externalizing_Internalizing_Issues_Spouse_Report_Parents_Broad_Behavioral_And_Emotional_Dysregulation_Self_Report*p_Parents_Broad_Behavioral_And_Emotional_Dysregulation_Self_Report_Parents_Intrusive_Behaviors*p_Parents_Intrusive_Behav…
Ind_Parents_Alcohol_General_Substance_Use_Parents_Tobacco_Use_Parents_Somatic_Complaints_Parent_Total_Behavioral_Score_Self_Report_ExternalScore	p_Parents_Alcohol_General_Substance_Use_Parents_Tobacco_Use*p_Parents_Tobacco_Use_Parents_Somatic_Complaints*p_Parents_Somatic_Complaints_Parent_Total_Behavioral_Score_Self_Report*p_Parent_Total_Behavioral_Score_Self_Report_ExternalScore	:=	Ind_Parents_Alcohol_General_Substance_Use_Parents_Tobacco_Use_Parents_Somatic_Complaints_Parent_Total_Behavioral_Score_Self_Report_ExternalScore	-0.000129	-0.00092	0.000586	0.745939	-0.000129	Ind_Parents_Alcohol_General_Substance_Use_Parents_Tobacco_Use_Parents_Somatic_Complaints_Parent_Total_Behavioral_Score_Self_Report_ExternalScore	p_Parents_Alcohol_General_Substance_Use_Parents_Tobacco_Use*p_Parents_Tobacco_Use_Parents_Somatic_Complaints*p_Parents_Somatic_Complaints_Parent_Total_Behavioral_Score_Self_Report*p_Parent_Total_Behavioral_Score_Self_Report_ExternalScore
Ind_Parents_Alcohol_General_Substance_Use_Parents_Tobacco_Use_Parents_Somatic_Complaints_Parent_Total_Behavioral_Score_Self_Report_Parents_Broad_Behavioral_And_Emotional_Dysregulation_Self_Report_ExternalScore	p_Parents_Alcohol_General_Substance_Use_Parents_Tobacco_Use*p_Parents_Tobacco_Use_Parents_Somatic_Complaints*p_Parents_Somatic_Complaints_Parent_Total_Behavioral_Score_Self_Report*p_Parent_Total_Behavioral_Score_Self_Report_Parents_Broad_Behavioral_And_Emotional_Dysregulation_Self_Report*p_Parents_Broad_Behavioral_And_Emotional_Dysregulation_Self_Report_ExternalScore	:=	Ind_Parents_Alcohol_General_Substance_Use_Parents_Tobacco_Use_Parents_Somatic_Complaints_Parent_Total_Behavioral_Score_Self_Report_Parents_Broad_Behavioral_And_Emotional_Dysregulation_Self_Report_ExternalScore	7.04e-05	-0.000322	0.000537	0.745331	7.05e-05	Ind_Parents_Alcohol_General_Substance_Use_Parents_Tobacco_Use_Parents_Somatic_Complaints_Parent_Total_Behavioral_Score_Self_Report_Parents_Broad_Behavioral_And_Emotional_Dysregulation_Self_Report_ExternalScore	p_Parents_Alcohol_General_Substance_Use_Parents_Tobacco_Use*p_Parents_Tobacco_Use_Parents_Somatic_Complaints*p_Parents_Somatic_Complaints_Parent_Total_Behavioral_Score_Self_Report*p_Parent_Total_Behavioral_Score_Self_Report_Parents_Broad_Behavioral_And_Emotional_Dysregulation_Self_Report*p_Parents_Broad_Behavioral_And_Emotional_Dysregulation_Self_Report_ExternalScore
Ind_Parents_Alcohol_General_Substance_Use_Parents_Tobacco_Use_Parents_Somatic_Complaints_Parent_Total_Behavioral_Score_Self_Report_Parents_Broad_Behavioral_And_Emotional_Dysregulation_Self_Report_Parents_Intrusive_Behaviors_ExternalScore	p_Parents_Alcohol_General_Substance_Use_Parents_Tobacco_Use*p_Parents_Tobacco_Use_Parents_Somatic_Complaints*p_Parents_Somatic_Complaints_Parent_Total_Behavioral_Score_Self_Report*p_Parent_Total_Behavioral_Score_Self_Report_Parents_Broad_Behavioral_And_Emotional_Dysregulation_Self_Report*p_Parents_Broad_Behavioral_And_Emotional_Dysregulation_Self_Report_Parents_Intrusive_Behaviors*p_Parents_Intru…	:=	Ind_Parents_Alcohol_General_Substance_Use_Parents_Tobacco_Use_Parents_Somatic_Complaints_Parent_Total_Behavioral_Score_Self_Report_Parents_Broad_Behavioral_And_Emotional_Dysregulation_Self_Report_Parents_Intrusive_Behaviors_ExternalScore	6.49e-07	-3.75e-06	6.25e-06	0.791626	6.5e-07	Ind_Parents_Alcohol_General_Substance_Use_Parents_Tobacco_Use_Parents_Somatic_Complaints_Parent_Total_Behavioral_Score_Self_Report_Parents_Broad_Behavioral_And_Emotional_Dysregulation_Self_Report_Parents_Intrusive_Behaviors_ExternalScore	p_Parents_Alcohol_General_Substance_Use_Parents_Tobacco_Use*p_Parents_Tobacco_Use_Parents_Somatic_Complaints*p_Parents_Somatic_Complaints_Parent_Total_Behavioral_Score_Self_Report*p_Parent_Total_Behavioral_Score_Self_Report_Parents_Broad_Behavioral_And_Emotional_Dysregulation_Self_Report*p_Parents_Broad_Behavioral_And_Emotional_Dysregulation_Self_Report_Parents_Intrusive_Behaviors*p_Parents_Intru…
Ind_Parents_Alcohol_General_Substance_Use_Parents_Tobacco_Use_Parents_Somatic_Complaints_Parent_Total_Behavioral_Score_Self_Report_Parents_Intrusive_Behaviors_ExternalScore	p_Parents_Alcohol_General_Substance_Use_Parents_Tobacco_Use*p_Parents_Tobacco_Use_Parents_Somatic_Complaints*p_Parents_Somatic_Complaints_Parent_Total_Behavioral_Score_Self_Report*p_Parent_Total_Behavioral_Score_Self_Report_Parents_Intrusive_Behaviors*p_Parents_Intrusive_Behaviors_ExternalScore	:=	Ind_Parents_Alcohol_General_Substance_Use_Parents_Tobacco_Use_Parents_Somatic_Complaints_Parent_Total_Behavioral_Score_Self_Report_Parents_Intrusive_Behaviors_ExternalScore	1.03e-05	-5.68e-05	9.59e-05	0.780281	1.04e-05	Ind_Parents_Alcohol_General_Substance_Use_Parents_Tobacco_Use_Parents_Somatic_Complaints_Parent_Total_Behavioral_Score_Self_Report_Parents_Intrusive_Behaviors_ExternalScore	p_Parents_Alcohol_General_Substance_Use_Parents_Tobacco_Use*p_Parents_Tobacco_Use_Parents_Somatic_Complaints*p_Parents_Somatic_Complaints_Parent_Total_Behavioral_Score_Self_Report*p_Parent_Total_Behavioral_Score_Self_Report_Parents_Intrusive_Behaviors*p_Parents_Intrusive_Behaviors_ExternalScore
Ind_Parents_Alcohol_General_Substance_Use_Parents_Tobacco_Use_Parents_Somatic_Complaints_Parents_Broad_Behavioral_And_Emotional_Dysregulation_Self_Report_ExternalScore	p_Parents_Alcohol_General_Substance_Use_Parents_Tobacco_Use*p_Parents_Tobacco_Use_Parents_Somatic_Complaints*p_Parents_Somatic_Complaints_Parents_Broad_Behavioral_And_Emotional_Dysregulation_Self_Report*p_Parents_Broad_Behavioral_And_Emotional_Dysregulation_Self_Report_ExternalScore	:=	Ind_Parents_Alcohol_General_Substance_Use_Parents_Tobacco_Use_Parents_Somatic_Complaints_Parents_Broad_Behavioral_And_Emotional_Dysregulation_Self_Report_ExternalScore	6.11e-05	-0.000259	0.00045	0.745615	6.13e-05	Ind_Parents_Alcohol_General_Substance_Use_Parents_Tobacco_Use_Parents_Somatic_Complaints_Parents_Broad_Behavioral_And_Emotional_Dysregulation_Self_Report_ExternalScore	p_Parents_Alcohol_General_Substance_Use_Parents_Tobacco_Use*p_Parents_Tobacco_Use_Parents_Somatic_Complaints*p_Parents_Somatic_Complaints_Parents_Broad_Behavioral_And_Emotional_Dysregulation_Self_Report*p_Parents_Broad_Behavioral_And_Emotional_Dysregulation_Self_Report_ExternalScore
Ind_Parents_Alcohol_General_Substance_Use_Parents_Tobacco_Use_Parents_Somatic_Complaints_Parents_Broad_Behavioral_And_Emotional_Dysregulation_Self_Report_Parents_Intrusive_Behaviors_ExternalScore	p_Parents_Alcohol_General_Substance_Use_Parents_Tobacco_Use*p_Parents_Tobacco_Use_Parents_Somatic_Complaints*p_Parents_Somatic_Complaints_Parents_Broad_Behavioral_And_Emotional_Dysregulation_Self_Report*p_Parents_Broad_Behavioral_And_Emotional_Dysregulation_Self_Report_Parents_Intrusive_Behaviors*p_Parents_Intrusive_Behaviors_ExternalScore	:=	Ind_Parents_Alcohol_General_Substance_Use_Parents_Tobacco_Use_Parents_Somatic_Complaints_Parents_Broad_Behavioral_And_Emotional_Dysregulation_Self_Report_Parents_Intrusive_Behaviors_ExternalScore	5.63e-07	-3.27e-06	5.21e-06	0.793871	5.65e-07	Ind_Parents_Alcohol_General_Substance_Use_Parents_Tobacco_Use_Parents_Somatic_Complaints_Parents_Broad_Behavioral_And_Emotional_Dysregulation_Self_Report_Parents_Intrusive_Behaviors_ExternalScore	p_Parents_Alcohol_General_Substance_Use_Parents_Tobacco_Use*p_Parents_Tobacco_Use_Parents_Somatic_Complaints*p_Parents_Somatic_Complaints_Parents_Broad_Behavioral_And_Emotional_Dysregulation_Self_Report*p_Parents_Broad_Behavioral_And_Emotional_Dysregulation_Self_Report_Parents_Intrusive_Behaviors*p_Parents_Intrusive_Behaviors_ExternalScore
Ind_Parents_Alcohol_General_Substance_Use_Parents_Tobacco_Use_Parents_Somatic_Complaints_Parents_Overall_Externalizing_Internalizing_Issues_Spouse_Report_ExternalScore	p_Parents_Alcohol_General_Substance_Use_Parents_Tobacco_Use*p_Parents_Tobacco_Use_Parents_Somatic_Complaints*p_Parents_Somatic_Complaints_Parents_Overall_Externalizing_Internalizing_Issues_Spouse_Report*p_Parents_Overall_Externalizing_Internalizing_Issues_Spouse_Report_ExternalScore	:=	Ind_Parents_Alcohol_General_Substance_Use_Parents_Tobacco_Use_Parents_Somatic_Complaints_Parents_Overall_Externalizing_Internalizing_Issues_Spouse_Report_ExternalScore	9.99e-06	-4.97e-05	9.87e-05	0.773981	1e-05	Ind_Parents_Alcohol_General_Substance_Use_Parents_Tobacco_Use_Parents_Somatic_Complaints_Parents_Overall_Externalizing_Internalizing_Issues_Spouse_Report_ExternalScore	p_Parents_Alcohol_General_Substance_Use_Parents_Tobacco_Use*p_Parents_Tobacco_Use_Parents_Somatic_Complaints*p_Parents_Somatic_Complaints_Parents_Overall_Externalizing_Internalizing_Issues_Spouse_Report*p_Parents_Overall_Externalizing_Internalizing_Issues_Spouse_Report_ExternalScore
Ind_Parents_Alcohol_General_Substance_Use_Parents_Tobacco_Use_Parents_Somatic_Complaints_Parents_Overall_Externalizing_Internalizing_Issues_Spouse_Report_PRS_ExternalScore	p_Parents_Alcohol_General_Substance_Use_Parents_Tobacco_Use*p_Parents_Tobacco_Use_Parents_Somatic_Complaints*p_Parents_Somatic_Complaints_Parents_Overall_Externalizing_Internalizing_Issues_Spouse_Report*p_Parents_Overall_Externalizing_Internalizing_Issues_Spouse_Report_PRS*p_PRS_ExternalScore	:=	Ind_Parents_Alcohol_General_Substance_Use_Parents_Tobacco_Use_Parents_Somatic_Complaints_Parents_Overall_Externalizing_Internalizing_Issues_Spouse_Report_PRS_ExternalScore	4.83e-07	-2.51e-06	4.51e-06	0.771928	4.84e-07	Ind_Parents_Alcohol_General_Substance_Use_Parents_Tobacco_Use_Parents_Somatic_Complaints_Parents_Overall_Externalizing_Internalizing_Issues_Spouse_Report_PRS_ExternalScore	p_Parents_Alcohol_General_Substance_Use_Parents_Tobacco_Use*p_Parents_Tobacco_Use_Parents_Somatic_Complaints*p_Parents_Somatic_Complaints_Parents_Overall_Externalizing_Internalizing_Issues_Spouse_Report*p_Parents_Overall_Externalizing_Internalizing_Issues_Spouse_Report_PRS*p_PRS_ExternalScore
Ind_Parents_Alcohol_General_Substance_Use_Parents_Tobacco_Use_Parents_Somatic_Complaints_Parents_Overall_Externalizing_Internalizing_Issues_Spouse_Report_Parent_Total_Behavioral_Score_Self_Report_ExternalScore	p_Parents_Alcohol_General_Substance_Use_Parents_Tobacco_Use*p_Parents_Tobacco_Use_Parents_Somatic_Complaints*p_Parents_Somatic_Complaints_Parents_Overall_Externalizing_Internalizing_Issues_Spouse_Report*p_Parents_Overall_Externalizing_Internalizing_Issues_Spouse_Report_Parent_Total_Behavioral_Score_Self_Report*p_Parent_Total_Behavioral_Score_Self_Report_ExternalScore	:=	Ind_Parents_Alcohol_General_Substance_Use_Parents_Tobacco_Use_Parents_Somatic_Complaints_Parents_Overall_Externalizing_Internalizing_Issues_Spouse_Report_Parent_Total_Behavioral_Score_Self_Report_ExternalScore	-7.13e-08	-1.67e-06	1.07e-06	0.91184	-7.15e-08	Ind_Parents_Alcohol_General_Substance_Use_Parents_Tobacco_Use_Parents_Somatic_Complaints_Parents_Overall_Externalizing_Internalizing_Issues_Spouse_Report_Parent_Total_Behavioral_Score_Self_Report_ExternalScore	p_Parents_Alcohol_General_Substance_Use_Parents_Tobacco_Use*p_Parents_Tobacco_Use_Parents_Somatic_Complaints*p_Parents_Somatic_Complaints_Parents_Overall_Externalizing_Internalizing_Issues_Spouse_Report*p_Parents_Overall_Externalizing_Internalizing_Issues_Spouse_Report_Parent_Total_Behavioral_Score_Self_Report*p_Parent_Total_Behavioral_Score_Self_Report_ExternalScore
Ind_Parents_Alcohol_General_Substance_Use_Parents_Tobacco_Use_Parents_Somatic_Complaints_Parents_Overall_Externalizing_Internalizing_Issues_Spouse_Report_Parent_Total_Behavioral_Score_Self_Report_Parents_Broad_Behavioral_And_Emotional_Dysregulation_Self_Report_ExternalScore	p_Parents_Alcohol_General_Substance_Use_Parents_Tobacco_Use*p_Parents_Tobacco_Use_Parents_Somatic_Complaints*p_Parents_Somatic_Complaints_Parents_Overall_Externalizing_Internalizing_Issues_Spouse_Report*p_Parents_Overall_Externalizing_Internalizing_Issues_Spouse_Report_Parent_Total_Behavioral_Score_Self_Report*p_Parent_Total_Behavioral_Score_Self_Report_Parents_Broad_Behavioral_And_Emotional_Dysr…	:=	Ind_Parents_Alcohol_General_Substance_Use_Parents_Tobacco_Use_Parents_Somatic_Complaints_Parents_Overall_Externalizing_Internalizing_Issues_Spouse_Report_Parent_Total_Behavioral_Score_Self_Report_Parents_Broad_Behavioral_And_Emotional_Dysregulation_Self_Report_ExternalScore	3.89e-08	-5.58e-07	9.25e-07	0.911088	3.9e-08	Ind_Parents_Alcohol_General_Substance_Use_Parents_Tobacco_Use_Parents_Somatic_Complaints_Parents_Overall_Externalizing_Internalizing_Issues_Spouse_Report_Parent_Total_Behavioral_Score_Self_Report_Parents_Broad_Behavioral_And_Emotional_Dysregulation_Self_Report_ExternalScore	p_Parents_Alcohol_General_Substance_Use_Parents_Tobacco_Use*p_Parents_Tobacco_Use_Parents_Somatic_Complaints*p_Parents_Somatic_Complaints_Parents_Overall_Externalizing_Internalizing_Issues_Spouse_Report*p_Parents_Overall_Externalizing_Internalizing_Issues_Spouse_Report_Parent_Total_Behavioral_Score_Self_Report*p_Parent_Total_Behavioral_Score_Self_Report_Parents_Broad_Behavioral_And_Emotional_Dysr…
Ind_Parents_Alcohol_General_Substance_Use_Parents_Tobacco_Use_Parents_Somatic_Complaints_Parents_Overall_Externalizing_Internalizing_Issues_Spouse_Report_Parent_Total_Behavioral_Score_Self_Report_Parents_Broad_Behavioral_And_Emotional_Dysregulation_Self_Report_Parents_Intrusive_Behaviors_ExternalScore	p_Parents_Alcohol_General_Substance_Use_Parents_Tobacco_Use*p_Parents_Tobacco_Use_Parents_Somatic_Complaints*p_Parents_Somatic_Complaints_Parents_Overall_Externalizing_Internalizing_Issues_Spouse_Report*p_Parents_Overall_Externalizing_Internalizing_Issues_Spouse_Report_Parent_Total_Behavioral_Score_Self_Report*p_Parent_Total_Behavioral_Score_Self_Report_Parents_Broad_Behavioral_And_Emotional_Dysr…	:=	Ind_Parents_Alcohol_General_Substance_Use_Parents_Tobacco_Use_Parents_Somatic_Complaints_Parents_Overall_Externalizing_Internalizing_Issues_Spouse_Report_Parent_Total_Behavioral_Score_Self_Report_Parents_Broad_Behavioral_And_Emotional_Dysregulation_Self_Report_Parents_Intrusive_Behaviors_ExternalScore	3.58e-10	-5.91e-09	8.74e-09	NA	3.59e-10	Ind_Parents_Alcohol_General_Substance_Use_Parents_Tobacco_Use_Parents_Somatic_Complaints_Parents_Overall_Externalizing_Internalizing_Issues_Spouse_Report_Parent_Total_Behavioral_Score_Self_Report_Parents_Broad_Behavioral_And_Emotional_Dysregulation_Self_Report_Parents_Intrusive_Behaviors_ExternalScore	p_Parents_Alcohol_General_Substance_Use_Parents_Tobacco_Use*p_Parents_Tobacco_Use_Parents_Somatic_Complaints*p_Parents_Somatic_Complaints_Parents_Overall_Externalizing_Internalizing_Issues_Spouse_Report*p_Parents_Overall_Externalizing_Internalizing_Issues_Spouse_Report_Parent_Total_Behavioral_Score_Self_Report*p_Parent_Total_Behavioral_Score_Self_Report_Parents_Broad_Behavioral_And_Emotional_Dysr…
Ind_Parents_Alcohol_General_Substance_Use_Parents_Tobacco_Use_Parents_Somatic_Complaints_Parents_Overall_Externalizing_Internalizing_Issues_Spouse_Report_Parent_Total_Behavioral_Score_Self_Report_Parents_Intrusive_Behaviors_ExternalScore	p_Parents_Alcohol_General_Substance_Use_Parents_Tobacco_Use*p_Parents_Tobacco_Use_Parents_Somatic_Complaints*p_Parents_Somatic_Complaints_Parents_Overall_Externalizing_Internalizing_Issues_Spouse_Report*p_Parents_Overall_Externalizing_Internalizing_Issues_Spouse_Report_Parent_Total_Behavioral_Score_Self_Report*p_Parent_Total_Behavioral_Score_Self_Report_Parents_Intrusive_Behaviors*p_Parents_Intru…	:=	Ind_Parents_Alcohol_General_Substance_Use_Parents_Tobacco_Use_Parents_Somatic_Complaints_Parents_Overall_Externalizing_Internalizing_Issues_Spouse_Report_Parent_Total_Behavioral_Score_Self_Report_Parents_Intrusive_Behaviors_ExternalScore	5.71e-09	-1.01e-07	1.56e-07	0.924962	5.73e-09	Ind_Parents_Alcohol_General_Substance_Use_Parents_Tobacco_Use_Parents_Somatic_Complaints_Parents_Overall_Externalizing_Internalizing_Issues_Spouse_Report_Parent_Total_Behavioral_Score_Self_Report_Parents_Intrusive_Behaviors_ExternalScore	p_Parents_Alcohol_General_Substance_Use_Parents_Tobacco_Use*p_Parents_Tobacco_Use_Parents_Somatic_Complaints*p_Parents_Somatic_Complaints_Parents_Overall_Externalizing_Internalizing_Issues_Spouse_Report*p_Parents_Overall_Externalizing_Internalizing_Issues_Spouse_Report_Parent_Total_Behavioral_Score_Self_Report*p_Parent_Total_Behavioral_Score_Self_Report_Parents_Intrusive_Behaviors*p_Parents_Intru…
Ind_Parents_Alcohol_General_Substance_Use_Parents_Tobacco_Use_Parents_Somatic_Complaints_Parents_Overall_Externalizing_Internalizing_Issues_Spouse_Report_Parents_Broad_Behavioral_And_Emotional_Dysregulation_Self_Report_ExternalScore	p_Parents_Alcohol_General_Substance_Use_Parents_Tobacco_Use*p_Parents_Tobacco_Use_Parents_Somatic_Complaints*p_Parents_Somatic_Complaints_Parents_Overall_Externalizing_Internalizing_Issues_Spouse_Report*p_Parents_Overall_Externalizing_Internalizing_Issues_Spouse_Report_Parents_Broad_Behavioral_And_Emotional_Dysregulation_Self_Report*p_Parents_Broad_Behavioral_And_Emotional_Dysregulation_Self_Repo…	:=	Ind_Parents_Alcohol_General_Substance_Use_Parents_Tobacco_Use_Parents_Somatic_Complaints_Parents_Overall_Externalizing_Internalizing_Issues_Spouse_Report_Parents_Broad_Behavioral_And_Emotional_Dysregulation_Self_Report_ExternalScore	5.2e-06	-2.49e-05	4.67e-05	0.764658	5.21e-06	Ind_Parents_Alcohol_General_Substance_Use_Parents_Tobacco_Use_Parents_Somatic_Complaints_Parents_Overall_Externalizing_Internalizing_Issues_Spouse_Report_Parents_Broad_Behavioral_And_Emotional_Dysregulation_Self_Report_ExternalScore	p_Parents_Alcohol_General_Substance_Use_Parents_Tobacco_Use*p_Parents_Tobacco_Use_Parents_Somatic_Complaints*p_Parents_Somatic_Complaints_Parents_Overall_Externalizing_Internalizing_Issues_Spouse_Report*p_Parents_Overall_Externalizing_Internalizing_Issues_Spouse_Report_Parents_Broad_Behavioral_And_Emotional_Dysregulation_Self_Report*p_Parents_Broad_Behavioral_And_Emotional_Dysregulation_Self_Repo…
Ind_Parents_Alcohol_General_Substance_Use_Parents_Tobacco_Use_Parents_Somatic_Complaints_Parents_Overall_Externalizing_Internalizing_Issues_Spouse_Report_Parents_Broad_Behavioral_And_Emotional_Dysregulation_Self_Report_Parents_Intrusive_Behaviors_ExternalScore	p_Parents_Alcohol_General_Substance_Use_Parents_Tobacco_Use*p_Parents_Tobacco_Use_Parents_Somatic_Complaints*p_Parents_Somatic_Complaints_Parents_Overall_Externalizing_Internalizing_Issues_Spouse_Report*p_Parents_Overall_Externalizing_Internalizing_Issues_Spouse_Report_Parents_Broad_Behavioral_And_Emotional_Dysregulation_Self_Report*p_Parents_Broad_Behavioral_And_Emotional_Dysregulation_Self_Repo…	:=	Ind_Parents_Alcohol_General_Substance_Use_Parents_Tobacco_Use_Parents_Somatic_Complaints_Parents_Overall_Externalizing_Internalizing_Issues_Spouse_Report_Parents_Broad_Behavioral_And_Emotional_Dysregulation_Self_Report_Parents_Intrusive_Behaviors_ExternalScore	4.79e-08	-3.13e-07	5.56e-07	0.807648	4.8e-08	Ind_Parents_Alcohol_General_Substance_Use_Parents_Tobacco_Use_Parents_Somatic_Complaints_Parents_Overall_Externalizing_Internalizing_Issues_Spouse_Report_Parents_Broad_Behavioral_And_Emotional_Dysregulation_Self_Report_Parents_Intrusive_Behaviors_ExternalScore	p_Parents_Alcohol_General_Substance_Use_Parents_Tobacco_Use*p_Parents_Tobacco_Use_Parents_Somatic_Complaints*p_Parents_Somatic_Complaints_Parents_Overall_Externalizing_Internalizing_Issues_Spouse_Report*p_Parents_Overall_Externalizing_Internalizing_Issues_Spouse_Report_Parents_Broad_Behavioral_And_Emotional_Dysregulation_Self_Report*p_Parents_Broad_Behavioral_And_Emotional_Dysregulation_Self_Repo…
Ind_Parents_Broad_Behavioral_And_Emotional_Dysregulation_Self_Report_ExternalScore	p_Parents_Broad_Behavioral_And_Emotional_Dysregulation_Self_Report_ExternalScore	:=	Ind_Parents_Broad_Behavioral_And_Emotional_Dysregulation_Self_Report_ExternalScore	0.213552	0.174979	0.249645	0	0.213074	Ind_Parents_Broad_Behavioral_And_Emotional_Dysregulation_Self_Report_ExternalScore	p_Parents_Broad_Behavioral_And_Emotional_Dysregulation_Self_Report_ExternalScore
Ind_Parents_Broad_Behavioral_And_Emotional_Dysregulation_Self_Report_Parents_Intrusive_Behaviors_ExternalScore	p_Parents_Broad_Behavioral_And_Emotional_Dysregulation_Self_Report_Parents_Intrusive_Behaviors*p_Parents_Intrusive_Behaviors_ExternalScore	:=	Ind_Parents_Broad_Behavioral_And_Emotional_Dysregulation_Self_Report_Parents_Intrusive_Behaviors_ExternalScore	0.0019684	-0.000793	0.00515792	0.203732	0.00196399	Ind_Parents_Broad_Behavioral_And_Emotional_Dysregulation_Self_Report_Parents_Intrusive_Behaviors_ExternalScore	p_Parents_Broad_Behavioral_And_Emotional_Dysregulation_Self_Report_Parents_Intrusive_Behaviors*p_Parents_Intrusive_Behaviors_ExternalScore
Ind_Parents_Drug_Use_Parents_Alcohol_General_Substance_Use_ExternalScore	p_Parents_Drug_Use_Parents_Alcohol_General_Substance_Use*p_Parents_Alcohol_General_Substance_Use_ExternalScore	:=	Ind_Parents_Drug_Use_Parents_Alcohol_General_Substance_Use_ExternalScore	0.197967	0.169694	0.224519	0	0.198476	Ind_Parents_Drug_Use_Parents_Alcohol_General_Substance_Use_ExternalScore	p_Parents_Drug_Use_Parents_Alcohol_General_Substance_Use*p_Parents_Alcohol_General_Substance_Use_ExternalScore
Ind_Parents_Drug_Use_Parents_Alcohol_General_Substance_Use_Parent_Total_Behavioral_Score_Self_Report_ExternalScore	p_Parents_Drug_Use_Parents_Alcohol_General_Substance_Use*p_Parents_Alcohol_General_Substance_Use_Parent_Total_Behavioral_Score_Self_Report*p_Parent_Total_Behavioral_Score_Self_Report_ExternalScore	:=	Ind_Parents_Drug_Use_Parents_Alcohol_General_Substance_Use_Parent_Total_Behavioral_Score_Self_Report_ExternalScore	-0.00598093	-0.00902343	-0.0033638	6.58e-05	-0.00599632	Ind_Parents_Drug_Use_Parents_Alcohol_General_Substance_Use_Parent_Total_Behavioral_Score_Self_Report_ExternalScore	p_Parents_Drug_Use_Parents_Alcohol_General_Substance_Use*p_Parents_Alcohol_General_Substance_Use_Parent_Total_Behavioral_Score_Self_Report*p_Parent_Total_Behavioral_Score_Self_Report_ExternalScore
Ind_Parents_Drug_Use_Parents_Alcohol_General_Substance_Use_Parent_Total_Behavioral_Score_Self_Report_Parents_Broad_Behavioral_And_Emotional_Dysregulation_Self_Report_ExternalScore	p_Parents_Drug_Use_Parents_Alcohol_General_Substance_Use*p_Parents_Alcohol_General_Substance_Use_Parent_Total_Behavioral_Score_Self_Report*p_Parent_Total_Behavioral_Score_Self_Report_Parents_Broad_Behavioral_And_Emotional_Dysregulation_Self_Report*p_Parents_Broad_Behavioral_And_Emotional_Dysregulation_Self_Report_ExternalScore	:=	Ind_Parents_Drug_Use_Parents_Alcohol_General_Substance_Use_Parent_Total_Behavioral_Score_Self_Report_Parents_Broad_Behavioral_And_Emotional_Dysregulation_Self_Report_ExternalScore	0.00326261	0.00204946	0.00457815	3.25e-07	0.00327101	Ind_Parents_Drug_Use_Parents_Alcohol_General_Substance_Use_Parent_Total_Behavioral_Score_Self_Report_Parents_Broad_Behavioral_And_Emotional_Dysregulation_Self_Report_ExternalScore	p_Parents_Drug_Use_Parents_Alcohol_General_Substance_Use*p_Parents_Alcohol_General_Substance_Use_Parent_Total_Behavioral_Score_Self_Report*p_Parent_Total_Behavioral_Score_Self_Report_Parents_Broad_Behavioral_And_Emotional_Dysregulation_Self_Report*p_Parents_Broad_Behavioral_And_Emotional_Dysregulation_Self_Report_ExternalScore
Ind_Parents_Drug_Use_Parents_Alcohol_General_Substance_Use_Parent_Total_Behavioral_Score_Self_Report_Parents_Broad_Behavioral_And_Emotional_Dysregulation_Self_Report_Parents_Intrusive_Behaviors_ExternalScore	p_Parents_Drug_Use_Parents_Alcohol_General_Substance_Use*p_Parents_Alcohol_General_Substance_Use_Parent_Total_Behavioral_Score_Self_Report*p_Parent_Total_Behavioral_Score_Self_Report_Parents_Broad_Behavioral_And_Emotional_Dysregulation_Self_Report*p_Parents_Broad_Behavioral_And_Emotional_Dysregulation_Self_Report_Parents_Intrusive_Behaviors*p_Parents_Intrusive_Behaviors_ExternalScore	:=	Ind_Parents_Drug_Use_Parents_Alcohol_General_Substance_Use_Parent_Total_Behavioral_Score_Self_Report_Parents_Broad_Behavioral_And_Emotional_Dysregulation_Self_Report_Parents_Intrusive_Behaviors_ExternalScore	3.01e-05	-1.19e-05	8.88e-05	0.213085	3.02e-05	Ind_Parents_Drug_Use_Parents_Alcohol_General_Substance_Use_Parent_Total_Behavioral_Score_Self_Report_Parents_Broad_Behavioral_And_Emotional_Dysregulation_Self_Report_Parents_Intrusive_Behaviors_ExternalScore	p_Parents_Drug_Use_Parents_Alcohol_General_Substance_Use*p_Parents_Alcohol_General_Substance_Use_Parent_Total_Behavioral_Score_Self_Report*p_Parent_Total_Behavioral_Score_Self_Report_Parents_Broad_Behavioral_And_Emotional_Dysregulation_Self_Report*p_Parents_Broad_Behavioral_And_Emotional_Dysregulation_Self_Report_Parents_Intrusive_Behaviors*p_Parents_Intrusive_Behaviors_ExternalScore
Ind_Parents_Drug_Use_Parents_Alcohol_General_Substance_Use_Parent_Total_Behavioral_Score_Self_Report_Parents_Intrusive_Behaviors_ExternalScore	p_Parents_Drug_Use_Parents_Alcohol_General_Substance_Use*p_Parents_Alcohol_General_Substance_Use_Parent_Total_Behavioral_Score_Self_Report*p_Parent_Total_Behavioral_Score_Self_Report_Parents_Intrusive_Behaviors*p_Parents_Intrusive_Behaviors_ExternalScore	:=	Ind_Parents_Drug_Use_Parents_Alcohol_General_Substance_Use_Parent_Total_Behavioral_Score_Self_Report_Parents_Intrusive_Behaviors_ExternalScore	0.000479	-0.000229	0.00119127	0.181173	0.000481	Ind_Parents_Drug_Use_Parents_Alcohol_General_Substance_Use_Parent_Total_Behavioral_Score_Self_Report_Parents_Intrusive_Behaviors_ExternalScore	p_Parents_Drug_Use_Parents_Alcohol_General_Substance_Use*p_Parents_Alcohol_General_Substance_Use_Parent_Total_Behavioral_Score_Self_Report*p_Parent_Total_Behavioral_Score_Self_Report_Parents_Intrusive_Behaviors*p_Parents_Intrusive_Behaviors_ExternalScore
Ind_Parents_Drug_Use_Parents_Alcohol_General_Substance_Use_Parents_Broad_Behavioral_And_Emotional_Dysregulation_Self_Report_ExternalScore	p_Parents_Drug_Use_Parents_Alcohol_General_Substance_Use*p_Parents_Alcohol_General_Substance_Use_Parents_Broad_Behavioral_And_Emotional_Dysregulation_Self_Report*p_Parents_Broad_Behavioral_And_Emotional_Dysregulation_Self_Report_ExternalScore	:=	Ind_Parents_Drug_Use_Parents_Alcohol_General_Substance_Use_Parents_Broad_Behavioral_And_Emotional_Dysregulation_Self_Report_ExternalScore	0.0489998	0.0395619	0.0583284	0	0.0491259	Ind_Parents_Drug_Use_Parents_Alcohol_General_Substance_Use_Parents_Broad_Behavioral_And_Emotional_Dysregulation_Self_Report_ExternalScore	p_Parents_Drug_Use_Parents_Alcohol_General_Substance_Use*p_Parents_Alcohol_General_Substance_Use_Parents_Broad_Behavioral_And_Emotional_Dysregulation_Self_Report*p_Parents_Broad_Behavioral_And_Emotional_Dysregulation_Self_Report_ExternalScore
Ind_Parents_Drug_Use_Parents_Alcohol_General_Substance_Use_Parents_Broad_Behavioral_And_Emotional_Dysregulation_Self_Report_Parents_Intrusive_Behaviors_ExternalScore	p_Parents_Drug_Use_Parents_Alcohol_General_Substance_Use*p_Parents_Alcohol_General_Substance_Use_Parents_Broad_Behavioral_And_Emotional_Dysregulation_Self_Report*p_Parents_Broad_Behavioral_And_Emotional_Dysregulation_Self_Report_Parents_Intrusive_Behaviors*p_Parents_Intrusive_Behaviors_ExternalScore	:=	Ind_Parents_Drug_Use_Parents_Alcohol_General_Substance_Use_Parents_Broad_Behavioral_And_Emotional_Dysregulation_Self_Report_Parents_Intrusive_Behaviors_ExternalScore	0.000452	-0.000182	0.00113952	0.202807	0.000453	Ind_Parents_Drug_Use_Parents_Alcohol_General_Substance_Use_Parents_Broad_Behavioral_And_Emotional_Dysregulation_Self_Report_Parents_Intrusive_Behaviors_ExternalScore	p_Parents_Drug_Use_Parents_Alcohol_General_Substance_Use*p_Parents_Alcohol_General_Substance_Use_Parents_Broad_Behavioral_And_Emotional_Dysregulation_Self_Report*p_Parents_Broad_Behavioral_And_Emotional_Dysregulation_Self_Report_Parents_Intrusive_Behaviors*p_Parents_Intrusive_Behaviors_ExternalScore
Ind_Parents_Drug_Use_Parents_Alcohol_General_Substance_Use_Parents_Intrusive_Behaviors_ExternalScore	p_Parents_Drug_Use_Parents_Alcohol_General_Substance_Use*p_Parents_Alcohol_General_Substance_Use_Parents_Intrusive_Behaviors*p_Parents_Intrusive_Behaviors_ExternalScore	:=	Ind_Parents_Drug_Use_Parents_Alcohol_General_Substance_Use_Parents_Intrusive_Behaviors_ExternalScore	0.000637	-0.000391	0.00177981	0.275842	0.000639	Ind_Parents_Drug_Use_Parents_Alcohol_General_Substance_Use_Parents_Intrusive_Behaviors_ExternalScore	p_Parents_Drug_Use_Parents_Alcohol_General_Substance_Use*p_Parents_Alcohol_General_Substance_Use_Parents_Intrusive_Behaviors*p_Parents_Intrusive_Behaviors_ExternalScore
Ind_Parents_Drug_Use_Parents_Alcohol_General_Substance_Use_Parents_Overall_Externalizing_Internalizing_Issues_Spouse_Report_ExternalScore	p_Parents_Drug_Use_Parents_Alcohol_General_Substance_Use*p_Parents_Alcohol_General_Substance_Use_Parents_Overall_Externalizing_Internalizing_Issues_Spouse_Report*p_Parents_Overall_Externalizing_Internalizing_Issues_Spouse_Report_ExternalScore	:=	Ind_Parents_Drug_Use_Parents_Alcohol_General_Substance_Use_Parents_Overall_Externalizing_Internalizing_Issues_Spouse_Report_ExternalScore	0.00143309	-0.000849	0.00416788	0.273096	0.00143678	Ind_Parents_Drug_Use_Parents_Alcohol_General_Substance_Use_Parents_Overall_Externalizing_Internalizing_Issues_Spouse_Report_ExternalScore	p_Parents_Drug_Use_Parents_Alcohol_General_Substance_Use*p_Parents_Alcohol_General_Substance_Use_Parents_Overall_Externalizing_Internalizing_Issues_Spouse_Report*p_Parents_Overall_Externalizing_Internalizing_Issues_Spouse_Report_ExternalScore
Ind_Parents_Drug_Use_Parents_Alcohol_General_Substance_Use_Parents_Overall_Externalizing_Internalizing_Issues_Spouse_Report_PRS_ExternalScore	p_Parents_Drug_Use_Parents_Alcohol_General_Substance_Use*p_Parents_Alcohol_General_Substance_Use_Parents_Overall_Externalizing_Internalizing_Issues_Spouse_Report*p_Parents_Overall_Externalizing_Internalizing_Issues_Spouse_Report_PRS*p_PRS_ExternalScore	:=	Ind_Parents_Drug_Use_Parents_Alcohol_General_Substance_Use_Parents_Overall_Externalizing_Internalizing_Issues_Spouse_Report_PRS_ExternalScore	6.93e-05	-4.75e-05	0.000248	0.341825	6.95e-05	Ind_Parents_Drug_Use_Parents_Alcohol_General_Substance_Use_Parents_Overall_Externalizing_Internalizing_Issues_Spouse_Report_PRS_ExternalScore	p_Parents_Drug_Use_Parents_Alcohol_General_Substance_Use*p_Parents_Alcohol_General_Substance_Use_Parents_Overall_Externalizing_Internalizing_Issues_Spouse_Report*p_Parents_Overall_Externalizing_Internalizing_Issues_Spouse_Report_PRS*p_PRS_ExternalScore
Ind_Parents_Drug_Use_Parents_Alcohol_General_Substance_Use_Parents_Overall_Externalizing_Internalizing_Issues_Spouse_Report_Parent_Total_Behavioral_Score_Self_Report_ExternalScore	p_Parents_Drug_Use_Parents_Alcohol_General_Substance_Use*p_Parents_Alcohol_General_Substance_Use_Parents_Overall_Externalizing_Internalizing_Issues_Spouse_Report*p_Parents_Overall_Externalizing_Internalizing_Issues_Spouse_Report_Parent_Total_Behavioral_Score_Self_Report*p_Parent_Total_Behavioral_Score_Self_Report_ExternalScore	:=	Ind_Parents_Drug_Use_Parents_Alcohol_General_Substance_Use_Parents_Overall_Externalizing_Internalizing_Issues_Spouse_Report_Parent_Total_Behavioral_Score_Self_Report_ExternalScore	-1.02e-05	-9.3e-05	6.82e-05	0.780185	-1.03e-05	Ind_Parents_Drug_Use_Parents_Alcohol_General_Substance_Use_Parents_Overall_Externalizing_Internalizing_Issues_Spouse_Report_Parent_Total_Behavioral_Score_Self_Report_ExternalScore	p_Parents_Drug_Use_Parents_Alcohol_General_Substance_Use*p_Parents_Alcohol_General_Substance_Use_Parents_Overall_Externalizing_Internalizing_Issues_Spouse_Report*p_Parents_Overall_Externalizing_Internalizing_Issues_Spouse_Report_Parent_Total_Behavioral_Score_Self_Report*p_Parent_Total_Behavioral_Score_Self_Report_ExternalScore
Ind_Parents_Drug_Use_Parents_Alcohol_General_Substance_Use_Parents_Overall_Externalizing_Internalizing_Issues_Spouse_Report_Parent_Total_Behavioral_Score_Self_Report_Parents_Broad_Behavioral_And_Emotional_Dysregulation_Self_Report_ExternalScore	p_Parents_Drug_Use_Parents_Alcohol_General_Substance_Use*p_Parents_Alcohol_General_Substance_Use_Parents_Overall_Externalizing_Internalizing_Issues_Spouse_Report*p_Parents_Overall_Externalizing_Internalizing_Issues_Spouse_Report_Parent_Total_Behavioral_Score_Self_Report*p_Parent_Total_Behavioral_Score_Self_Report_Parents_Broad_Behavioral_And_Emotional_Dysregulation_Self_Report*p_Parents_Broad_Beh…	:=	Ind_Parents_Drug_Use_Parents_Alcohol_General_Substance_Use_Parents_Overall_Externalizing_Internalizing_Issues_Spouse_Report_Parent_Total_Behavioral_Score_Self_Report_Parents_Broad_Behavioral_And_Emotional_Dysregulation_Self_Report_ExternalScore	5.58e-06	-3.79e-05	5.26e-05	0.779129	5.59e-06	Ind_Parents_Drug_Use_Parents_Alcohol_General_Substance_Use_Parents_Overall_Externalizing_Internalizing_Issues_Spouse_Report_Parent_Total_Behavioral_Score_Self_Report_Parents_Broad_Behavioral_And_Emotional_Dysregulation_Self_Report_ExternalScore	p_Parents_Drug_Use_Parents_Alcohol_General_Substance_Use*p_Parents_Alcohol_General_Substance_Use_Parents_Overall_Externalizing_Internalizing_Issues_Spouse_Report*p_Parents_Overall_Externalizing_Internalizing_Issues_Spouse_Report_Parent_Total_Behavioral_Score_Self_Report*p_Parent_Total_Behavioral_Score_Self_Report_Parents_Broad_Behavioral_And_Emotional_Dysregulation_Self_Report*p_Parents_Broad_Beh…
Ind_Parents_Drug_Use_Parents_Alcohol_General_Substance_Use_Parents_Overall_Externalizing_Internalizing_Issues_Spouse_Report_Parent_Total_Behavioral_Score_Self_Report_Parents_Broad_Behavioral_And_Emotional_Dysregulation_Self_Report_Parents_Intrusive_Behaviors_ExternalScore	p_Parents_Drug_Use_Parents_Alcohol_General_Substance_Use*p_Parents_Alcohol_General_Substance_Use_Parents_Overall_Externalizing_Internalizing_Issues_Spouse_Report*p_Parents_Overall_Externalizing_Internalizing_Issues_Spouse_Report_Parent_Total_Behavioral_Score_Self_Report*p_Parent_Total_Behavioral_Score_Self_Report_Parents_Broad_Behavioral_And_Emotional_Dysregulation_Self_Report*p_Parents_Broad_Beh…	:=	Ind_Parents_Drug_Use_Parents_Alcohol_General_Substance_Use_Parents_Overall_Externalizing_Internalizing_Issues_Spouse_Report_Parent_Total_Behavioral_Score_Self_Report_Parents_Broad_Behavioral_And_Emotional_Dysregulation_Self_Report_Parents_Intrusive_Behaviors_ExternalScore	5.14e-08	-4.52e-07	6.04e-07	0.820114	5.16e-08	Ind_Parents_Drug_Use_Parents_Alcohol_General_Substance_Use_Parents_Overall_Externalizing_Internalizing_Issues_Spouse_Report_Parent_Total_Behavioral_Score_Self_Report_Parents_Broad_Behavioral_And_Emotional_Dysregulation_Self_Report_Parents_Intrusive_Behaviors_ExternalScore	p_Parents_Drug_Use_Parents_Alcohol_General_Substance_Use*p_Parents_Alcohol_General_Substance_Use_Parents_Overall_Externalizing_Internalizing_Issues_Spouse_Report*p_Parents_Overall_Externalizing_Internalizing_Issues_Spouse_Report_Parent_Total_Behavioral_Score_Self_Report*p_Parent_Total_Behavioral_Score_Self_Report_Parents_Broad_Behavioral_And_Emotional_Dysregulation_Self_Report*p_Parents_Broad_Beh…
Ind_Parents_Drug_Use_Parents_Alcohol_General_Substance_Use_Parents_Overall_Externalizing_Internalizing_Issues_Spouse_Report_Parent_Total_Behavioral_Score_Self_Report_Parents_Intrusive_Behaviors_ExternalScore	p_Parents_Drug_Use_Parents_Alcohol_General_Substance_Use*p_Parents_Alcohol_General_Substance_Use_Parents_Overall_Externalizing_Internalizing_Issues_Spouse_Report*p_Parents_Overall_Externalizing_Internalizing_Issues_Spouse_Report_Parent_Total_Behavioral_Score_Self_Report*p_Parent_Total_Behavioral_Score_Self_Report_Parents_Intrusive_Behaviors*p_Parents_Intrusive_Behaviors_ExternalScore	:=	Ind_Parents_Drug_Use_Parents_Alcohol_General_Substance_Use_Parents_Overall_Externalizing_Internalizing_Issues_Spouse_Report_Parent_Total_Behavioral_Score_Self_Report_Parents_Intrusive_Behaviors_ExternalScore	8.2e-07	-6.89e-06	9.48e-06	0.820553	8.22e-07	Ind_Parents_Drug_Use_Parents_Alcohol_General_Substance_Use_Parents_Overall_Externalizing_Internalizing_Issues_Spouse_Report_Parent_Total_Behavioral_Score_Self_Report_Parents_Intrusive_Behaviors_ExternalScore	p_Parents_Drug_Use_Parents_Alcohol_General_Substance_Use*p_Parents_Alcohol_General_Substance_Use_Parents_Overall_Externalizing_Internalizing_Issues_Spouse_Report*p_Parents_Overall_Externalizing_Internalizing_Issues_Spouse_Report_Parent_Total_Behavioral_Score_Self_Report*p_Parent_Total_Behavioral_Score_Self_Report_Parents_Intrusive_Behaviors*p_Parents_Intrusive_Behaviors_ExternalScore
Ind_Parents_Drug_Use_Parents_Alcohol_General_Substance_Use_Parents_Overall_Externalizing_Internalizing_Issues_Spouse_Report_Parents_Broad_Behavioral_And_Emotional_Dysregulation_Self_Report_ExternalScore	p_Parents_Drug_Use_Parents_Alcohol_General_Substance_Use*p_Parents_Alcohol_General_Substance_Use_Parents_Overall_Externalizing_Internalizing_Issues_Spouse_Report*p_Parents_Overall_Externalizing_Internalizing_Issues_Spouse_Report_Parents_Broad_Behavioral_And_Emotional_Dysregulation_Self_Report*p_Parents_Broad_Behavioral_And_Emotional_Dysregulation_Self_Report_ExternalScore	:=	Ind_Parents_Drug_Use_Parents_Alcohol_General_Substance_Use_Parents_Overall_Externalizing_Internalizing_Issues_Spouse_Report_Parents_Broad_Behavioral_And_Emotional_Dysregulation_Self_Report_ExternalScore	0.000745	-0.000489	0.00197712	0.245181	0.000747	Ind_Parents_Drug_Use_Parents_Alcohol_General_Substance_Use_Parents_Overall_Externalizing_Internalizing_Issues_Spouse_Report_Parents_Broad_Behavioral_And_Emotional_Dysregulation_Self_Report_ExternalScore	p_Parents_Drug_Use_Parents_Alcohol_General_Substance_Use*p_Parents_Alcohol_General_Substance_Use_Parents_Overall_Externalizing_Internalizing_Issues_Spouse_Report*p_Parents_Overall_Externalizing_Internalizing_Issues_Spouse_Report_Parents_Broad_Behavioral_And_Emotional_Dysregulation_Self_Report*p_Parents_Broad_Behavioral_And_Emotional_Dysregulation_Self_Report_ExternalScore
Ind_Parents_Drug_Use_Parents_Alcohol_General_Substance_Use_Parents_Overall_Externalizing_Internalizing_Issues_Spouse_Report_Parents_Broad_Behavioral_And_Emotional_Dysregulation_Self_Report_Parents_Intrusive_Behaviors_ExternalScore	p_Parents_Drug_Use_Parents_Alcohol_General_Substance_Use*p_Parents_Alcohol_General_Substance_Use_Parents_Overall_Externalizing_Internalizing_Issues_Spouse_Report*p_Parents_Overall_Externalizing_Internalizing_Issues_Spouse_Report_Parents_Broad_Behavioral_And_Emotional_Dysregulation_Self_Report*p_Parents_Broad_Behavioral_And_Emotional_Dysregulation_Self_Report_Parents_Intrusive_Behaviors*p_Parents_…	:=	Ind_Parents_Drug_Use_Parents_Alcohol_General_Substance_Use_Parents_Overall_Externalizing_Internalizing_Issues_Spouse_Report_Parents_Broad_Behavioral_And_Emotional_Dysregulation_Self_Report_Parents_Intrusive_Behaviors_ExternalScore	6.87e-06	-6.41e-06	2.86e-05	0.423618	6.89e-06	Ind_Parents_Drug_Use_Parents_Alcohol_General_Substance_Use_Parents_Overall_Externalizing_Internalizing_Issues_Spouse_Report_Parents_Broad_Behavioral_And_Emotional_Dysregulation_Self_Report_Parents_Intrusive_Behaviors_ExternalScore	p_Parents_Drug_Use_Parents_Alcohol_General_Substance_Use*p_Parents_Alcohol_General_Substance_Use_Parents_Overall_Externalizing_Internalizing_Issues_Spouse_Report*p_Parents_Overall_Externalizing_Internalizing_Issues_Spouse_Report_Parents_Broad_Behavioral_And_Emotional_Dysregulation_Self_Report*p_Parents_Broad_Behavioral_And_Emotional_Dysregulation_Self_Report_Parents_Intrusive_Behaviors*p_Parents_…
Ind_Parents_Drug_Use_Parents_Alcohol_General_Substance_Use_Parents_Tobacco_Use_PRS_ExternalScore	p_Parents_Drug_Use_Parents_Alcohol_General_Substance_Use*p_Parents_Alcohol_General_Substance_Use_Parents_Tobacco_Use*p_Parents_Tobacco_Use_PRS*p_PRS_ExternalScore	:=	Ind_Parents_Drug_Use_Parents_Alcohol_General_Substance_Use_Parents_Tobacco_Use_PRS_ExternalScore	0.00075	-0.000164	0.00181292	0.118924	0.000752	Ind_Parents_Drug_Use_Parents_Alcohol_General_Substance_Use_Parents_Tobacco_Use_PRS_ExternalScore	p_Parents_Drug_Use_Parents_Alcohol_General_Substance_Use*p_Parents_Alcohol_General_Substance_Use_Parents_Tobacco_Use*p_Parents_Tobacco_Use_PRS*p_PRS_ExternalScore
Ind_Parents_Drug_Use_Parents_Alcohol_General_Substance_Use_Parents_Tobacco_Use_Parents_Overall_Externalizing_Internalizing_Issues_Spouse_Report_ExternalScore	p_Parents_Drug_Use_Parents_Alcohol_General_Substance_Use*p_Parents_Alcohol_General_Substance_Use_Parents_Tobacco_Use*p_Parents_Tobacco_Use_Parents_Overall_Externalizing_Internalizing_Issues_Spouse_Report*p_Parents_Overall_Externalizing_Internalizing_Issues_Spouse_Report_ExternalScore	:=	Ind_Parents_Drug_Use_Parents_Alcohol_General_Substance_Use_Parents_Tobacco_Use_Parents_Overall_Externalizing_Internalizing_Issues_Spouse_Report_ExternalScore	0.00027	-0.000582	0.00117716	0.543979	0.000271	Ind_Parents_Drug_Use_Parents_Alcohol_General_Substance_Use_Parents_Tobacco_Use_Parents_Overall_Externalizing_Internalizing_Issues_Spouse_Report_ExternalScore	p_Parents_Drug_Use_Parents_Alcohol_General_Substance_Use*p_Parents_Alcohol_General_Substance_Use_Parents_Tobacco_Use*p_Parents_Tobacco_Use_Parents_Overall_Externalizing_Internalizing_Issues_Spouse_Report*p_Parents_Overall_Externalizing_Internalizing_Issues_Spouse_Report_ExternalScore
Ind_Parents_Drug_Use_Parents_Alcohol_General_Substance_Use_Parents_Tobacco_Use_Parents_Overall_Externalizing_Internalizing_Issues_Spouse_Report_PRS_ExternalScore	p_Parents_Drug_Use_Parents_Alcohol_General_Substance_Use*p_Parents_Alcohol_General_Substance_Use_Parents_Tobacco_Use*p_Parents_Tobacco_Use_Parents_Overall_Externalizing_Internalizing_Issues_Spouse_Report*p_Parents_Overall_Externalizing_Internalizing_Issues_Spouse_Report_PRS*p_PRS_ExternalScore	:=	Ind_Parents_Drug_Use_Parents_Alcohol_General_Substance_Use_Parents_Tobacco_Use_Parents_Overall_Externalizing_Internalizing_Issues_Spouse_Report_PRS_ExternalScore	1.31e-05	-3.29e-05	5.27e-05	0.549336	1.31e-05	Ind_Parents_Drug_Use_Parents_Alcohol_General_Substance_Use_Parents_Tobacco_Use_Parents_Overall_Externalizing_Internalizing_Issues_Spouse_Report_PRS_ExternalScore	p_Parents_Drug_Use_Parents_Alcohol_General_Substance_Use*p_Parents_Alcohol_General_Substance_Use_Parents_Tobacco_Use*p_Parents_Tobacco_Use_Parents_Overall_Externalizing_Internalizing_Issues_Spouse_Report*p_Parents_Overall_Externalizing_Internalizing_Issues_Spouse_Report_PRS*p_PRS_ExternalScore
Ind_Parents_Drug_Use_Parents_Alcohol_General_Substance_Use_Parents_Tobacco_Use_Parents_Overall_Externalizing_Internalizing_Issues_Spouse_Report_Parent_Total_Behavioral_Score_Self_Report_ExternalScore	p_Parents_Drug_Use_Parents_Alcohol_General_Substance_Use*p_Parents_Alcohol_General_Substance_Use_Parents_Tobacco_Use*p_Parents_Tobacco_Use_Parents_Overall_Externalizing_Internalizing_Issues_Spouse_Report*p_Parents_Overall_Externalizing_Internalizing_Issues_Spouse_Report_Parent_Total_Behavioral_Score_Self_Report*p_Parent_Total_Behavioral_Score_Self_Report_ExternalScore	:=	Ind_Parents_Drug_Use_Parents_Alcohol_General_Substance_Use_Parents_Tobacco_Use_Parents_Overall_Externalizing_Internalizing_Issues_Spouse_Report_Parent_Total_Behavioral_Score_Self_Report_ExternalScore	-1.93e-06	-2.29e-05	2.12e-05	0.847251	-1.93e-06	Ind_Parents_Drug_Use_Parents_Alcohol_General_Substance_Use_Parents_Tobacco_Use_Parents_Overall_Externalizing_Internalizing_Issues_Spouse_Report_Parent_Total_Behavioral_Score_Self_Report_ExternalScore	p_Parents_Drug_Use_Parents_Alcohol_General_Substance_Use*p_Parents_Alcohol_General_Substance_Use_Parents_Tobacco_Use*p_Parents_Tobacco_Use_Parents_Overall_Externalizing_Internalizing_Issues_Spouse_Report*p_Parents_Overall_Externalizing_Internalizing_Issues_Spouse_Report_Parent_Total_Behavioral_Score_Self_Report*p_Parent_Total_Behavioral_Score_Self_Report_ExternalScore
Ind_Parents_Drug_Use_Parents_Alcohol_General_Substance_Use_Parents_Tobacco_Use_Parents_Overall_Externalizing_Internalizing_Issues_Spouse_Report_Parent_Total_Behavioral_Score_Self_Report_Parents_Broad_Behavioral_And_Emotional_Dysregulation_Self_Report_ExternalScore	p_Parents_Drug_Use_Parents_Alcohol_General_Substance_Use*p_Parents_Alcohol_General_Substance_Use_Parents_Tobacco_Use*p_Parents_Tobacco_Use_Parents_Overall_Externalizing_Internalizing_Issues_Spouse_Report*p_Parents_Overall_Externalizing_Internalizing_Issues_Spouse_Report_Parent_Total_Behavioral_Score_Self_Report*p_Parent_Total_Behavioral_Score_Self_Report_Parents_Broad_Behavioral_And_Emotional_Dys…	:=	Ind_Parents_Drug_Use_Parents_Alcohol_General_Substance_Use_Parents_Tobacco_Use_Parents_Overall_Externalizing_Internalizing_Issues_Spouse_Report_Parent_Total_Behavioral_Score_Self_Report_Parents_Broad_Behavioral_And_Emotional_Dysregulation_Self_Report_ExternalScore	1.05e-06	-1.17e-05	1.15e-05	0.844761	1.05e-06	Ind_Parents_Drug_Use_Parents_Alcohol_General_Substance_Use_Parents_Tobacco_Use_Parents_Overall_Externalizing_Internalizing_Issues_Spouse_Report_Parent_Total_Behavioral_Score_Self_Report_Parents_Broad_Behavioral_And_Emotional_Dysregulation_Self_Report_ExternalScore	p_Parents_Drug_Use_Parents_Alcohol_General_Substance_Use*p_Parents_Alcohol_General_Substance_Use_Parents_Tobacco_Use*p_Parents_Tobacco_Use_Parents_Overall_Externalizing_Internalizing_Issues_Spouse_Report*p_Parents_Overall_Externalizing_Internalizing_Issues_Spouse_Report_Parent_Total_Behavioral_Score_Self_Report*p_Parent_Total_Behavioral_Score_Self_Report_Parents_Broad_Behavioral_And_Emotional_Dys…
Ind_Parents_Drug_Use_Parents_Alcohol_General_Substance_Use_Parents_Tobacco_Use_Parents_Overall_Externalizing_Internalizing_Issues_Spouse_Report_Parent_Total_Behavioral_Score_Self_Report_Parents_Broad_Behavioral_And_Emotional_Dysregulation_Self_Report_Parents_Intrusive_Behaviors_ExternalScore	p_Parents_Drug_Use_Parents_Alcohol_General_Substance_Use*p_Parents_Alcohol_General_Substance_Use_Parents_Tobacco_Use*p_Parents_Tobacco_Use_Parents_Overall_Externalizing_Internalizing_Issues_Spouse_Report*p_Parents_Overall_Externalizing_Internalizing_Issues_Spouse_Report_Parent_Total_Behavioral_Score_Self_Report*p_Parent_Total_Behavioral_Score_Self_Report_Parents_Broad_Behavioral_And_Emotional_Dys…	:=	Ind_Parents_Drug_Use_Parents_Alcohol_General_Substance_Use_Parents_Tobacco_Use_Parents_Overall_Externalizing_Internalizing_Issues_Spouse_Report_Parent_Total_Behavioral_Score_Self_Report_Parents_Broad_Behavioral_And_Emotional_Dysregulation_Self_Report_Parents_Intrusive_Behaviors_ExternalScore	9.7e-09	-1.16e-07	1.61e-07	0.87933	9.72e-09	Ind_Parents_Drug_Use_Parents_Alcohol_General_Substance_Use_Parents_Tobacco_Use_Parents_Overall_Externalizing_Internalizing_Issues_Spouse_Report_Parent_Total_Behavioral_Score_Self_Report_Parents_Broad_Behavioral_And_Emotional_Dysregulation_Self_Report_Parents_Intrusive_Behaviors_ExternalScore	p_Parents_Drug_Use_Parents_Alcohol_General_Substance_Use*p_Parents_Alcohol_General_Substance_Use_Parents_Tobacco_Use*p_Parents_Tobacco_Use_Parents_Overall_Externalizing_Internalizing_Issues_Spouse_Report*p_Parents_Overall_Externalizing_Internalizing_Issues_Spouse_Report_Parent_Total_Behavioral_Score_Self_Report*p_Parent_Total_Behavioral_Score_Self_Report_Parents_Broad_Behavioral_And_Emotional_Dys…
Ind_Parents_Drug_Use_Parents_Alcohol_General_Substance_Use_Parents_Tobacco_Use_Parents_Overall_Externalizing_Internalizing_Issues_Spouse_Report_Parent_Total_Behavioral_Score_Self_Report_Parents_Intrusive_Behaviors_ExternalScore	p_Parents_Drug_Use_Parents_Alcohol_General_Substance_Use*p_Parents_Alcohol_General_Substance_Use_Parents_Tobacco_Use*p_Parents_Tobacco_Use_Parents_Overall_Externalizing_Internalizing_Issues_Spouse_Report*p_Parents_Overall_Externalizing_Internalizing_Issues_Spouse_Report_Parent_Total_Behavioral_Score_Self_Report*p_Parent_Total_Behavioral_Score_Self_Report_Parents_Intrusive_Behaviors*p_Parents_Intr…	:=	Ind_Parents_Drug_Use_Parents_Alcohol_General_Substance_Use_Parents_Tobacco_Use_Parents_Overall_Externalizing_Internalizing_Issues_Spouse_Report_Parent_Total_Behavioral_Score_Self_Report_Parents_Intrusive_Behaviors_ExternalScore	1.55e-07	-2.26e-06	2.27e-06	0.872293	1.55e-07	Ind_Parents_Drug_Use_Parents_Alcohol_General_Substance_Use_Parents_Tobacco_Use_Parents_Overall_Externalizing_Internalizing_Issues_Spouse_Report_Parent_Total_Behavioral_Score_Self_Report_Parents_Intrusive_Behaviors_ExternalScore	p_Parents_Drug_Use_Parents_Alcohol_General_Substance_Use*p_Parents_Alcohol_General_Substance_Use_Parents_Tobacco_Use*p_Parents_Tobacco_Use_Parents_Overall_Externalizing_Internalizing_Issues_Spouse_Report*p_Parents_Overall_Externalizing_Internalizing_Issues_Spouse_Report_Parent_Total_Behavioral_Score_Self_Report*p_Parent_Total_Behavioral_Score_Self_Report_Parents_Intrusive_Behaviors*p_Parents_Intr…
Ind_Parents_Drug_Use_Parents_Alcohol_General_Substance_Use_Parents_Tobacco_Use_Parents_Overall_Externalizing_Internalizing_Issues_Spouse_Report_Parents_Broad_Behavioral_And_Emotional_Dysregulation_Self_Report_ExternalScore	p_Parents_Drug_Use_Parents_Alcohol_General_Substance_Use*p_Parents_Alcohol_General_Substance_Use_Parents_Tobacco_Use*p_Parents_Tobacco_Use_Parents_Overall_Externalizing_Internalizing_Issues_Spouse_Report*p_Parents_Overall_Externalizing_Internalizing_Issues_Spouse_Report_Parents_Broad_Behavioral_And_Emotional_Dysregulation_Self_Report*p_Parents_Broad_Behavioral_And_Emotional_Dysregulation_Self_Rep…	:=	Ind_Parents_Drug_Use_Parents_Alcohol_General_Substance_Use_Parents_Tobacco_Use_Parents_Overall_Externalizing_Internalizing_Issues_Spouse_Report_Parents_Broad_Behavioral_And_Emotional_Dysregulation_Self_Report_ExternalScore	0.000141	-0.000319	0.000552	0.536345	0.000141	Ind_Parents_Drug_Use_Parents_Alcohol_General_Substance_Use_Parents_Tobacco_Use_Parents_Overall_Externalizing_Internalizing_Issues_Spouse_Report_Parents_Broad_Behavioral_And_Emotional_Dysregulation_Self_Report_ExternalScore	p_Parents_Drug_Use_Parents_Alcohol_General_Substance_Use*p_Parents_Alcohol_General_Substance_Use_Parents_Tobacco_Use*p_Parents_Tobacco_Use_Parents_Overall_Externalizing_Internalizing_Issues_Spouse_Report*p_Parents_Overall_Externalizing_Internalizing_Issues_Spouse_Report_Parents_Broad_Behavioral_And_Emotional_Dysregulation_Self_Report*p_Parents_Broad_Behavioral_And_Emotional_Dysregulation_Self_Rep…
Ind_Parents_Drug_Use_Parents_Alcohol_General_Substance_Use_Parents_Tobacco_Use_Parents_Overall_Externalizing_Internalizing_Issues_Spouse_Report_Parents_Broad_Behavioral_And_Emotional_Dysregulation_Self_Report_Parents_Intrusive_Behaviors_ExternalScore	p_Parents_Drug_Use_Parents_Alcohol_General_Substance_Use*p_Parents_Alcohol_General_Substance_Use_Parents_Tobacco_Use*p_Parents_Tobacco_Use_Parents_Overall_Externalizing_Internalizing_Issues_Spouse_Report*p_Parents_Overall_Externalizing_Internalizing_Issues_Spouse_Report_Parents_Broad_Behavioral_And_Emotional_Dysregulation_Self_Report*p_Parents_Broad_Behavioral_And_Emotional_Dysregulation_Self_Rep…	:=	Ind_Parents_Drug_Use_Parents_Alcohol_General_Substance_Use_Parents_Tobacco_Use_Parents_Overall_Externalizing_Internalizing_Issues_Spouse_Report_Parents_Broad_Behavioral_And_Emotional_Dysregulation_Self_Report_Parents_Intrusive_Behaviors_ExternalScore	1.3e-06	-4.04e-06	7.73e-06	0.638809	1.3e-06	Ind_Parents_Drug_Use_Parents_Alcohol_General_Substance_Use_Parents_Tobacco_Use_Parents_Overall_Externalizing_Internalizing_Issues_Spouse_Report_Parents_Broad_Behavioral_And_Emotional_Dysregulation_Self_Report_Parents_Intrusive_Behaviors_ExternalScore	p_Parents_Drug_Use_Parents_Alcohol_General_Substance_Use*p_Parents_Alcohol_General_Substance_Use_Parents_Tobacco_Use*p_Parents_Tobacco_Use_Parents_Overall_Externalizing_Internalizing_Issues_Spouse_Report*p_Parents_Overall_Externalizing_Internalizing_Issues_Spouse_Report_Parents_Broad_Behavioral_And_Emotional_Dysregulation_Self_Report*p_Parents_Broad_Behavioral_And_Emotional_Dysregulation_Self_Rep…
Ind_Parents_Drug_Use_Parents_Alcohol_General_Substance_Use_Parents_Tobacco_Use_Parents_Somatic_Complaints_Parent_Total_Behavioral_Score_Self_Report_ExternalScore	p_Parents_Drug_Use_Parents_Alcohol_General_Substance_Use*p_Parents_Alcohol_General_Substance_Use_Parents_Tobacco_Use*p_Parents_Tobacco_Use_Parents_Somatic_Complaints*p_Parents_Somatic_Complaints_Parent_Total_Behavioral_Score_Self_Report*p_Parent_Total_Behavioral_Score_Self_Report_ExternalScore	:=	Ind_Parents_Drug_Use_Parents_Alcohol_General_Substance_Use_Parents_Tobacco_Use_Parents_Somatic_Complaints_Parent_Total_Behavioral_Score_Self_Report_ExternalScore	-9.02e-05	-0.000639	0.000415	0.745453	-9.05e-05	Ind_Parents_Drug_Use_Parents_Alcohol_General_Substance_Use_Parents_Tobacco_Use_Parents_Somatic_Complaints_Parent_Total_Behavioral_Score_Self_Report_ExternalScore	p_Parents_Drug_Use_Parents_Alcohol_General_Substance_Use*p_Parents_Alcohol_General_Substance_Use_Parents_Tobacco_Use*p_Parents_Tobacco_Use_Parents_Somatic_Complaints*p_Parents_Somatic_Complaints_Parent_Total_Behavioral_Score_Self_Report*p_Parent_Total_Behavioral_Score_Self_Report_ExternalScore
Ind_Parents_Drug_Use_Parents_Alcohol_General_Substance_Use_Parents_Tobacco_Use_Parents_Somatic_Complaints_Parent_Total_Behavioral_Score_Self_Report_Parents_Broad_Behavioral_And_Emotional_Dysregulation_Self_Report_ExternalScore	p_Parents_Drug_Use_Parents_Alcohol_General_Substance_Use*p_Parents_Alcohol_General_Substance_Use_Parents_Tobacco_Use*p_Parents_Tobacco_Use_Parents_Somatic_Complaints*p_Parents_Somatic_Complaints_Parent_Total_Behavioral_Score_Self_Report*p_Parent_Total_Behavioral_Score_Self_Report_Parents_Broad_Behavioral_And_Emotional_Dysregulation_Self_Report*p_Parents_Broad_Behavioral_And_Emotional_Dysregulatio…	:=	Ind_Parents_Drug_Use_Parents_Alcohol_General_Substance_Use_Parents_Tobacco_Use_Parents_Somatic_Complaints_Parent_Total_Behavioral_Score_Self_Report_Parents_Broad_Behavioral_And_Emotional_Dysregulation_Self_Report_ExternalScore	4.92e-05	-0.000232	0.000379	0.745093	4.93e-05	Ind_Parents_Drug_Use_Parents_Alcohol_General_Substance_Use_Parents_Tobacco_Use_Parents_Somatic_Complaints_Parent_Total_Behavioral_Score_Self_Report_Parents_Broad_Behavioral_And_Emotional_Dysregulation_Self_Report_ExternalScore	p_Parents_Drug_Use_Parents_Alcohol_General_Substance_Use*p_Parents_Alcohol_General_Substance_Use_Parents_Tobacco_Use*p_Parents_Tobacco_Use_Parents_Somatic_Complaints*p_Parents_Somatic_Complaints_Parent_Total_Behavioral_Score_Self_Report*p_Parent_Total_Behavioral_Score_Self_Report_Parents_Broad_Behavioral_And_Emotional_Dysregulation_Self_Report*p_Parents_Broad_Behavioral_And_Emotional_Dysregulatio…
Ind_Parents_Drug_Use_Parents_Alcohol_General_Substance_Use_Parents_Tobacco_Use_Parents_Somatic_Complaints_Parent_Total_Behavioral_Score_Self_Report_Parents_Broad_Behavioral_And_Emotional_Dysregulation_Self_Report_Parents_Intrusive_Behaviors_ExternalScore	p_Parents_Drug_Use_Parents_Alcohol_General_Substance_Use*p_Parents_Alcohol_General_Substance_Use_Parents_Tobacco_Use*p_Parents_Tobacco_Use_Parents_Somatic_Complaints*p_Parents_Somatic_Complaints_Parent_Total_Behavioral_Score_Self_Report*p_Parent_Total_Behavioral_Score_Self_Report_Parents_Broad_Behavioral_And_Emotional_Dysregulation_Self_Report*p_Parents_Broad_Behavioral_And_Emotional_Dysregulatio…	:=	Ind_Parents_Drug_Use_Parents_Alcohol_General_Substance_Use_Parents_Tobacco_Use_Parents_Somatic_Complaints_Parent_Total_Behavioral_Score_Self_Report_Parents_Broad_Behavioral_And_Emotional_Dysregulation_Self_Report_Parents_Intrusive_Behaviors_ExternalScore	4.54e-07	-2.61e-06	4.39e-06	0.791801	4.55e-07	Ind_Parents_Drug_Use_Parents_Alcohol_General_Substance_Use_Parents_Tobacco_Use_Parents_Somatic_Complaints_Parent_Total_Behavioral_Score_Self_Report_Parents_Broad_Behavioral_And_Emotional_Dysregulation_Self_Report_Parents_Intrusive_Behaviors_ExternalScore	p_Parents_Drug_Use_Parents_Alcohol_General_Substance_Use*p_Parents_Alcohol_General_Substance_Use_Parents_Tobacco_Use*p_Parents_Tobacco_Use_Parents_Somatic_Complaints*p_Parents_Somatic_Complaints_Parent_Total_Behavioral_Score_Self_Report*p_Parent_Total_Behavioral_Score_Self_Report_Parents_Broad_Behavioral_And_Emotional_Dysregulation_Self_Report*p_Parents_Broad_Behavioral_And_Emotional_Dysregulatio…
Ind_Parents_Drug_Use_Parents_Alcohol_General_Substance_Use_Parents_Tobacco_Use_Parents_Somatic_Complaints_Parent_Total_Behavioral_Score_Self_Report_Parents_Intrusive_Behaviors_ExternalScore	p_Parents_Drug_Use_Parents_Alcohol_General_Substance_Use*p_Parents_Alcohol_General_Substance_Use_Parents_Tobacco_Use*p_Parents_Tobacco_Use_Parents_Somatic_Complaints*p_Parents_Somatic_Complaints_Parent_Total_Behavioral_Score_Self_Report*p_Parent_Total_Behavioral_Score_Self_Report_Parents_Intrusive_Behaviors*p_Parents_Intrusive_Behaviors_ExternalScore	:=	Ind_Parents_Drug_Use_Parents_Alcohol_General_Substance_Use_Parents_Tobacco_Use_Parents_Somatic_Complaints_Parent_Total_Behavioral_Score_Self_Report_Parents_Intrusive_Behaviors_ExternalScore	7.23e-06	-3.98e-05	6.7e-05	0.780068	7.25e-06	Ind_Parents_Drug_Use_Parents_Alcohol_General_Substance_Use_Parents_Tobacco_Use_Parents_Somatic_Complaints_Parent_Total_Behavioral_Score_Self_Report_Parents_Intrusive_Behaviors_ExternalScore	p_Parents_Drug_Use_Parents_Alcohol_General_Substance_Use*p_Parents_Alcohol_General_Substance_Use_Parents_Tobacco_Use*p_Parents_Tobacco_Use_Parents_Somatic_Complaints*p_Parents_Somatic_Complaints_Parent_Total_Behavioral_Score_Self_Report*p_Parent_Total_Behavioral_Score_Self_Report_Parents_Intrusive_Behaviors*p_Parents_Intrusive_Behaviors_ExternalScore
Ind_Parents_Drug_Use_Parents_Alcohol_General_Substance_Use_Parents_Tobacco_Use_Parents_Somatic_Complaints_Parents_Broad_Behavioral_And_Emotional_Dysregulation_Self_Report_ExternalScore	p_Parents_Drug_Use_Parents_Alcohol_General_Substance_Use*p_Parents_Alcohol_General_Substance_Use_Parents_Tobacco_Use*p_Parents_Tobacco_Use_Parents_Somatic_Complaints*p_Parents_Somatic_Complaints_Parents_Broad_Behavioral_And_Emotional_Dysregulation_Self_Report*p_Parents_Broad_Behavioral_And_Emotional_Dysregulation_Self_Report_ExternalScore	:=	Ind_Parents_Drug_Use_Parents_Alcohol_General_Substance_Use_Parents_Tobacco_Use_Parents_Somatic_Complaints_Parents_Broad_Behavioral_And_Emotional_Dysregulation_Self_Report_ExternalScore	4.28e-05	-0.000179	0.000316	0.745462	4.29e-05	Ind_Parents_Drug_Use_Parents_Alcohol_General_Substance_Use_Parents_Tobacco_Use_Parents_Somatic_Complaints_Parents_Broad_Behavioral_And_Emotional_Dysregulation_Self_Report_ExternalScore	p_Parents_Drug_Use_Parents_Alcohol_General_Substance_Use*p_Parents_Alcohol_General_Substance_Use_Parents_Tobacco_Use*p_Parents_Tobacco_Use_Parents_Somatic_Complaints*p_Parents_Somatic_Complaints_Parents_Broad_Behavioral_And_Emotional_Dysregulation_Self_Report*p_Parents_Broad_Behavioral_And_Emotional_Dysregulation_Self_Report_ExternalScore
Ind_Parents_Drug_Use_Parents_Alcohol_General_Substance_Use_Parents_Tobacco_Use_Parents_Somatic_Complaints_Parents_Broad_Behavioral_And_Emotional_Dysregulation_Self_Report_Parents_Intrusive_Behaviors_ExternalScore	p_Parents_Drug_Use_Parents_Alcohol_General_Substance_Use*p_Parents_Alcohol_General_Substance_Use_Parents_Tobacco_Use*p_Parents_Tobacco_Use_Parents_Somatic_Complaints*p_Parents_Somatic_Complaints_Parents_Broad_Behavioral_And_Emotional_Dysregulation_Self_Report*p_Parents_Broad_Behavioral_And_Emotional_Dysregulation_Self_Report_Parents_Intrusive_Behaviors*p_Parents_Intrusive_Behaviors_ExternalScore	:=	Ind_Parents_Drug_Use_Parents_Alcohol_General_Substance_Use_Parents_Tobacco_Use_Parents_Somatic_Complaints_Parents_Broad_Behavioral_And_Emotional_Dysregulation_Self_Report_Parents_Intrusive_Behaviors_ExternalScore	3.94e-07	-2.32e-06	3.73e-06	0.793783	3.95e-07	Ind_Parents_Drug_Use_Parents_Alcohol_General_Substance_Use_Parents_Tobacco_Use_Parents_Somatic_Complaints_Parents_Broad_Behavioral_And_Emotional_Dysregulation_Self_Report_Parents_Intrusive_Behaviors_ExternalScore	p_Parents_Drug_Use_Parents_Alcohol_General_Substance_Use*p_Parents_Alcohol_General_Substance_Use_Parents_Tobacco_Use*p_Parents_Tobacco_Use_Parents_Somatic_Complaints*p_Parents_Somatic_Complaints_Parents_Broad_Behavioral_And_Emotional_Dysregulation_Self_Report*p_Parents_Broad_Behavioral_And_Emotional_Dysregulation_Self_Report_Parents_Intrusive_Behaviors*p_Parents_Intrusive_Behaviors_ExternalScore
Ind_Parents_Drug_Use_Parents_Alcohol_General_Substance_Use_Parents_Tobacco_Use_Parents_Somatic_Complaints_Parents_Overall_Externalizing_Internalizing_Issues_Spouse_Report_ExternalScore	p_Parents_Drug_Use_Parents_Alcohol_General_Substance_Use*p_Parents_Alcohol_General_Substance_Use_Parents_Tobacco_Use*p_Parents_Tobacco_Use_Parents_Somatic_Complaints*p_Parents_Somatic_Complaints_Parents_Overall_Externalizing_Internalizing_Issues_Spouse_Report*p_Parents_Overall_Externalizing_Internalizing_Issues_Spouse_Report_ExternalScore	:=	Ind_Parents_Drug_Use_Parents_Alcohol_General_Substance_Use_Parents_Tobacco_Use_Parents_Somatic_Complaints_Parents_Overall_Externalizing_Internalizing_Issues_Spouse_Report_ExternalScore	6.99e-06	-3.52e-05	6.96e-05	0.773937	7.01e-06	Ind_Parents_Drug_Use_Parents_Alcohol_General_Substance_Use_Parents_Tobacco_Use_Parents_Somatic_Complaints_Parents_Overall_Externalizing_Internalizing_Issues_Spouse_Report_ExternalScore	p_Parents_Drug_Use_Parents_Alcohol_General_Substance_Use*p_Parents_Alcohol_General_Substance_Use_Parents_Tobacco_Use*p_Parents_Tobacco_Use_Parents_Somatic_Complaints*p_Parents_Somatic_Complaints_Parents_Overall_Externalizing_Internalizing_Issues_Spouse_Report*p_Parents_Overall_Externalizing_Internalizing_Issues_Spouse_Report_ExternalScore
Ind_Parents_Drug_Use_Parents_Alcohol_General_Substance_Use_Parents_Tobacco_Use_Parents_Somatic_Complaints_Parents_Overall_Externalizing_Internalizing_Issues_Spouse_Report_PRS_ExternalScore	p_Parents_Drug_Use_Parents_Alcohol_General_Substance_Use*p_Parents_Alcohol_General_Substance_Use_Parents_Tobacco_Use*p_Parents_Tobacco_Use_Parents_Somatic_Complaints*p_Parents_Somatic_Complaints_Parents_Overall_Externalizing_Internalizing_Issues_Spouse_Report*p_Parents_Overall_Externalizing_Internalizing_Issues_Spouse_Report_PRS*p_PRS_ExternalScore	:=	Ind_Parents_Drug_Use_Parents_Alcohol_General_Substance_Use_Parents_Tobacco_Use_Parents_Somatic_Complaints_Parents_Overall_Externalizing_Internalizing_Issues_Spouse_Report_PRS_ExternalScore	3.38e-07	-1.76e-06	3.18e-06	0.772207	3.39e-07	Ind_Parents_Drug_Use_Parents_Alcohol_General_Substance_Use_Parents_Tobacco_Use_Parents_Somatic_Complaints_Parents_Overall_Externalizing_Internalizing_Issues_Spouse_Report_PRS_ExternalScore	p_Parents_Drug_Use_Parents_Alcohol_General_Substance_Use*p_Parents_Alcohol_General_Substance_Use_Parents_Tobacco_Use*p_Parents_Tobacco_Use_Parents_Somatic_Complaints*p_Parents_Somatic_Complaints_Parents_Overall_Externalizing_Internalizing_Issues_Spouse_Report*p_Parents_Overall_Externalizing_Internalizing_Issues_Spouse_Report_PRS*p_PRS_ExternalScore
Ind_Parents_Drug_Use_Parents_Alcohol_General_Substance_Use_Parents_Tobacco_Use_Parents_Somatic_Complaints_Parents_Overall_Externalizing_Internalizing_Issues_Spouse_Report_Parent_Total_Behavioral_Score_Self_Report_ExternalScore	p_Parents_Drug_Use_Parents_Alcohol_General_Substance_Use*p_Parents_Alcohol_General_Substance_Use_Parents_Tobacco_Use*p_Parents_Tobacco_Use_Parents_Somatic_Complaints*p_Parents_Somatic_Complaints_Parents_Overall_Externalizing_Internalizing_Issues_Spouse_Report*p_Parents_Overall_Externalizing_Internalizing_Issues_Spouse_Report_Parent_Total_Behavioral_Score_Self_Report*p_Parent_Total_Behavioral_Scor…	:=	Ind_Parents_Drug_Use_Parents_Alcohol_General_Substance_Use_Parents_Tobacco_Use_Parents_Somatic_Complaints_Parents_Overall_Externalizing_Internalizing_Issues_Spouse_Report_Parent_Total_Behavioral_Score_Self_Report_ExternalScore	-4.99e-08	-1.16e-06	7.52e-07	0.911666	-5e-08	Ind_Parents_Drug_Use_Parents_Alcohol_General_Substance_Use_Parents_Tobacco_Use_Parents_Somatic_Complaints_Parents_Overall_Externalizing_Internalizing_Issues_Spouse_Report_Parent_Total_Behavioral_Score_Self_Report_ExternalScore	p_Parents_Drug_Use_Parents_Alcohol_General_Substance_Use*p_Parents_Alcohol_General_Substance_Use_Parents_Tobacco_Use*p_Parents_Tobacco_Use_Parents_Somatic_Complaints*p_Parents_Somatic_Complaints_Parents_Overall_Externalizing_Internalizing_Issues_Spouse_Report*p_Parents_Overall_Externalizing_Internalizing_Issues_Spouse_Report_Parent_Total_Behavioral_Score_Self_Report*p_Parent_Total_Behavioral_Scor…
Ind_Parents_Drug_Use_Parents_Alcohol_General_Substance_Use_Parents_Tobacco_Use_Parents_Somatic_Complaints_Parents_Overall_Externalizing_Internalizing_Issues_Spouse_Report_Parent_Total_Behavioral_Score_Self_Report_Parents_Broad_Behavioral_And_Emotional_Dysregulation_Self_Report_ExternalScore	p_Parents_Drug_Use_Parents_Alcohol_General_Substance_Use*p_Parents_Alcohol_General_Substance_Use_Parents_Tobacco_Use*p_Parents_Tobacco_Use_Parents_Somatic_Complaints*p_Parents_Somatic_Complaints_Parents_Overall_Externalizing_Internalizing_Issues_Spouse_Report*p_Parents_Overall_Externalizing_Internalizing_Issues_Spouse_Report_Parent_Total_Behavioral_Score_Self_Report*p_Parent_Total_Behavioral_Scor…	:=	Ind_Parents_Drug_Use_Parents_Alcohol_General_Substance_Use_Parents_Tobacco_Use_Parents_Somatic_Complaints_Parents_Overall_Externalizing_Internalizing_Issues_Spouse_Report_Parent_Total_Behavioral_Score_Self_Report_Parents_Broad_Behavioral_And_Emotional_Dysregulation_Self_Report_ExternalScore	2.72e-08	-3.88e-07	6.4e-07	0.911044	2.73e-08	Ind_Parents_Drug_Use_Parents_Alcohol_General_Substance_Use_Parents_Tobacco_Use_Parents_Somatic_Complaints_Parents_Overall_Externalizing_Internalizing_Issues_Spouse_Report_Parent_Total_Behavioral_Score_Self_Report_Parents_Broad_Behavioral_And_Emotional_Dysregulation_Self_Report_ExternalScore	p_Parents_Drug_Use_Parents_Alcohol_General_Substance_Use*p_Parents_Alcohol_General_Substance_Use_Parents_Tobacco_Use*p_Parents_Tobacco_Use_Parents_Somatic_Complaints*p_Parents_Somatic_Complaints_Parents_Overall_Externalizing_Internalizing_Issues_Spouse_Report*p_Parents_Overall_Externalizing_Internalizing_Issues_Spouse_Report_Parent_Total_Behavioral_Score_Self_Report*p_Parent_Total_Behavioral_Scor…
Ind_Parents_Drug_Use_Parents_Alcohol_General_Substance_Use_Parents_Tobacco_Use_Parents_Somatic_Complaints_Parents_Overall_Externalizing_Internalizing_Issues_Spouse_Report_Parent_Total_Behavioral_Score_Self_Report_Parents_Broad_Behavioral_And_Emotional_Dysregulation_Self_Report_Parents_Intrusive_Behaviors_ExternalScore	p_Parents_Drug_Use_Parents_Alcohol_General_Substance_Use*p_Parents_Alcohol_General_Substance_Use_Parents_Tobacco_Use*p_Parents_Tobacco_Use_Parents_Somatic_Complaints*p_Parents_Somatic_Complaints_Parents_Overall_Externalizing_Internalizing_Issues_Spouse_Report*p_Parents_Overall_Externalizing_Internalizing_Issues_Spouse_Report_Parent_Total_Behavioral_Score_Self_Report*p_Parent_Total_Behavioral_Scor…	:=	Ind_Parents_Drug_Use_Parents_Alcohol_General_Substance_Use_Parents_Tobacco_Use_Parents_Somatic_Complaints_Parents_Overall_Externalizing_Internalizing_Issues_Spouse_Report_Parent_Total_Behavioral_Score_Self_Report_Parents_Broad_Behavioral_And_Emotional_Dysregulation_Self_Report_Parents_Intrusive_Behaviors_ExternalScore	2.51e-10	-4.11e-09	6.29e-09	NA	2.51e-10	Ind_Parents_Drug_Use_Parents_Alcohol_General_Substance_Use_Parents_Tobacco_Use_Parents_Somatic_Complaints_Parents_Overall_Externalizing_Internalizing_Issues_Spouse_Report_Parent_Total_Behavioral_Score_Self_Report_Parents_Broad_Behavioral_And_Emotional_Dysregulation_Self_Report_Parents_Intrusive_Behaviors_ExternalScore	p_Parents_Drug_Use_Parents_Alcohol_General_Substance_Use*p_Parents_Alcohol_General_Substance_Use_Parents_Tobacco_Use*p_Parents_Tobacco_Use_Parents_Somatic_Complaints*p_Parents_Somatic_Complaints_Parents_Overall_Externalizing_Internalizing_Issues_Spouse_Report*p_Parents_Overall_Externalizing_Internalizing_Issues_Spouse_Report_Parent_Total_Behavioral_Score_Self_Report*p_Parent_Total_Behavioral_Scor…
Ind_Parents_Drug_Use_Parents_Alcohol_General_Substance_Use_Parents_Tobacco_Use_Parents_Somatic_Complaints_Parents_Overall_Externalizing_Internalizing_Issues_Spouse_Report_Parent_Total_Behavioral_Score_Self_Report_Parents_Intrusive_Behaviors_ExternalScore	p_Parents_Drug_Use_Parents_Alcohol_General_Substance_Use*p_Parents_Alcohol_General_Substance_Use_Parents_Tobacco_Use*p_Parents_Tobacco_Use_Parents_Somatic_Complaints*p_Parents_Somatic_Complaints_Parents_Overall_Externalizing_Internalizing_Issues_Spouse_Report*p_Parents_Overall_Externalizing_Internalizing_Issues_Spouse_Report_Parent_Total_Behavioral_Score_Self_Report*p_Parent_Total_Behavioral_Scor…	:=	Ind_Parents_Drug_Use_Parents_Alcohol_General_Substance_Use_Parents_Tobacco_Use_Parents_Somatic_Complaints_Parents_Overall_Externalizing_Internalizing_Issues_Spouse_Report_Parent_Total_Behavioral_Score_Self_Report_Parents_Intrusive_Behaviors_ExternalScore	4e-09	-7.04e-08	1.11e-07	0.924944	4.01e-09	Ind_Parents_Drug_Use_Parents_Alcohol_General_Substance_Use_Parents_Tobacco_Use_Parents_Somatic_Complaints_Parents_Overall_Externalizing_Internalizing_Issues_Spouse_Report_Parent_Total_Behavioral_Score_Self_Report_Parents_Intrusive_Behaviors_ExternalScore	p_Parents_Drug_Use_Parents_Alcohol_General_Substance_Use*p_Parents_Alcohol_General_Substance_Use_Parents_Tobacco_Use*p_Parents_Tobacco_Use_Parents_Somatic_Complaints*p_Parents_Somatic_Complaints_Parents_Overall_Externalizing_Internalizing_Issues_Spouse_Report*p_Parents_Overall_Externalizing_Internalizing_Issues_Spouse_Report_Parent_Total_Behavioral_Score_Self_Report*p_Parent_Total_Behavioral_Scor…
Ind_Parents_Drug_Use_Parents_Alcohol_General_Substance_Use_Parents_Tobacco_Use_Parents_Somatic_Complaints_Parents_Overall_Externalizing_Internalizing_Issues_Spouse_Report_Parents_Broad_Behavioral_And_Emotional_Dysregulation_Self_Report_ExternalScore	p_Parents_Drug_Use_Parents_Alcohol_General_Substance_Use*p_Parents_Alcohol_General_Substance_Use_Parents_Tobacco_Use*p_Parents_Tobacco_Use_Parents_Somatic_Complaints*p_Parents_Somatic_Complaints_Parents_Overall_Externalizing_Internalizing_Issues_Spouse_Report*p_Parents_Overall_Externalizing_Internalizing_Issues_Spouse_Report_Parents_Broad_Behavioral_And_Emotional_Dysregulation_Self_Report*p_Paren…	:=	Ind_Parents_Drug_Use_Parents_Alcohol_General_Substance_Use_Parents_Tobacco_Use_Parents_Somatic_Complaints_Parents_Overall_Externalizing_Internalizing_Issues_Spouse_Report_Parents_Broad_Behavioral_And_Emotional_Dysregulation_Self_Report_ExternalScore	3.64e-06	-1.78e-05	3.29e-05	0.764801	3.64e-06	Ind_Parents_Drug_Use_Parents_Alcohol_General_Substance_Use_Parents_Tobacco_Use_Parents_Somatic_Complaints_Parents_Overall_Externalizing_Internalizing_Issues_Spouse_Report_Parents_Broad_Behavioral_And_Emotional_Dysregulation_Self_Report_ExternalScore	p_Parents_Drug_Use_Parents_Alcohol_General_Substance_Use*p_Parents_Alcohol_General_Substance_Use_Parents_Tobacco_Use*p_Parents_Tobacco_Use_Parents_Somatic_Complaints*p_Parents_Somatic_Complaints_Parents_Overall_Externalizing_Internalizing_Issues_Spouse_Report*p_Parents_Overall_Externalizing_Internalizing_Issues_Spouse_Report_Parents_Broad_Behavioral_And_Emotional_Dysregulation_Self_Report*p_Paren…
Ind_Parents_Drug_Use_Parents_Alcohol_General_Substance_Use_Parents_Tobacco_Use_Parents_Somatic_Complaints_Parents_Overall_Externalizing_Internalizing_Issues_Spouse_Report_Parents_Broad_Behavioral_And_Emotional_Dysregulation_Self_Report_Parents_Intrusive_Behaviors_ExternalScore	p_Parents_Drug_Use_Parents_Alcohol_General_Substance_Use*p_Parents_Alcohol_General_Substance_Use_Parents_Tobacco_Use*p_Parents_Tobacco_Use_Parents_Somatic_Complaints*p_Parents_Somatic_Complaints_Parents_Overall_Externalizing_Internalizing_Issues_Spouse_Report*p_Parents_Overall_Externalizing_Internalizing_Issues_Spouse_Report_Parents_Broad_Behavioral_And_Emotional_Dysregulation_Self_Report*p_Paren…	:=	Ind_Parents_Drug_Use_Parents_Alcohol_General_Substance_Use_Parents_Tobacco_Use_Parents_Somatic_Complaints_Parents_Overall_Externalizing_Internalizing_Issues_Spouse_Report_Parents_Broad_Behavioral_And_Emotional_Dysregulation_Self_Report_Parents_Intrusive_Behaviors_ExternalScore	3.35e-08	-2.17e-07	3.88e-07	0.808095	3.36e-08	Ind_Parents_Drug_Use_Parents_Alcohol_General_Substance_Use_Parents_Tobacco_Use_Parents_Somatic_Complaints_Parents_Overall_Externalizing_Internalizing_Issues_Spouse_Report_Parents_Broad_Behavioral_And_Emotional_Dysregulation_Self_Report_Parents_Intrusive_Behaviors_ExternalScore	p_Parents_Drug_Use_Parents_Alcohol_General_Substance_Use*p_Parents_Alcohol_General_Substance_Use_Parents_Tobacco_Use*p_Parents_Tobacco_Use_Parents_Somatic_Complaints*p_Parents_Somatic_Complaints_Parents_Overall_Externalizing_Internalizing_Issues_Spouse_Report*p_Parents_Overall_Externalizing_Internalizing_Issues_Spouse_Report_Parents_Broad_Behavioral_And_Emotional_Dysregulation_Self_Report*p_Paren…
Ind_Parents_Drug_Use_Parents_Overall_Externalizing_Internalizing_Issues_Spouse_Report_ExternalScore	p_Parents_Drug_Use_Parents_Overall_Externalizing_Internalizing_Issues_Spouse_Report*p_Parents_Overall_Externalizing_Internalizing_Issues_Spouse_Report_ExternalScore	:=	Ind_Parents_Drug_Use_Parents_Overall_Externalizing_Internalizing_Issues_Spouse_Report_ExternalScore	0.0372495	0.0202524	0.0530191	4.57e-06	0.0373453	Ind_Parents_Drug_Use_Parents_Overall_Externalizing_Internalizing_Issues_Spouse_Report_ExternalScore	p_Parents_Drug_Use_Parents_Overall_Externalizing_Internalizing_Issues_Spouse_Report*p_Parents_Overall_Externalizing_Internalizing_Issues_Spouse_Report_ExternalScore
Ind_Parents_Drug_Use_Parents_Overall_Externalizing_Internalizing_Issues_Spouse_Report_PRS_ExternalScore	p_Parents_Drug_Use_Parents_Overall_Externalizing_Internalizing_Issues_Spouse_Report*p_Parents_Overall_Externalizing_Internalizing_Issues_Spouse_Report_PRS*p_PRS_ExternalScore	:=	Ind_Parents_Drug_Use_Parents_Overall_Externalizing_Internalizing_Issues_Spouse_Report_PRS_ExternalScore	0.0018016	0.000528	0.00334692	0.0132819	0.00180623	Ind_Parents_Drug_Use_Parents_Overall_Externalizing_Internalizing_Issues_Spouse_Report_PRS_ExternalScore	p_Parents_Drug_Use_Parents_Overall_Externalizing_Internalizing_Issues_Spouse_Report*p_Parents_Overall_Externalizing_Internalizing_Issues_Spouse_Report_PRS*p_PRS_ExternalScore
Ind_Parents_Drug_Use_Parents_Overall_Externalizing_Internalizing_Issues_Spouse_Report_Parent_Total_Behavioral_Score_Self_Report_ExternalScore	p_Parents_Drug_Use_Parents_Overall_Externalizing_Internalizing_Issues_Spouse_Report*p_Parents_Overall_Externalizing_Internalizing_Issues_Spouse_Report_Parent_Total_Behavioral_Score_Self_Report*p_Parent_Total_Behavioral_Score_Self_Report_ExternalScore	:=	Ind_Parents_Drug_Use_Parents_Overall_Externalizing_Internalizing_Issues_Spouse_Report_Parent_Total_Behavioral_Score_Self_Report_ExternalScore	-0.000266	-0.00163613	0.00114839	0.703807	-0.000266	Ind_Parents_Drug_Use_Parents_Overall_Externalizing_Internalizing_Issues_Spouse_Report_Parent_Total_Behavioral_Score_Self_Report_ExternalScore	p_Parents_Drug_Use_Parents_Overall_Externalizing_Internalizing_Issues_Spouse_Report*p_Parents_Overall_Externalizing_Internalizing_Issues_Spouse_Report_Parent_Total_Behavioral_Score_Self_Report*p_Parent_Total_Behavioral_Score_Self_Report_ExternalScore
Ind_Parents_Drug_Use_Parents_Overall_Externalizing_Internalizing_Issues_Spouse_Report_Parent_Total_Behavioral_Score_Self_Report_Parents_Broad_Behavioral_And_Emotional_Dysregulation_Self_Report_ExternalScore	p_Parents_Drug_Use_Parents_Overall_Externalizing_Internalizing_Issues_Spouse_Report*p_Parents_Overall_Externalizing_Internalizing_Issues_Spouse_Report_Parent_Total_Behavioral_Score_Self_Report*p_Parent_Total_Behavioral_Score_Self_Report_Parents_Broad_Behavioral_And_Emotional_Dysregulation_Self_Report*p_Parents_Broad_Behavioral_And_Emotional_Dysregulation_Self_Report_ExternalScore	:=	Ind_Parents_Drug_Use_Parents_Overall_Externalizing_Internalizing_Issues_Spouse_Report_Parent_Total_Behavioral_Score_Self_Report_Parents_Broad_Behavioral_And_Emotional_Dysregulation_Self_Report_ExternalScore	0.000145	-0.000581	0.000909	0.703513	0.000145	Ind_Parents_Drug_Use_Parents_Overall_Externalizing_Internalizing_Issues_Spouse_Report_Parent_Total_Behavioral_Score_Self_Report_Parents_Broad_Behavioral_And_Emotional_Dysregulation_Self_Report_ExternalScore	p_Parents_Drug_Use_Parents_Overall_Externalizing_Internalizing_Issues_Spouse_Report*p_Parents_Overall_Externalizing_Internalizing_Issues_Spouse_Report_Parent_Total_Behavioral_Score_Self_Report*p_Parent_Total_Behavioral_Score_Self_Report_Parents_Broad_Behavioral_And_Emotional_Dysregulation_Self_Report*p_Parents_Broad_Behavioral_And_Emotional_Dysregulation_Self_Report_ExternalScore
Ind_Parents_Drug_Use_Parents_Overall_Externalizing_Internalizing_Issues_Spouse_Report_Parent_Total_Behavioral_Score_Self_Report_Parents_Broad_Behavioral_And_Emotional_Dysregulation_Self_Report_Parents_Intrusive_Behaviors_ExternalScore	p_Parents_Drug_Use_Parents_Overall_Externalizing_Internalizing_Issues_Spouse_Report*p_Parents_Overall_Externalizing_Internalizing_Issues_Spouse_Report_Parent_Total_Behavioral_Score_Self_Report*p_Parent_Total_Behavioral_Score_Self_Report_Parents_Broad_Behavioral_And_Emotional_Dysregulation_Self_Report*p_Parents_Broad_Behavioral_And_Emotional_Dysregulation_Self_Report_Parents_Intrusive_Behaviors*p_…	:=	Ind_Parents_Drug_Use_Parents_Overall_Externalizing_Internalizing_Issues_Spouse_Report_Parent_Total_Behavioral_Score_Self_Report_Parents_Broad_Behavioral_And_Emotional_Dysregulation_Self_Report_Parents_Intrusive_Behaviors_ExternalScore	1.34e-06	-7.27e-06	1.3e-05	0.77155	1.34e-06	Ind_Parents_Drug_Use_Parents_Overall_Externalizing_Internalizing_Issues_Spouse_Report_Parent_Total_Behavioral_Score_Self_Report_Parents_Broad_Behavioral_And_Emotional_Dysregulation_Self_Report_Parents_Intrusive_Behaviors_ExternalScore	p_Parents_Drug_Use_Parents_Overall_Externalizing_Internalizing_Issues_Spouse_Report*p_Parents_Overall_Externalizing_Internalizing_Issues_Spouse_Report_Parent_Total_Behavioral_Score_Self_Report*p_Parent_Total_Behavioral_Score_Self_Report_Parents_Broad_Behavioral_And_Emotional_Dysregulation_Self_Report*p_Parents_Broad_Behavioral_And_Emotional_Dysregulation_Self_Report_Parents_Intrusive_Behaviors*p_…
Ind_Parents_Drug_Use_Parents_Overall_Externalizing_Internalizing_Issues_Spouse_Report_Parent_Total_Behavioral_Score_Self_Report_Parents_Intrusive_Behaviors_ExternalScore	p_Parents_Drug_Use_Parents_Overall_Externalizing_Internalizing_Issues_Spouse_Report*p_Parents_Overall_Externalizing_Internalizing_Issues_Spouse_Report_Parent_Total_Behavioral_Score_Self_Report*p_Parent_Total_Behavioral_Score_Self_Report_Parents_Intrusive_Behaviors*p_Parents_Intrusive_Behaviors_ExternalScore	:=	Ind_Parents_Drug_Use_Parents_Overall_Externalizing_Internalizing_Issues_Spouse_Report_Parent_Total_Behavioral_Score_Self_Report_Parents_Intrusive_Behaviors_ExternalScore	2.13e-05	-0.000115	0.000199	0.767582	2.14e-05	Ind_Parents_Drug_Use_Parents_Overall_Externalizing_Internalizing_Issues_Spouse_Report_Parent_Total_Behavioral_Score_Self_Report_Parents_Intrusive_Behaviors_ExternalScore	p_Parents_Drug_Use_Parents_Overall_Externalizing_Internalizing_Issues_Spouse_Report*p_Parents_Overall_Externalizing_Internalizing_Issues_Spouse_Report_Parent_Total_Behavioral_Score_Self_Report*p_Parent_Total_Behavioral_Score_Self_Report_Parents_Intrusive_Behaviors*p_Parents_Intrusive_Behaviors_ExternalScore
Ind_Parents_Drug_Use_Parents_Overall_Externalizing_Internalizing_Issues_Spouse_Report_Parents_Broad_Behavioral_And_Emotional_Dysregulation_Self_Report_ExternalScore	p_Parents_Drug_Use_Parents_Overall_Externalizing_Internalizing_Issues_Spouse_Report*p_Parents_Overall_Externalizing_Internalizing_Issues_Spouse_Report_Parents_Broad_Behavioral_And_Emotional_Dysregulation_Self_Report*p_Parents_Broad_Behavioral_And_Emotional_Dysregulation_Self_Report_ExternalScore	:=	Ind_Parents_Drug_Use_Parents_Overall_Externalizing_Internalizing_Issues_Spouse_Report_Parents_Broad_Behavioral_And_Emotional_Dysregulation_Self_Report_ExternalScore	0.0193747	0.0141897	0.0247302	7.22e-13	0.0194246	Ind_Parents_Drug_Use_Parents_Overall_Externalizing_Internalizing_Issues_Spouse_Report_Parents_Broad_Behavioral_And_Emotional_Dysregulation_Self_Report_ExternalScore	p_Parents_Drug_Use_Parents_Overall_Externalizing_Internalizing_Issues_Spouse_Report*p_Parents_Overall_Externalizing_Internalizing_Issues_Spouse_Report_Parents_Broad_Behavioral_And_Emotional_Dysregulation_Self_Report*p_Parents_Broad_Behavioral_And_Emotional_Dysregulation_Self_Report_ExternalScore
Ind_Parents_Drug_Use_Parents_Overall_Externalizing_Internalizing_Issues_Spouse_Report_Parents_Broad_Behavioral_And_Emotional_Dysregulation_Self_Report_Parents_Intrusive_Behaviors_ExternalScore	p_Parents_Drug_Use_Parents_Overall_Externalizing_Internalizing_Issues_Spouse_Report*p_Parents_Overall_Externalizing_Internalizing_Issues_Spouse_Report_Parents_Broad_Behavioral_And_Emotional_Dysregulation_Self_Report*p_Parents_Broad_Behavioral_And_Emotional_Dysregulation_Self_Report_Parents_Intrusive_Behaviors*p_Parents_Intrusive_Behaviors_ExternalScore	:=	Ind_Parents_Drug_Use_Parents_Overall_Externalizing_Internalizing_Issues_Spouse_Report_Parents_Broad_Behavioral_And_Emotional_Dysregulation_Self_Report_Parents_Intrusive_Behaviors_ExternalScore	0.000179	-6.98e-05	0.000529	0.221056	0.000179	Ind_Parents_Drug_Use_Parents_Overall_Externalizing_Internalizing_Issues_Spouse_Report_Parents_Broad_Behavioral_And_Emotional_Dysregulation_Self_Report_Parents_Intrusive_Behaviors_ExternalScore	p_Parents_Drug_Use_Parents_Overall_Externalizing_Internalizing_Issues_Spouse_Report*p_Parents_Overall_Externalizing_Internalizing_Issues_Spouse_Report_Parents_Broad_Behavioral_And_Emotional_Dysregulation_Self_Report*p_Parents_Broad_Behavioral_And_Emotional_Dysregulation_Self_Report_Parents_Intrusive_Behaviors*p_Parents_Intrusive_Behaviors_ExternalScore
Ind_Parents_Drug_Use_Parents_Somatic_Complaints_Parent_Total_Behavioral_Score_Self_Report_ExternalScore	p_Parents_Drug_Use_Parents_Somatic_Complaints*p_Parents_Somatic_Complaints_Parent_Total_Behavioral_Score_Self_Report*p_Parent_Total_Behavioral_Score_Self_Report_ExternalScore	:=	Ind_Parents_Drug_Use_Parents_Somatic_Complaints_Parent_Total_Behavioral_Score_Self_Report_ExternalScore	-0.00363597	-0.00623584	-0.00177152	0.00123964	-0.00364533	Ind_Parents_Drug_Use_Parents_Somatic_Complaints_Parent_Total_Behavioral_Score_Self_Report_ExternalScore	p_Parents_Drug_Use_Parents_Somatic_Complaints*p_Parents_Somatic_Complaints_Parent_Total_Behavioral_Score_Self_Report*p_Parent_Total_Behavioral_Score_Self_Report_ExternalScore
Ind_Parents_Drug_Use_Parents_Somatic_Complaints_Parent_Total_Behavioral_Score_Self_Report_Parents_Broad_Behavioral_And_Emotional_Dysregulation_Self_Report_ExternalScore	p_Parents_Drug_Use_Parents_Somatic_Complaints*p_Parents_Somatic_Complaints_Parent_Total_Behavioral_Score_Self_Report*p_Parent_Total_Behavioral_Score_Self_Report_Parents_Broad_Behavioral_And_Emotional_Dysregulation_Self_Report*p_Parents_Broad_Behavioral_And_Emotional_Dysregulation_Self_Report_ExternalScore	:=	Ind_Parents_Drug_Use_Parents_Somatic_Complaints_Parent_Total_Behavioral_Score_Self_Report_Parents_Broad_Behavioral_And_Emotional_Dysregulation_Self_Report_ExternalScore	0.00198343	0.00107603	0.00312561	0.000186	0.00198853	Ind_Parents_Drug_Use_Parents_Somatic_Complaints_Parent_Total_Behavioral_Score_Self_Report_Parents_Broad_Behavioral_And_Emotional_Dysregulation_Self_Report_ExternalScore	p_Parents_Drug_Use_Parents_Somatic_Complaints*p_Parents_Somatic_Complaints_Parent_Total_Behavioral_Score_Self_Report*p_Parent_Total_Behavioral_Score_Self_Report_Parents_Broad_Behavioral_And_Emotional_Dysregulation_Self_Report*p_Parents_Broad_Behavioral_And_Emotional_Dysregulation_Self_Report_ExternalScore
Ind_Parents_Drug_Use_Parents_Somatic_Complaints_Parent_Total_Behavioral_Score_Self_Report_Parents_Broad_Behavioral_And_Emotional_Dysregulation_Self_Report_Parents_Intrusive_Behaviors_ExternalScore	p_Parents_Drug_Use_Parents_Somatic_Complaints*p_Parents_Somatic_Complaints_Parent_Total_Behavioral_Score_Self_Report*p_Parent_Total_Behavioral_Score_Self_Report_Parents_Broad_Behavioral_And_Emotional_Dysregulation_Self_Report*p_Parents_Broad_Behavioral_And_Emotional_Dysregulation_Self_Report_Parents_Intrusive_Behaviors*p_Parents_Intrusive_Behaviors_ExternalScore	:=	Ind_Parents_Drug_Use_Parents_Somatic_Complaints_Parent_Total_Behavioral_Score_Self_Report_Parents_Broad_Behavioral_And_Emotional_Dysregulation_Self_Report_Parents_Intrusive_Behaviors_ExternalScore	1.83e-05	-7.51e-06	5.19e-05	0.234659	1.83e-05	Ind_Parents_Drug_Use_Parents_Somatic_Complaints_Parent_Total_Behavioral_Score_Self_Report_Parents_Broad_Behavioral_And_Emotional_Dysregulation_Self_Report_Parents_Intrusive_Behaviors_ExternalScore	p_Parents_Drug_Use_Parents_Somatic_Complaints*p_Parents_Somatic_Complaints_Parent_Total_Behavioral_Score_Self_Report*p_Parent_Total_Behavioral_Score_Self_Report_Parents_Broad_Behavioral_And_Emotional_Dysregulation_Self_Report*p_Parents_Broad_Behavioral_And_Emotional_Dysregulation_Self_Report_Parents_Intrusive_Behaviors*p_Parents_Intrusive_Behaviors_ExternalScore
Ind_Parents_Drug_Use_Parents_Somatic_Complaints_Parent_Total_Behavioral_Score_Self_Report_Parents_Intrusive_Behaviors_ExternalScore	p_Parents_Drug_Use_Parents_Somatic_Complaints*p_Parents_Somatic_Complaints_Parent_Total_Behavioral_Score_Self_Report*p_Parent_Total_Behavioral_Score_Self_Report_Parents_Intrusive_Behaviors*p_Parents_Intrusive_Behaviors_ExternalScore	:=	Ind_Parents_Drug_Use_Parents_Somatic_Complaints_Parent_Total_Behavioral_Score_Self_Report_Parents_Intrusive_Behaviors_ExternalScore	0.000291	-0.000118	0.000767	0.194649	0.000292	Ind_Parents_Drug_Use_Parents_Somatic_Complaints_Parent_Total_Behavioral_Score_Self_Report_Parents_Intrusive_Behaviors_ExternalScore	p_Parents_Drug_Use_Parents_Somatic_Complaints*p_Parents_Somatic_Complaints_Parent_Total_Behavioral_Score_Self_Report*p_Parent_Total_Behavioral_Score_Self_Report_Parents_Intrusive_Behaviors*p_Parents_Intrusive_Behaviors_ExternalScore
Ind_Parents_Drug_Use_Parents_Somatic_Complaints_Parents_Broad_Behavioral_And_Emotional_Dysregulation_Self_Report_ExternalScore	p_Parents_Drug_Use_Parents_Somatic_Complaints*p_Parents_Somatic_Complaints_Parents_Broad_Behavioral_And_Emotional_Dysregulation_Self_Report*p_Parents_Broad_Behavioral_And_Emotional_Dysregulation_Self_Report_ExternalScore	:=	Ind_Parents_Drug_Use_Parents_Somatic_Complaints_Parents_Broad_Behavioral_And_Emotional_Dysregulation_Self_Report_ExternalScore	0.0017229	0.000855	0.00292632	0.00114229	0.00172733	Ind_Parents_Drug_Use_Parents_Somatic_Complaints_Parents_Broad_Behavioral_And_Emotional_Dysregulation_Self_Report_ExternalScore	p_Parents_Drug_Use_Parents_Somatic_Complaints*p_Parents_Somatic_Complaints_Parents_Broad_Behavioral_And_Emotional_Dysregulation_Self_Report*p_Parents_Broad_Behavioral_And_Emotional_Dysregulation_Self_Report_ExternalScore
Ind_Parents_Drug_Use_Parents_Somatic_Complaints_Parents_Broad_Behavioral_And_Emotional_Dysregulation_Self_Report_Parents_Intrusive_Behaviors_ExternalScore	p_Parents_Drug_Use_Parents_Somatic_Complaints*p_Parents_Somatic_Complaints_Parents_Broad_Behavioral_And_Emotional_Dysregulation_Self_Report*p_Parents_Broad_Behavioral_And_Emotional_Dysregulation_Self_Report_Parents_Intrusive_Behaviors*p_Parents_Intrusive_Behaviors_ExternalScore	:=	Ind_Parents_Drug_Use_Parents_Somatic_Complaints_Parents_Broad_Behavioral_And_Emotional_Dysregulation_Self_Report_Parents_Intrusive_Behaviors_ExternalScore	1.59e-05	-6.94e-06	4.93e-05	0.233321	1.59e-05	Ind_Parents_Drug_Use_Parents_Somatic_Complaints_Parents_Broad_Behavioral_And_Emotional_Dysregulation_Self_Report_Parents_Intrusive_Behaviors_ExternalScore	p_Parents_Drug_Use_Parents_Somatic_Complaints*p_Parents_Somatic_Complaints_Parents_Broad_Behavioral_And_Emotional_Dysregulation_Self_Report*p_Parents_Broad_Behavioral_And_Emotional_Dysregulation_Self_Report_Parents_Intrusive_Behaviors*p_Parents_Intrusive_Behaviors_ExternalScore
Ind_Parents_Drug_Use_Parents_Somatic_Complaints_Parents_Overall_Externalizing_Internalizing_Issues_Spouse_Report_ExternalScore	p_Parents_Drug_Use_Parents_Somatic_Complaints*p_Parents_Somatic_Complaints_Parents_Overall_Externalizing_Internalizing_Issues_Spouse_Report*p_Parents_Overall_Externalizing_Internalizing_Issues_Spouse_Report_ExternalScore	:=	Ind_Parents_Drug_Use_Parents_Somatic_Complaints_Parents_Overall_Externalizing_Internalizing_Issues_Spouse_Report_ExternalScore	0.000282	6e-05	0.000621	0.0586081	0.000282	Ind_Parents_Drug_Use_Parents_Somatic_Complaints_Parents_Overall_Externalizing_Internalizing_Issues_Spouse_Report_ExternalScore	p_Parents_Drug_Use_Parents_Somatic_Complaints*p_Parents_Somatic_Complaints_Parents_Overall_Externalizing_Internalizing_Issues_Spouse_Report*p_Parents_Overall_Externalizing_Internalizing_Issues_Spouse_Report_ExternalScore
Ind_Parents_Drug_Use_Parents_Somatic_Complaints_Parents_Overall_Externalizing_Internalizing_Issues_Spouse_Report_PRS_ExternalScore	p_Parents_Drug_Use_Parents_Somatic_Complaints*p_Parents_Somatic_Complaints_Parents_Overall_Externalizing_Internalizing_Issues_Spouse_Report*p_Parents_Overall_Externalizing_Internalizing_Issues_Spouse_Report_PRS*p_PRS_ExternalScore	:=	Ind_Parents_Drug_Use_Parents_Somatic_Complaints_Parents_Overall_Externalizing_Internalizing_Issues_Spouse_Report_PRS_ExternalScore	1.36e-05	1.31e-06	3.95e-05	0.155225	1.37e-05	Ind_Parents_Drug_Use_Parents_Somatic_Complaints_Parents_Overall_Externalizing_Internalizing_Issues_Spouse_Report_PRS_ExternalScore	p_Parents_Drug_Use_Parents_Somatic_Complaints*p_Parents_Somatic_Complaints_Parents_Overall_Externalizing_Internalizing_Issues_Spouse_Report*p_Parents_Overall_Externalizing_Internalizing_Issues_Spouse_Report_PRS*p_PRS_ExternalScore
Ind_Parents_Drug_Use_Parents_Somatic_Complaints_Parents_Overall_Externalizing_Internalizing_Issues_Spouse_Report_Parent_Total_Behavioral_Score_Self_Report_ExternalScore	p_Parents_Drug_Use_Parents_Somatic_Complaints*p_Parents_Somatic_Complaints_Parents_Overall_Externalizing_Internalizing_Issues_Spouse_Report*p_Parents_Overall_Externalizing_Internalizing_Issues_Spouse_Report_Parent_Total_Behavioral_Score_Self_Report*p_Parent_Total_Behavioral_Score_Self_Report_ExternalScore	:=	Ind_Parents_Drug_Use_Parents_Somatic_Complaints_Parents_Overall_Externalizing_Internalizing_Issues_Spouse_Report_Parent_Total_Behavioral_Score_Self_Report_ExternalScore	-2.01e-06	-1.74e-05	7.62e-06	0.745065	-2.01e-06	Ind_Parents_Drug_Use_Parents_Somatic_Complaints_Parents_Overall_Externalizing_Internalizing_Issues_Spouse_Report_Parent_Total_Behavioral_Score_Self_Report_ExternalScore	p_Parents_Drug_Use_Parents_Somatic_Complaints*p_Parents_Somatic_Complaints_Parents_Overall_Externalizing_Internalizing_Issues_Spouse_Report*p_Parents_Overall_Externalizing_Internalizing_Issues_Spouse_Report_Parent_Total_Behavioral_Score_Self_Report*p_Parent_Total_Behavioral_Score_Self_Report_ExternalScore
Ind_Parents_Drug_Use_Parents_Somatic_Complaints_Parents_Overall_Externalizing_Internalizing_Issues_Spouse_Report_Parent_Total_Behavioral_Score_Self_Report_Parents_Broad_Behavioral_And_Emotional_Dysregulation_Self_Report_ExternalScore	p_Parents_Drug_Use_Parents_Somatic_Complaints*p_Parents_Somatic_Complaints_Parents_Overall_Externalizing_Internalizing_Issues_Spouse_Report*p_Parents_Overall_Externalizing_Internalizing_Issues_Spouse_Report_Parent_Total_Behavioral_Score_Self_Report*p_Parent_Total_Behavioral_Score_Self_Report_Parents_Broad_Behavioral_And_Emotional_Dysregulation_Self_Report*p_Parents_Broad_Behavioral_And_Emotional_…	:=	Ind_Parents_Drug_Use_Parents_Somatic_Complaints_Parents_Overall_Externalizing_Internalizing_Issues_Spouse_Report_Parent_Total_Behavioral_Score_Self_Report_Parents_Broad_Behavioral_And_Emotional_Dysregulation_Self_Report_ExternalScore	1.1e-06	-4.05e-06	9.43e-06	0.741651	1.1e-06	Ind_Parents_Drug_Use_Parents_Somatic_Complaints_Parents_Overall_Externalizing_Internalizing_Issues_Spouse_Report_Parent_Total_Behavioral_Score_Self_Report_Parents_Broad_Behavioral_And_Emotional_Dysregulation_Self_Report_ExternalScore	p_Parents_Drug_Use_Parents_Somatic_Complaints*p_Parents_Somatic_Complaints_Parents_Overall_Externalizing_Internalizing_Issues_Spouse_Report*p_Parents_Overall_Externalizing_Internalizing_Issues_Spouse_Report_Parent_Total_Behavioral_Score_Self_Report*p_Parent_Total_Behavioral_Score_Self_Report_Parents_Broad_Behavioral_And_Emotional_Dysregulation_Self_Report*p_Parents_Broad_Behavioral_And_Emotional_…
Ind_Parents_Drug_Use_Parents_Somatic_Complaints_Parents_Overall_Externalizing_Internalizing_Issues_Spouse_Report_Parent_Total_Behavioral_Score_Self_Report_Parents_Broad_Behavioral_And_Emotional_Dysregulation_Self_Report_Parents_Intrusive_Behaviors_ExternalScore	p_Parents_Drug_Use_Parents_Somatic_Complaints*p_Parents_Somatic_Complaints_Parents_Overall_Externalizing_Internalizing_Issues_Spouse_Report*p_Parents_Overall_Externalizing_Internalizing_Issues_Spouse_Report_Parent_Total_Behavioral_Score_Self_Report*p_Parent_Total_Behavioral_Score_Self_Report_Parents_Broad_Behavioral_And_Emotional_Dysregulation_Self_Report*p_Parents_Broad_Behavioral_And_Emotional_…	:=	Ind_Parents_Drug_Use_Parents_Somatic_Complaints_Parents_Overall_Externalizing_Internalizing_Issues_Spouse_Report_Parent_Total_Behavioral_Score_Self_Report_Parents_Broad_Behavioral_And_Emotional_Dysregulation_Self_Report_Parents_Intrusive_Behaviors_ExternalScore	1.01e-08	-5.11e-08	1.19e-07	0.787351	1.01e-08	Ind_Parents_Drug_Use_Parents_Somatic_Complaints_Parents_Overall_Externalizing_Internalizing_Issues_Spouse_Report_Parent_Total_Behavioral_Score_Self_Report_Parents_Broad_Behavioral_And_Emotional_Dysregulation_Self_Report_Parents_Intrusive_Behaviors_ExternalScore	p_Parents_Drug_Use_Parents_Somatic_Complaints*p_Parents_Somatic_Complaints_Parents_Overall_Externalizing_Internalizing_Issues_Spouse_Report*p_Parents_Overall_Externalizing_Internalizing_Issues_Spouse_Report_Parent_Total_Behavioral_Score_Self_Report*p_Parent_Total_Behavioral_Score_Self_Report_Parents_Broad_Behavioral_And_Emotional_Dysregulation_Self_Report*p_Parents_Broad_Behavioral_And_Emotional_…
Ind_Parents_Drug_Use_Parents_Somatic_Complaints_Parents_Overall_Externalizing_Internalizing_Issues_Spouse_Report_Parent_Total_Behavioral_Score_Self_Report_Parents_Intrusive_Behaviors_ExternalScore	p_Parents_Drug_Use_Parents_Somatic_Complaints*p_Parents_Somatic_Complaints_Parents_Overall_Externalizing_Internalizing_Issues_Spouse_Report*p_Parents_Overall_Externalizing_Internalizing_Issues_Spouse_Report_Parent_Total_Behavioral_Score_Self_Report*p_Parent_Total_Behavioral_Score_Self_Report_Parents_Intrusive_Behaviors*p_Parents_Intrusive_Behaviors_ExternalScore	:=	Ind_Parents_Drug_Use_Parents_Somatic_Complaints_Parents_Overall_Externalizing_Internalizing_Issues_Spouse_Report_Parent_Total_Behavioral_Score_Self_Report_Parents_Intrusive_Behaviors_ExternalScore	1.61e-07	-8.77e-07	1.99e-06	0.793136	1.61e-07	Ind_Parents_Drug_Use_Parents_Somatic_Complaints_Parents_Overall_Externalizing_Internalizing_Issues_Spouse_Report_Parent_Total_Behavioral_Score_Self_Report_Parents_Intrusive_Behaviors_ExternalScore	p_Parents_Drug_Use_Parents_Somatic_Complaints*p_Parents_Somatic_Complaints_Parents_Overall_Externalizing_Internalizing_Issues_Spouse_Report*p_Parents_Overall_Externalizing_Internalizing_Issues_Spouse_Report_Parent_Total_Behavioral_Score_Self_Report*p_Parent_Total_Behavioral_Score_Self_Report_Parents_Intrusive_Behaviors*p_Parents_Intrusive_Behaviors_ExternalScore
Ind_Parents_Drug_Use_Parents_Somatic_Complaints_Parents_Overall_Externalizing_Internalizing_Issues_Spouse_Report_Parents_Broad_Behavioral_And_Emotional_Dysregulation_Self_Report_ExternalScore	p_Parents_Drug_Use_Parents_Somatic_Complaints*p_Parents_Somatic_Complaints_Parents_Overall_Externalizing_Internalizing_Issues_Spouse_Report*p_Parents_Overall_Externalizing_Internalizing_Issues_Spouse_Report_Parents_Broad_Behavioral_And_Emotional_Dysregulation_Self_Report*p_Parents_Broad_Behavioral_And_Emotional_Dysregulation_Self_Report_ExternalScore	:=	Ind_Parents_Drug_Use_Parents_Somatic_Complaints_Parents_Overall_Externalizing_Internalizing_Issues_Spouse_Report_Parents_Broad_Behavioral_And_Emotional_Dysregulation_Self_Report_ExternalScore	0.000146	2.93e-05	0.000328	0.0427744	0.000147	Ind_Parents_Drug_Use_Parents_Somatic_Complaints_Parents_Overall_Externalizing_Internalizing_Issues_Spouse_Report_Parents_Broad_Behavioral_And_Emotional_Dysregulation_Self_Report_ExternalScore	p_Parents_Drug_Use_Parents_Somatic_Complaints*p_Parents_Somatic_Complaints_Parents_Overall_Externalizing_Internalizing_Issues_Spouse_Report*p_Parents_Overall_Externalizing_Internalizing_Issues_Spouse_Report_Parents_Broad_Behavioral_And_Emotional_Dysregulation_Self_Report*p_Parents_Broad_Behavioral_And_Emotional_Dysregulation_Self_Report_ExternalScore
Ind_Parents_Drug_Use_Parents_Somatic_Complaints_Parents_Overall_Externalizing_Internalizing_Issues_Spouse_Report_Parents_Broad_Behavioral_And_Emotional_Dysregulation_Self_Report_Parents_Intrusive_Behaviors_ExternalScore	p_Parents_Drug_Use_Parents_Somatic_Complaints*p_Parents_Somatic_Complaints_Parents_Overall_Externalizing_Internalizing_Issues_Spouse_Report*p_Parents_Overall_Externalizing_Internalizing_Issues_Spouse_Report_Parents_Broad_Behavioral_And_Emotional_Dysregulation_Self_Report*p_Parents_Broad_Behavioral_And_Emotional_Dysregulation_Self_Report_Parents_Intrusive_Behaviors*p_Parents_Intrusive_Behaviors_Ex…	:=	Ind_Parents_Drug_Use_Parents_Somatic_Complaints_Parents_Overall_Externalizing_Internalizing_Issues_Spouse_Report_Parents_Broad_Behavioral_And_Emotional_Dysregulation_Self_Report_Parents_Intrusive_Behaviors_ExternalScore	1.35e-06	-5.18e-07	4.24e-06	0.292617	1.35e-06	Ind_Parents_Drug_Use_Parents_Somatic_Complaints_Parents_Overall_Externalizing_Internalizing_Issues_Spouse_Report_Parents_Broad_Behavioral_And_Emotional_Dysregulation_Self_Report_Parents_Intrusive_Behaviors_ExternalScore	p_Parents_Drug_Use_Parents_Somatic_Complaints*p_Parents_Somatic_Complaints_Parents_Overall_Externalizing_Internalizing_Issues_Spouse_Report*p_Parents_Overall_Externalizing_Internalizing_Issues_Spouse_Report_Parents_Broad_Behavioral_And_Emotional_Dysregulation_Self_Report*p_Parents_Broad_Behavioral_And_Emotional_Dysregulation_Self_Report_Parents_Intrusive_Behaviors*p_Parents_Intrusive_Behaviors_Ex…
Ind_Parents_Intrusive_Behaviors_ExternalScore	p_Parents_Intrusive_Behaviors_ExternalScore	:=	Ind_Parents_Intrusive_Behaviors_ExternalScore	0.0215543	-0.010292	0.0546922	0.171761	0.0215836	Ind_Parents_Intrusive_Behaviors_ExternalScore	p_Parents_Intrusive_Behaviors_ExternalScore
Ind_Parents_Overall_Externalizing_Internalizing_Issues_Spouse_Report_ExternalScore	p_Parents_Overall_Externalizing_Internalizing_Issues_Spouse_Report_ExternalScore	:=	Ind_Parents_Overall_Externalizing_Internalizing_Issues_Spouse_Report_ExternalScore	0.0732809	0.0394439	0.10385	3.88e-06	0.0734538	Ind_Parents_Overall_Externalizing_Internalizing_Issues_Spouse_Report_ExternalScore	p_Parents_Overall_Externalizing_Internalizing_Issues_Spouse_Report_ExternalScore
Ind_Parents_Overall_Externalizing_Internalizing_Issues_Spouse_Report_PRS_ExternalScore	p_Parents_Overall_Externalizing_Internalizing_Issues_Spouse_Report_PRS*p_PRS_ExternalScore	:=	Ind_Parents_Overall_Externalizing_Internalizing_Issues_Spouse_Report_PRS_ExternalScore	0.00354428	0.000998	0.00651775	0.0137865	0.00355264	Ind_Parents_Overall_Externalizing_Internalizing_Issues_Spouse_Report_PRS_ExternalScore	p_Parents_Overall_Externalizing_Internalizing_Issues_Spouse_Report_PRS*p_PRS_ExternalScore
Ind_Parents_Overall_Externalizing_Internalizing_Issues_Spouse_Report_Parent_Total_Behavioral_Score_Self_Report_ExternalScore	p_Parents_Overall_Externalizing_Internalizing_Issues_Spouse_Report_Parent_Total_Behavioral_Score_Self_Report*p_Parent_Total_Behavioral_Score_Self_Report_ExternalScore	:=	Ind_Parents_Overall_Externalizing_Internalizing_Issues_Spouse_Report_Parent_Total_Behavioral_Score_Self_Report_ExternalScore	-0.000523	-0.0032339	0.00226702	0.703319	-0.000524	Ind_Parents_Overall_Externalizing_Internalizing_Issues_Spouse_Report_Parent_Total_Behavioral_Score_Self_Report_ExternalScore	p_Parents_Overall_Externalizing_Internalizing_Issues_Spouse_Report_Parent_Total_Behavioral_Score_Self_Report*p_Parent_Total_Behavioral_Score_Self_Report_ExternalScore
Ind_Parents_Overall_Externalizing_Internalizing_Issues_Spouse_Report_Parent_Total_Behavioral_Score_Self_Report_Parents_Broad_Behavioral_And_Emotional_Dysregulation_Self_Report_ExternalScore	p_Parents_Overall_Externalizing_Internalizing_Issues_Spouse_Report_Parent_Total_Behavioral_Score_Self_Report*p_Parent_Total_Behavioral_Score_Self_Report_Parents_Broad_Behavioral_And_Emotional_Dysregulation_Self_Report*p_Parents_Broad_Behavioral_And_Emotional_Dysregulation_Self_Report_ExternalScore	:=	Ind_Parents_Overall_Externalizing_Internalizing_Issues_Spouse_Report_Parent_Total_Behavioral_Score_Self_Report_Parents_Broad_Behavioral_And_Emotional_Dysregulation_Self_Report_ExternalScore	0.000285	-0.00113971	0.00170355	0.70271	0.000286	Ind_Parents_Overall_Externalizing_Internalizing_Issues_Spouse_Report_Parent_Total_Behavioral_Score_Self_Report_Parents_Broad_Behavioral_And_Emotional_Dysregulation_Self_Report_ExternalScore	p_Parents_Overall_Externalizing_Internalizing_Issues_Spouse_Report_Parent_Total_Behavioral_Score_Self_Report*p_Parent_Total_Behavioral_Score_Self_Report_Parents_Broad_Behavioral_And_Emotional_Dysregulation_Self_Report*p_Parents_Broad_Behavioral_And_Emotional_Dysregulation_Self_Report_ExternalScore
Ind_Parents_Overall_Externalizing_Internalizing_Issues_Spouse_Report_Parent_Total_Behavioral_Score_Self_Report_Parents_Broad_Behavioral_And_Emotional_Dysregulation_Self_Report_Parents_Intrusive_Behaviors_ExternalScore	p_Parents_Overall_Externalizing_Internalizing_Issues_Spouse_Report_Parent_Total_Behavioral_Score_Self_Report*p_Parent_Total_Behavioral_Score_Self_Report_Parents_Broad_Behavioral_And_Emotional_Dysregulation_Self_Report*p_Parents_Broad_Behavioral_And_Emotional_Dysregulation_Self_Report_Parents_Intrusive_Behaviors*p_Parents_Intrusive_Behaviors_ExternalScore	:=	Ind_Parents_Overall_Externalizing_Internalizing_Issues_Spouse_Report_Parent_Total_Behavioral_Score_Self_Report_Parents_Broad_Behavioral_And_Emotional_Dysregulation_Self_Report_Parents_Intrusive_Behaviors_ExternalScore	2.63e-06	-1.47e-05	2.55e-05	0.770998	2.64e-06	Ind_Parents_Overall_Externalizing_Internalizing_Issues_Spouse_Report_Parent_Total_Behavioral_Score_Self_Report_Parents_Broad_Behavioral_And_Emotional_Dysregulation_Self_Report_Parents_Intrusive_Behaviors_ExternalScore	p_Parents_Overall_Externalizing_Internalizing_Issues_Spouse_Report_Parent_Total_Behavioral_Score_Self_Report*p_Parent_Total_Behavioral_Score_Self_Report_Parents_Broad_Behavioral_And_Emotional_Dysregulation_Self_Report*p_Parents_Broad_Behavioral_And_Emotional_Dysregulation_Self_Report_Parents_Intrusive_Behaviors*p_Parents_Intrusive_Behaviors_ExternalScore
Ind_Parents_Overall_Externalizing_Internalizing_Issues_Spouse_Report_Parent_Total_Behavioral_Score_Self_Report_Parents_Intrusive_Behaviors_ExternalScore	p_Parents_Overall_Externalizing_Internalizing_Issues_Spouse_Report_Parent_Total_Behavioral_Score_Self_Report*p_Parent_Total_Behavioral_Score_Self_Report_Parents_Intrusive_Behaviors*p_Parents_Intrusive_Behaviors_ExternalScore	:=	Ind_Parents_Overall_Externalizing_Internalizing_Issues_Spouse_Report_Parent_Total_Behavioral_Score_Self_Report_Parents_Intrusive_Behaviors_ExternalScore	4.19e-05	-0.000219	0.000385	0.766737	4.2e-05	Ind_Parents_Overall_Externalizing_Internalizing_Issues_Spouse_Report_Parent_Total_Behavioral_Score_Self_Report_Parents_Intrusive_Behaviors_ExternalScore	p_Parents_Overall_Externalizing_Internalizing_Issues_Spouse_Report_Parent_Total_Behavioral_Score_Self_Report*p_Parent_Total_Behavioral_Score_Self_Report_Parents_Intrusive_Behaviors*p_Parents_Intrusive_Behaviors_ExternalScore
Ind_Parents_Overall_Externalizing_Internalizing_Issues_Spouse_Report_Parents_Broad_Behavioral_And_Emotional_Dysregulation_Self_Report_ExternalScore	p_Parents_Overall_Externalizing_Internalizing_Issues_Spouse_Report_Parents_Broad_Behavioral_And_Emotional_Dysregulation_Self_Report*p_Parents_Broad_Behavioral_And_Emotional_Dysregulation_Self_Report_ExternalScore	:=	Ind_Parents_Overall_Externalizing_Internalizing_Issues_Spouse_Report_Parents_Broad_Behavioral_And_Emotional_Dysregulation_Self_Report_ExternalScore	0.0381159	0.0283271	0.0480216	6e-15	0.0382058	Ind_Parents_Overall_Externalizing_Internalizing_Issues_Spouse_Report_Parents_Broad_Behavioral_And_Emotional_Dysregulation_Self_Report_ExternalScore	p_Parents_Overall_Externalizing_Internalizing_Issues_Spouse_Report_Parents_Broad_Behavioral_And_Emotional_Dysregulation_Self_Report*p_Parents_Broad_Behavioral_And_Emotional_Dysregulation_Self_Report_ExternalScore
Ind_Parents_Overall_Externalizing_Internalizing_Issues_Spouse_Report_Parents_Broad_Behavioral_And_Emotional_Dysregulation_Self_Report_Parents_Intrusive_Behaviors_ExternalScore	p_Parents_Overall_Externalizing_Internalizing_Issues_Spouse_Report_Parents_Broad_Behavioral_And_Emotional_Dysregulation_Self_Report*p_Parents_Broad_Behavioral_And_Emotional_Dysregulation_Self_Report_Parents_Intrusive_Behaviors*p_Parents_Intrusive_Behaviors_ExternalScore	:=	Ind_Parents_Overall_Externalizing_Internalizing_Issues_Spouse_Report_Parents_Broad_Behavioral_And_Emotional_Dysregulation_Self_Report_Parents_Intrusive_Behaviors_ExternalScore	0.000351	-0.000141	0.00105197	0.217203	0.000352	Ind_Parents_Overall_Externalizing_Internalizing_Issues_Spouse_Report_Parents_Broad_Behavioral_And_Emotional_Dysregulation_Self_Report_Parents_Intrusive_Behaviors_ExternalScore	p_Parents_Overall_Externalizing_Internalizing_Issues_Spouse_Report_Parents_Broad_Behavioral_And_Emotional_Dysregulation_Self_Report*p_Parents_Broad_Behavioral_And_Emotional_Dysregulation_Self_Report_Parents_Intrusive_Behaviors*p_Parents_Intrusive_Behaviors_ExternalScore
Ind_Parents_Somatic_Complaints_Parent_Total_Behavioral_Score_Self_Report_ExternalScore	p_Parents_Somatic_Complaints_Parent_Total_Behavioral_Score_Self_Report*p_Parent_Total_Behavioral_Score_Self_Report_ExternalScore	:=	Ind_Parents_Somatic_Complaints_Parent_Total_Behavioral_Score_Self_Report_ExternalScore	-0.0397098	-0.0538695	-0.0237309	8.1e-08	-0.0398114	Ind_Parents_Somatic_Complaints_Parent_Total_Behavioral_Score_Self_Report_ExternalScore	p_Parents_Somatic_Complaints_Parent_Total_Behavioral_Score_Self_Report*p_Parent_Total_Behavioral_Score_Self_Report_ExternalScore
Ind_Parents_Somatic_Complaints_Parent_Total_Behavioral_Score_Self_Report_Parents_Broad_Behavioral_And_Emotional_Dysregulation_Self_Report_ExternalScore	p_Parents_Somatic_Complaints_Parent_Total_Behavioral_Score_Self_Report*p_Parent_Total_Behavioral_Score_Self_Report_Parents_Broad_Behavioral_And_Emotional_Dysregulation_Self_Report*p_Parents_Broad_Behavioral_And_Emotional_Dysregulation_Self_Report_ExternalScore	:=	Ind_Parents_Somatic_Complaints_Parent_Total_Behavioral_Score_Self_Report_Parents_Broad_Behavioral_And_Emotional_Dysregulation_Self_Report_ExternalScore	0.0216618	0.0167673	0.0269586	0	0.0217172	Ind_Parents_Somatic_Complaints_Parent_Total_Behavioral_Score_Self_Report_Parents_Broad_Behavioral_And_Emotional_Dysregulation_Self_Report_ExternalScore	p_Parents_Somatic_Complaints_Parent_Total_Behavioral_Score_Self_Report*p_Parent_Total_Behavioral_Score_Self_Report_Parents_Broad_Behavioral_And_Emotional_Dysregulation_Self_Report*p_Parents_Broad_Behavioral_And_Emotional_Dysregulation_Self_Report_ExternalScore
Ind_Parents_Somatic_Complaints_Parent_Total_Behavioral_Score_Self_Report_Parents_Broad_Behavioral_And_Emotional_Dysregulation_Self_Report_Parents_Intrusive_Behaviors_ExternalScore	p_Parents_Somatic_Complaints_Parent_Total_Behavioral_Score_Self_Report*p_Parent_Total_Behavioral_Score_Self_Report_Parents_Broad_Behavioral_And_Emotional_Dysregulation_Self_Report*p_Parents_Broad_Behavioral_And_Emotional_Dysregulation_Self_Report_Parents_Intrusive_Behaviors*p_Parents_Intrusive_Behaviors_ExternalScore	:=	Ind_Parents_Somatic_Complaints_Parent_Total_Behavioral_Score_Self_Report_Parents_Broad_Behavioral_And_Emotional_Dysregulation_Self_Report_Parents_Intrusive_Behaviors_ExternalScore	0.0002	-8.08e-05	0.000567	0.210346	0.0002	Ind_Parents_Somatic_Complaints_Parent_Total_Behavioral_Score_Self_Report_Parents_Broad_Behavioral_And_Emotional_Dysregulation_Self_Report_Parents_Intrusive_Behaviors_ExternalScore	p_Parents_Somatic_Complaints_Parent_Total_Behavioral_Score_Self_Report*p_Parent_Total_Behavioral_Score_Self_Report_Parents_Broad_Behavioral_And_Emotional_Dysregulation_Self_Report*p_Parents_Broad_Behavioral_And_Emotional_Dysregulation_Self_Report_Parents_Intrusive_Behaviors*p_Parents_Intrusive_Behaviors_ExternalScore
Ind_Parents_Somatic_Complaints_Parent_Total_Behavioral_Score_Self_Report_Parents_Intrusive_Behaviors_ExternalScore	p_Parents_Somatic_Complaints_Parent_Total_Behavioral_Score_Self_Report*p_Parent_Total_Behavioral_Score_Self_Report_Parents_Intrusive_Behaviors*p_Parents_Intrusive_Behaviors_ExternalScore	:=	Ind_Parents_Somatic_Complaints_Parent_Total_Behavioral_Score_Self_Report_Parents_Intrusive_Behaviors_ExternalScore	0.00318291	-0.00149523	0.00780135	0.167167	0.00319105	Ind_Parents_Somatic_Complaints_Parent_Total_Behavioral_Score_Self_Report_Parents_Intrusive_Behaviors_ExternalScore	p_Parents_Somatic_Complaints_Parent_Total_Behavioral_Score_Self_Report*p_Parent_Total_Behavioral_Score_Self_Report_Parents_Intrusive_Behaviors*p_Parents_Intrusive_Behaviors_ExternalScore
Ind_Parents_Somatic_Complaints_Parents_Broad_Behavioral_And_Emotional_Dysregulation_Self_Report_ExternalScore	p_Parents_Somatic_Complaints_Parents_Broad_Behavioral_And_Emotional_Dysregulation_Self_Report*p_Parents_Broad_Behavioral_And_Emotional_Dysregulation_Self_Report_ExternalScore	:=	Ind_Parents_Somatic_Complaints_Parents_Broad_Behavioral_And_Emotional_Dysregulation_Self_Report_ExternalScore	0.0188164	0.0108773	0.0277533	3.42e-06	0.0188646	Ind_Parents_Somatic_Complaints_Parents_Broad_Behavioral_And_Emotional_Dysregulation_Self_Report_ExternalScore	p_Parents_Somatic_Complaints_Parents_Broad_Behavioral_And_Emotional_Dysregulation_Self_Report*p_Parents_Broad_Behavioral_And_Emotional_Dysregulation_Self_Report_ExternalScore
Ind_Parents_Somatic_Complaints_Parents_Broad_Behavioral_And_Emotional_Dysregulation_Self_Report_Parents_Intrusive_Behaviors_ExternalScore	p_Parents_Somatic_Complaints_Parents_Broad_Behavioral_And_Emotional_Dysregulation_Self_Report*p_Parents_Broad_Behavioral_And_Emotional_Dysregulation_Self_Report_Parents_Intrusive_Behaviors*p_Parents_Intrusive_Behaviors_ExternalScore	:=	Ind_Parents_Somatic_Complaints_Parents_Broad_Behavioral_And_Emotional_Dysregulation_Self_Report_Parents_Intrusive_Behaviors_ExternalScore	0.000173	-7.26e-05	0.000472	0.218691	0.000174	Ind_Parents_Somatic_Complaints_Parents_Broad_Behavioral_And_Emotional_Dysregulation_Self_Report_Parents_Intrusive_Behaviors_ExternalScore	p_Parents_Somatic_Complaints_Parents_Broad_Behavioral_And_Emotional_Dysregulation_Self_Report*p_Parents_Broad_Behavioral_And_Emotional_Dysregulation_Self_Report_Parents_Intrusive_Behaviors*p_Parents_Intrusive_Behaviors_ExternalScore
Ind_Parents_Somatic_Complaints_Parents_Overall_Externalizing_Internalizing_Issues_Spouse_Report_ExternalScore	p_Parents_Somatic_Complaints_Parents_Overall_Externalizing_Internalizing_Issues_Spouse_Report*p_Parents_Overall_Externalizing_Internalizing_Issues_Spouse_Report_ExternalScore	:=	Ind_Parents_Somatic_Complaints_Parents_Overall_Externalizing_Internalizing_Issues_Spouse_Report_ExternalScore	0.00307564	0.000677	0.00592456	0.0238262	0.00308351	Ind_Parents_Somatic_Complaints_Parents_Overall_Externalizing_Internalizing_Issues_Spouse_Report_ExternalScore	p_Parents_Somatic_Complaints_Parents_Overall_Externalizing_Internalizing_Issues_Spouse_Report*p_Parents_Overall_Externalizing_Internalizing_Issues_Spouse_Report_ExternalScore
Ind_Parents_Somatic_Complaints_Parents_Overall_Externalizing_Internalizing_Issues_Spouse_Report_PRS_ExternalScore	p_Parents_Somatic_Complaints_Parents_Overall_Externalizing_Internalizing_Issues_Spouse_Report*p_Parents_Overall_Externalizing_Internalizing_Issues_Spouse_Report_PRS*p_PRS_ExternalScore	:=	Ind_Parents_Somatic_Complaints_Parents_Overall_Externalizing_Internalizing_Issues_Spouse_Report_PRS_ExternalScore	0.000149	1.6e-05	0.00037	0.0974907	0.000149	Ind_Parents_Somatic_Complaints_Parents_Overall_Externalizing_Internalizing_Issues_Spouse_Report_PRS_ExternalScore	p_Parents_Somatic_Complaints_Parents_Overall_Externalizing_Internalizing_Issues_Spouse_Report*p_Parents_Overall_Externalizing_Internalizing_Issues_Spouse_Report_PRS*p_PRS_ExternalScore
Ind_Parents_Somatic_Complaints_Parents_Overall_Externalizing_Internalizing_Issues_Spouse_Report_Parent_Total_Behavioral_Score_Self_Report_ExternalScore	p_Parents_Somatic_Complaints_Parents_Overall_Externalizing_Internalizing_Issues_Spouse_Report*p_Parents_Overall_Externalizing_Internalizing_Issues_Spouse_Report_Parent_Total_Behavioral_Score_Self_Report*p_Parent_Total_Behavioral_Score_Self_Report_ExternalScore	:=	Ind_Parents_Somatic_Complaints_Parents_Overall_Externalizing_Internalizing_Issues_Spouse_Report_Parent_Total_Behavioral_Score_Self_Report_ExternalScore	-2.19e-05	-0.000173	7.91e-05	0.718958	-2.2e-05	Ind_Parents_Somatic_Complaints_Parents_Overall_Externalizing_Internalizing_Issues_Spouse_Report_Parent_Total_Behavioral_Score_Self_Report_ExternalScore	p_Parents_Somatic_Complaints_Parents_Overall_Externalizing_Internalizing_Issues_Spouse_Report*p_Parents_Overall_Externalizing_Internalizing_Issues_Spouse_Report_Parent_Total_Behavioral_Score_Self_Report*p_Parent_Total_Behavioral_Score_Self_Report_ExternalScore
Ind_Parents_Somatic_Complaints_Parents_Overall_Externalizing_Internalizing_Issues_Spouse_Report_Parent_Total_Behavioral_Score_Self_Report_Parents_Broad_Behavioral_And_Emotional_Dysregulation_Self_Report_ExternalScore	p_Parents_Somatic_Complaints_Parents_Overall_Externalizing_Internalizing_Issues_Spouse_Report*p_Parents_Overall_Externalizing_Internalizing_Issues_Spouse_Report_Parent_Total_Behavioral_Score_Self_Report*p_Parent_Total_Behavioral_Score_Self_Report_Parents_Broad_Behavioral_And_Emotional_Dysregulation_Self_Report*p_Parents_Broad_Behavioral_And_Emotional_Dysregulation_Self_Report_ExternalScore	:=	Ind_Parents_Somatic_Complaints_Parents_Overall_Externalizing_Internalizing_Issues_Spouse_Report_Parent_Total_Behavioral_Score_Self_Report_Parents_Broad_Behavioral_And_Emotional_Dysregulation_Self_Report_ExternalScore	1.2e-05	-4.58e-05	9.12e-05	0.71552	1.2e-05	Ind_Parents_Somatic_Complaints_Parents_Overall_Externalizing_Internalizing_Issues_Spouse_Report_Parent_Total_Behavioral_Score_Self_Report_Parents_Broad_Behavioral_And_Emotional_Dysregulation_Self_Report_ExternalScore	p_Parents_Somatic_Complaints_Parents_Overall_Externalizing_Internalizing_Issues_Spouse_Report*p_Parents_Overall_Externalizing_Internalizing_Issues_Spouse_Report_Parent_Total_Behavioral_Score_Self_Report*p_Parent_Total_Behavioral_Score_Self_Report_Parents_Broad_Behavioral_And_Emotional_Dysregulation_Self_Report*p_Parents_Broad_Behavioral_And_Emotional_Dysregulation_Self_Report_ExternalScore
Ind_Parents_Somatic_Complaints_Parents_Overall_Externalizing_Internalizing_Issues_Spouse_Report_Parent_Total_Behavioral_Score_Self_Report_Parents_Broad_Behavioral_And_Emotional_Dysregulation_Self_Report_Parents_Intrusive_Behaviors_ExternalScore	p_Parents_Somatic_Complaints_Parents_Overall_Externalizing_Internalizing_Issues_Spouse_Report*p_Parents_Overall_Externalizing_Internalizing_Issues_Spouse_Report_Parent_Total_Behavioral_Score_Self_Report*p_Parent_Total_Behavioral_Score_Self_Report_Parents_Broad_Behavioral_And_Emotional_Dysregulation_Self_Report*p_Parents_Broad_Behavioral_And_Emotional_Dysregulation_Self_Report_Parents_Intrusive_Be…	:=	Ind_Parents_Somatic_Complaints_Parents_Overall_Externalizing_Internalizing_Issues_Spouse_Report_Parent_Total_Behavioral_Score_Self_Report_Parents_Broad_Behavioral_And_Emotional_Dysregulation_Self_Report_Parents_Intrusive_Behaviors_ExternalScore	1.1e-07	-5.01e-07	1.21e-06	0.773078	1.11e-07	Ind_Parents_Somatic_Complaints_Parents_Overall_Externalizing_Internalizing_Issues_Spouse_Report_Parent_Total_Behavioral_Score_Self_Report_Parents_Broad_Behavioral_And_Emotional_Dysregulation_Self_Report_Parents_Intrusive_Behaviors_ExternalScore	p_Parents_Somatic_Complaints_Parents_Overall_Externalizing_Internalizing_Issues_Spouse_Report*p_Parents_Overall_Externalizing_Internalizing_Issues_Spouse_Report_Parent_Total_Behavioral_Score_Self_Report*p_Parent_Total_Behavioral_Score_Self_Report_Parents_Broad_Behavioral_And_Emotional_Dysregulation_Self_Report*p_Parents_Broad_Behavioral_And_Emotional_Dysregulation_Self_Report_Parents_Intrusive_Be…
Ind_Parents_Somatic_Complaints_Parents_Overall_Externalizing_Internalizing_Issues_Spouse_Report_Parent_Total_Behavioral_Score_Self_Report_Parents_Intrusive_Behaviors_ExternalScore	p_Parents_Somatic_Complaints_Parents_Overall_Externalizing_Internalizing_Issues_Spouse_Report*p_Parents_Overall_Externalizing_Internalizing_Issues_Spouse_Report_Parent_Total_Behavioral_Score_Self_Report*p_Parent_Total_Behavioral_Score_Self_Report_Parents_Intrusive_Behaviors*p_Parents_Intrusive_Behaviors_ExternalScore	:=	Ind_Parents_Somatic_Complaints_Parents_Overall_Externalizing_Internalizing_Issues_Spouse_Report_Parent_Total_Behavioral_Score_Self_Report_Parents_Intrusive_Behaviors_ExternalScore	1.76e-06	-9.16e-06	1.79e-05	0.779542	1.76e-06	Ind_Parents_Somatic_Complaints_Parents_Overall_Externalizing_Internalizing_Issues_Spouse_Report_Parent_Total_Behavioral_Score_Self_Report_Parents_Intrusive_Behaviors_ExternalScore	p_Parents_Somatic_Complaints_Parents_Overall_Externalizing_Internalizing_Issues_Spouse_Report*p_Parents_Overall_Externalizing_Internalizing_Issues_Spouse_Report_Parent_Total_Behavioral_Score_Self_Report*p_Parent_Total_Behavioral_Score_Self_Report_Parents_Intrusive_Behaviors*p_Parents_Intrusive_Behaviors_ExternalScore
Ind_Parents_Somatic_Complaints_Parents_Overall_Externalizing_Internalizing_Issues_Spouse_Report_Parents_Broad_Behavioral_And_Emotional_Dysregulation_Self_Report_ExternalScore	p_Parents_Somatic_Complaints_Parents_Overall_Externalizing_Internalizing_Issues_Spouse_Report*p_Parents_Overall_Externalizing_Internalizing_Issues_Spouse_Report_Parents_Broad_Behavioral_And_Emotional_Dysregulation_Self_Report*p_Parents_Broad_Behavioral_And_Emotional_Dysregulation_Self_Report_ExternalScore	:=	Ind_Parents_Somatic_Complaints_Parents_Overall_Externalizing_Internalizing_Issues_Spouse_Report_Parents_Broad_Behavioral_And_Emotional_Dysregulation_Self_Report_ExternalScore	0.00159975	0.000322	0.00286983	0.0117477	0.00160384	Ind_Parents_Somatic_Complaints_Parents_Overall_Externalizing_Internalizing_Issues_Spouse_Report_Parents_Broad_Behavioral_And_Emotional_Dysregulation_Self_Report_ExternalScore	p_Parents_Somatic_Complaints_Parents_Overall_Externalizing_Internalizing_Issues_Spouse_Report*p_Parents_Overall_Externalizing_Internalizing_Issues_Spouse_Report_Parents_Broad_Behavioral_And_Emotional_Dysregulation_Self_Report*p_Parents_Broad_Behavioral_And_Emotional_Dysregulation_Self_Report_ExternalScore
Ind_Parents_Somatic_Complaints_Parents_Overall_Externalizing_Internalizing_Issues_Spouse_Report_Parents_Broad_Behavioral_And_Emotional_Dysregulation_Self_Report_Parents_Intrusive_Behaviors_ExternalScore	p_Parents_Somatic_Complaints_Parents_Overall_Externalizing_Internalizing_Issues_Spouse_Report*p_Parents_Overall_Externalizing_Internalizing_Issues_Spouse_Report_Parents_Broad_Behavioral_And_Emotional_Dysregulation_Self_Report*p_Parents_Broad_Behavioral_And_Emotional_Dysregulation_Self_Report_Parents_Intrusive_Behaviors*p_Parents_Intrusive_Behaviors_ExternalScore	:=	Ind_Parents_Somatic_Complaints_Parents_Overall_Externalizing_Internalizing_Issues_Spouse_Report_Parents_Broad_Behavioral_And_Emotional_Dysregulation_Self_Report_Parents_Intrusive_Behaviors_ExternalScore	1.47e-05	-5.84e-06	4.44e-05	0.261645	1.48e-05	Ind_Parents_Somatic_Complaints_Parents_Overall_Externalizing_Internalizing_Issues_Spouse_Report_Parents_Broad_Behavioral_And_Emotional_Dysregulation_Self_Report_Parents_Intrusive_Behaviors_ExternalScore	p_Parents_Somatic_Complaints_Parents_Overall_Externalizing_Internalizing_Issues_Spouse_Report*p_Parents_Overall_Externalizing_Internalizing_Issues_Spouse_Report_Parents_Broad_Behavioral_And_Emotional_Dysregulation_Self_Report*p_Parents_Broad_Behavioral_And_Emotional_Dysregulation_Self_Report_Parents_Intrusive_Behaviors*p_Parents_Intrusive_Behaviors_ExternalScore
Ind_Parents_Tobacco_Use_PRS_ExternalScore	p_Parents_Tobacco_Use_PRS*p_PRS_ExternalScore	:=	Ind_Parents_Tobacco_Use_PRS_ExternalScore	0.00227857	-0.0005	0.0055845	0.117604	0.00228444	Ind_Parents_Tobacco_Use_PRS_ExternalScore	p_Parents_Tobacco_Use_PRS*p_PRS_ExternalScore
Ind_Parents_Tobacco_Use_Parents_Overall_Externalizing_Internalizing_Issues_Spouse_Report_ExternalScore	p_Parents_Tobacco_Use_Parents_Overall_Externalizing_Internalizing_Issues_Spouse_Report*p_Parents_Overall_Externalizing_Internalizing_Issues_Spouse_Report_ExternalScore	:=	Ind_Parents_Tobacco_Use_Parents_Overall_Externalizing_Internalizing_Issues_Spouse_Report_ExternalScore	0.000821	-0.00174497	0.00354707	0.5455	0.000823	Ind_Parents_Tobacco_Use_Parents_Overall_Externalizing_Internalizing_Issues_Spouse_Report_ExternalScore	p_Parents_Tobacco_Use_Parents_Overall_Externalizing_Internalizing_Issues_Spouse_Report*p_Parents_Overall_Externalizing_Internalizing_Issues_Spouse_Report_ExternalScore
Ind_Parents_Tobacco_Use_Parents_Overall_Externalizing_Internalizing_Issues_Spouse_Report_PRS_ExternalScore	p_Parents_Tobacco_Use_Parents_Overall_Externalizing_Internalizing_Issues_Spouse_Report*p_Parents_Overall_Externalizing_Internalizing_Issues_Spouse_Report_PRS*p_PRS_ExternalScore	:=	Ind_Parents_Tobacco_Use_Parents_Overall_Externalizing_Internalizing_Issues_Spouse_Report_PRS_ExternalScore	3.97e-05	-9.86e-05	0.000171	0.551814	3.98e-05	Ind_Parents_Tobacco_Use_Parents_Overall_Externalizing_Internalizing_Issues_Spouse_Report_PRS_ExternalScore	p_Parents_Tobacco_Use_Parents_Overall_Externalizing_Internalizing_Issues_Spouse_Report*p_Parents_Overall_Externalizing_Internalizing_Issues_Spouse_Report_PRS*p_PRS_ExternalScore
Ind_Parents_Tobacco_Use_Parents_Overall_Externalizing_Internalizing_Issues_Spouse_Report_Parent_Total_Behavioral_Score_Self_Report_ExternalScore	p_Parents_Tobacco_Use_Parents_Overall_Externalizing_Internalizing_Issues_Spouse_Report*p_Parents_Overall_Externalizing_Internalizing_Issues_Spouse_Report_Parent_Total_Behavioral_Score_Self_Report*p_Parent_Total_Behavioral_Score_Self_Report_ExternalScore	:=	Ind_Parents_Tobacco_Use_Parents_Overall_Externalizing_Internalizing_Issues_Spouse_Report_Parent_Total_Behavioral_Score_Self_Report_ExternalScore	-5.86e-06	-7.03e-05	6.6e-05	0.848497	-5.87e-06	Ind_Parents_Tobacco_Use_Parents_Overall_Externalizing_Internalizing_Issues_Spouse_Report_Parent_Total_Behavioral_Score_Self_Report_ExternalScore	p_Parents_Tobacco_Use_Parents_Overall_Externalizing_Internalizing_Issues_Spouse_Report*p_Parents_Overall_Externalizing_Internalizing_Issues_Spouse_Report_Parent_Total_Behavioral_Score_Self_Report*p_Parent_Total_Behavioral_Score_Self_Report_ExternalScore
Ind_Parents_Tobacco_Use_Parents_Overall_Externalizing_Internalizing_Issues_Spouse_Report_Parent_Total_Behavioral_Score_Self_Report_Parents_Broad_Behavioral_And_Emotional_Dysregulation_Self_Report_ExternalScore	p_Parents_Tobacco_Use_Parents_Overall_Externalizing_Internalizing_Issues_Spouse_Report*p_Parents_Overall_Externalizing_Internalizing_Issues_Spouse_Report_Parent_Total_Behavioral_Score_Self_Report*p_Parent_Total_Behavioral_Score_Self_Report_Parents_Broad_Behavioral_And_Emotional_Dysregulation_Self_Report*p_Parents_Broad_Behavioral_And_Emotional_Dysregulation_Self_Report_ExternalScore	:=	Ind_Parents_Tobacco_Use_Parents_Overall_Externalizing_Internalizing_Issues_Spouse_Report_Parent_Total_Behavioral_Score_Self_Report_Parents_Broad_Behavioral_And_Emotional_Dysregulation_Self_Report_ExternalScore	3.2e-06	-3.66e-05	3.51e-05	0.84548	3.2e-06	Ind_Parents_Tobacco_Use_Parents_Overall_Externalizing_Internalizing_Issues_Spouse_Report_Parent_Total_Behavioral_Score_Self_Report_Parents_Broad_Behavioral_And_Emotional_Dysregulation_Self_Report_ExternalScore	p_Parents_Tobacco_Use_Parents_Overall_Externalizing_Internalizing_Issues_Spouse_Report*p_Parents_Overall_Externalizing_Internalizing_Issues_Spouse_Report_Parent_Total_Behavioral_Score_Self_Report*p_Parent_Total_Behavioral_Score_Self_Report_Parents_Broad_Behavioral_And_Emotional_Dysregulation_Self_Report*p_Parents_Broad_Behavioral_And_Emotional_Dysregulation_Self_Report_ExternalScore
Ind_Parents_Tobacco_Use_Parents_Overall_Externalizing_Internalizing_Issues_Spouse_Report_Parent_Total_Behavioral_Score_Self_Report_Parents_Broad_Behavioral_And_Emotional_Dysregulation_Self_Report_Parents_Intrusive_Behaviors_ExternalScore	p_Parents_Tobacco_Use_Parents_Overall_Externalizing_Internalizing_Issues_Spouse_Report*p_Parents_Overall_Externalizing_Internalizing_Issues_Spouse_Report_Parent_Total_Behavioral_Score_Self_Report*p_Parent_Total_Behavioral_Score_Self_Report_Parents_Broad_Behavioral_And_Emotional_Dysregulation_Self_Report*p_Parents_Broad_Behavioral_And_Emotional_Dysregulation_Self_Report_Parents_Intrusive_Behaviors…	:=	Ind_Parents_Tobacco_Use_Parents_Overall_Externalizing_Internalizing_Issues_Spouse_Report_Parent_Total_Behavioral_Score_Self_Report_Parents_Broad_Behavioral_And_Emotional_Dysregulation_Self_Report_Parents_Intrusive_Behaviors_ExternalScore	2.95e-08	-3.56e-07	4.84e-07	0.879298	2.95e-08	Ind_Parents_Tobacco_Use_Parents_Overall_Externalizing_Internalizing_Issues_Spouse_Report_Parent_Total_Behavioral_Score_Self_Report_Parents_Broad_Behavioral_And_Emotional_Dysregulation_Self_Report_Parents_Intrusive_Behaviors_ExternalScore	p_Parents_Tobacco_Use_Parents_Overall_Externalizing_Internalizing_Issues_Spouse_Report*p_Parents_Overall_Externalizing_Internalizing_Issues_Spouse_Report_Parent_Total_Behavioral_Score_Self_Report*p_Parent_Total_Behavioral_Score_Self_Report_Parents_Broad_Behavioral_And_Emotional_Dysregulation_Self_Report*p_Parents_Broad_Behavioral_And_Emotional_Dysregulation_Self_Report_Parents_Intrusive_Behaviors…
Ind_Parents_Tobacco_Use_Parents_Overall_Externalizing_Internalizing_Issues_Spouse_Report_Parent_Total_Behavioral_Score_Self_Report_Parents_Intrusive_Behaviors_ExternalScore	p_Parents_Tobacco_Use_Parents_Overall_Externalizing_Internalizing_Issues_Spouse_Report*p_Parents_Overall_Externalizing_Internalizing_Issues_Spouse_Report_Parent_Total_Behavioral_Score_Self_Report*p_Parent_Total_Behavioral_Score_Self_Report_Parents_Intrusive_Behaviors*p_Parents_Intrusive_Behaviors_ExternalScore	:=	Ind_Parents_Tobacco_Use_Parents_Overall_Externalizing_Internalizing_Issues_Spouse_Report_Parent_Total_Behavioral_Score_Self_Report_Parents_Intrusive_Behaviors_ExternalScore	4.69e-07	-6.86e-06	6.95e-06	0.872308	4.71e-07	Ind_Parents_Tobacco_Use_Parents_Overall_Externalizing_Internalizing_Issues_Spouse_Report_Parent_Total_Behavioral_Score_Self_Report_Parents_Intrusive_Behaviors_ExternalScore	p_Parents_Tobacco_Use_Parents_Overall_Externalizing_Internalizing_Issues_Spouse_Report*p_Parents_Overall_Externalizing_Internalizing_Issues_Spouse_Report_Parent_Total_Behavioral_Score_Self_Report*p_Parent_Total_Behavioral_Score_Self_Report_Parents_Intrusive_Behaviors*p_Parents_Intrusive_Behaviors_ExternalScore
Ind_Parents_Tobacco_Use_Parents_Overall_Externalizing_Internalizing_Issues_Spouse_Report_Parents_Broad_Behavioral_And_Emotional_Dysregulation_Self_Report_ExternalScore	p_Parents_Tobacco_Use_Parents_Overall_Externalizing_Internalizing_Issues_Spouse_Report*p_Parents_Overall_Externalizing_Internalizing_Issues_Spouse_Report_Parents_Broad_Behavioral_And_Emotional_Dysregulation_Self_Report*p_Parents_Broad_Behavioral_And_Emotional_Dysregulation_Self_Report_ExternalScore	:=	Ind_Parents_Tobacco_Use_Parents_Overall_Externalizing_Internalizing_Issues_Spouse_Report_Parents_Broad_Behavioral_And_Emotional_Dysregulation_Self_Report_ExternalScore	0.000427	-0.00096	0.00169503	0.537915	0.000428	Ind_Parents_Tobacco_Use_Parents_Overall_Externalizing_Internalizing_Issues_Spouse_Report_Parents_Broad_Behavioral_And_Emotional_Dysregulation_Self_Report_ExternalScore	p_Parents_Tobacco_Use_Parents_Overall_Externalizing_Internalizing_Issues_Spouse_Report*p_Parents_Overall_Externalizing_Internalizing_Issues_Spouse_Report_Parents_Broad_Behavioral_And_Emotional_Dysregulation_Self_Report*p_Parents_Broad_Behavioral_And_Emotional_Dysregulation_Self_Report_ExternalScore
Ind_Parents_Tobacco_Use_Parents_Overall_Externalizing_Internalizing_Issues_Spouse_Report_Parents_Broad_Behavioral_And_Emotional_Dysregulation_Self_Report_Parents_Intrusive_Behaviors_ExternalScore	p_Parents_Tobacco_Use_Parents_Overall_Externalizing_Internalizing_Issues_Spouse_Report*p_Parents_Overall_Externalizing_Internalizing_Issues_Spouse_Report_Parents_Broad_Behavioral_And_Emotional_Dysregulation_Self_Report*p_Parents_Broad_Behavioral_And_Emotional_Dysregulation_Self_Report_Parents_Intrusive_Behaviors*p_Parents_Intrusive_Behaviors_ExternalScore	:=	Ind_Parents_Tobacco_Use_Parents_Overall_Externalizing_Internalizing_Issues_Spouse_Report_Parents_Broad_Behavioral_And_Emotional_Dysregulation_Self_Report_Parents_Intrusive_Behaviors_ExternalScore	3.94e-06	-1.21e-05	2.38e-05	0.639008	3.95e-06	Ind_Parents_Tobacco_Use_Parents_Overall_Externalizing_Internalizing_Issues_Spouse_Report_Parents_Broad_Behavioral_And_Emotional_Dysregulation_Self_Report_Parents_Intrusive_Behaviors_ExternalScore	p_Parents_Tobacco_Use_Parents_Overall_Externalizing_Internalizing_Issues_Spouse_Report*p_Parents_Overall_Externalizing_Internalizing_Issues_Spouse_Report_Parents_Broad_Behavioral_And_Emotional_Dysregulation_Self_Report*p_Parents_Broad_Behavioral_And_Emotional_Dysregulation_Self_Report_Parents_Intrusive_Behaviors*p_Parents_Intrusive_Behaviors_ExternalScore
Ind_Parents_Tobacco_Use_Parents_Somatic_Complaints_Parent_Total_Behavioral_Score_Self_Report_ExternalScore	p_Parents_Tobacco_Use_Parents_Somatic_Complaints*p_Parents_Somatic_Complaints_Parent_Total_Behavioral_Score_Self_Report*p_Parent_Total_Behavioral_Score_Self_Report_ExternalScore	:=	Ind_Parents_Tobacco_Use_Parents_Somatic_Complaints_Parent_Total_Behavioral_Score_Self_Report_ExternalScore	-0.000274	-0.00190089	0.00128652	0.745664	-0.000275	Ind_Parents_Tobacco_Use_Parents_Somatic_Complaints_Parent_Total_Behavioral_Score_Self_Report_ExternalScore	p_Parents_Tobacco_Use_Parents_Somatic_Complaints*p_Parents_Somatic_Complaints_Parent_Total_Behavioral_Score_Self_Report*p_Parent_Total_Behavioral_Score_Self_Report_ExternalScore
Ind_Parents_Tobacco_Use_Parents_Somatic_Complaints_Parent_Total_Behavioral_Score_Self_Report_Parents_Broad_Behavioral_And_Emotional_Dysregulation_Self_Report_ExternalScore	p_Parents_Tobacco_Use_Parents_Somatic_Complaints*p_Parents_Somatic_Complaints_Parent_Total_Behavioral_Score_Self_Report*p_Parent_Total_Behavioral_Score_Self_Report_Parents_Broad_Behavioral_And_Emotional_Dysregulation_Self_Report*p_Parents_Broad_Behavioral_And_Emotional_Dysregulation_Self_Report_ExternalScore	:=	Ind_Parents_Tobacco_Use_Parents_Somatic_Complaints_Parent_Total_Behavioral_Score_Self_Report_Parents_Broad_Behavioral_And_Emotional_Dysregulation_Self_Report_ExternalScore	0.00015	-0.000692	0.0011261	0.745015	0.00015	Ind_Parents_Tobacco_Use_Parents_Somatic_Complaints_Parent_Total_Behavioral_Score_Self_Report_Parents_Broad_Behavioral_And_Emotional_Dysregulation_Self_Report_ExternalScore	p_Parents_Tobacco_Use_Parents_Somatic_Complaints*p_Parents_Somatic_Complaints_Parent_Total_Behavioral_Score_Self_Report*p_Parent_Total_Behavioral_Score_Self_Report_Parents_Broad_Behavioral_And_Emotional_Dysregulation_Self_Report*p_Parents_Broad_Behavioral_And_Emotional_Dysregulation_Self_Report_ExternalScore
Ind_Parents_Tobacco_Use_Parents_Somatic_Complaints_Parent_Total_Behavioral_Score_Self_Report_Parents_Broad_Behavioral_And_Emotional_Dysregulation_Self_Report_Parents_Intrusive_Behaviors_ExternalScore	p_Parents_Tobacco_Use_Parents_Somatic_Complaints*p_Parents_Somatic_Complaints_Parent_Total_Behavioral_Score_Self_Report*p_Parent_Total_Behavioral_Score_Self_Report_Parents_Broad_Behavioral_And_Emotional_Dysregulation_Self_Report*p_Parents_Broad_Behavioral_And_Emotional_Dysregulation_Self_Report_Parents_Intrusive_Behaviors*p_Parents_Intrusive_Behaviors_ExternalScore	:=	Ind_Parents_Tobacco_Use_Parents_Somatic_Complaints_Parent_Total_Behavioral_Score_Self_Report_Parents_Broad_Behavioral_And_Emotional_Dysregulation_Self_Report_Parents_Intrusive_Behaviors_ExternalScore	1.38e-06	-8.26e-06	1.3e-05	0.790801	1.38e-06	Ind_Parents_Tobacco_Use_Parents_Somatic_Complaints_Parent_Total_Behavioral_Score_Self_Report_Parents_Broad_Behavioral_And_Emotional_Dysregulation_Self_Report_Parents_Intrusive_Behaviors_ExternalScore	p_Parents_Tobacco_Use_Parents_Somatic_Complaints*p_Parents_Somatic_Complaints_Parent_Total_Behavioral_Score_Self_Report*p_Parent_Total_Behavioral_Score_Self_Report_Parents_Broad_Behavioral_And_Emotional_Dysregulation_Self_Report*p_Parents_Broad_Behavioral_And_Emotional_Dysregulation_Self_Report_Parents_Intrusive_Behaviors*p_Parents_Intrusive_Behaviors_ExternalScore
Ind_Parents_Tobacco_Use_Parents_Somatic_Complaints_Parent_Total_Behavioral_Score_Self_Report_Parents_Intrusive_Behaviors_ExternalScore	p_Parents_Tobacco_Use_Parents_Somatic_Complaints*p_Parents_Somatic_Complaints_Parent_Total_Behavioral_Score_Self_Report*p_Parent_Total_Behavioral_Score_Self_Report_Parents_Intrusive_Behaviors*p_Parents_Intrusive_Behaviors_ExternalScore	:=	Ind_Parents_Tobacco_Use_Parents_Somatic_Complaints_Parent_Total_Behavioral_Score_Self_Report_Parents_Intrusive_Behaviors_ExternalScore	2.2e-05	-0.000122	0.0002	0.780312	2.2e-05	Ind_Parents_Tobacco_Use_Parents_Somatic_Complaints_Parent_Total_Behavioral_Score_Self_Report_Parents_Intrusive_Behaviors_ExternalScore	p_Parents_Tobacco_Use_Parents_Somatic_Complaints*p_Parents_Somatic_Complaints_Parent_Total_Behavioral_Score_Self_Report*p_Parent_Total_Behavioral_Score_Self_Report_Parents_Intrusive_Behaviors*p_Parents_Intrusive_Behaviors_ExternalScore
Ind_Parents_Tobacco_Use_Parents_Somatic_Complaints_Parents_Broad_Behavioral_And_Emotional_Dysregulation_Self_Report_ExternalScore	p_Parents_Tobacco_Use_Parents_Somatic_Complaints*p_Parents_Somatic_Complaints_Parents_Broad_Behavioral_And_Emotional_Dysregulation_Self_Report*p_Parents_Broad_Behavioral_And_Emotional_Dysregulation_Self_Report_ExternalScore	:=	Ind_Parents_Tobacco_Use_Parents_Somatic_Complaints_Parents_Broad_Behavioral_And_Emotional_Dysregulation_Self_Report_ExternalScore	0.00013	-0.00055	0.000945	0.74574	0.00013	Ind_Parents_Tobacco_Use_Parents_Somatic_Complaints_Parents_Broad_Behavioral_And_Emotional_Dysregulation_Self_Report_ExternalScore	p_Parents_Tobacco_Use_Parents_Somatic_Complaints*p_Parents_Somatic_Complaints_Parents_Broad_Behavioral_And_Emotional_Dysregulation_Self_Report*p_Parents_Broad_Behavioral_And_Emotional_Dysregulation_Self_Report_ExternalScore
Ind_Parents_Tobacco_Use_Parents_Somatic_Complaints_Parents_Broad_Behavioral_And_Emotional_Dysregulation_Self_Report_Parents_Intrusive_Behaviors_ExternalScore	p_Parents_Tobacco_Use_Parents_Somatic_Complaints*p_Parents_Somatic_Complaints_Parents_Broad_Behavioral_And_Emotional_Dysregulation_Self_Report*p_Parents_Broad_Behavioral_And_Emotional_Dysregulation_Self_Report_Parents_Intrusive_Behaviors*p_Parents_Intrusive_Behaviors_ExternalScore	:=	Ind_Parents_Tobacco_Use_Parents_Somatic_Complaints_Parents_Broad_Behavioral_And_Emotional_Dysregulation_Self_Report_Parents_Intrusive_Behaviors_ExternalScore	1.2e-06	-7.21e-06	1.1e-05	0.793898	1.2e-06	Ind_Parents_Tobacco_Use_Parents_Somatic_Complaints_Parents_Broad_Behavioral_And_Emotional_Dysregulation_Self_Report_Parents_Intrusive_Behaviors_ExternalScore	p_Parents_Tobacco_Use_Parents_Somatic_Complaints*p_Parents_Somatic_Complaints_Parents_Broad_Behavioral_And_Emotional_Dysregulation_Self_Report*p_Parents_Broad_Behavioral_And_Emotional_Dysregulation_Self_Report_Parents_Intrusive_Behaviors*p_Parents_Intrusive_Behaviors_ExternalScore
Ind_Parents_Tobacco_Use_Parents_Somatic_Complaints_Parents_Overall_Externalizing_Internalizing_Issues_Spouse_Report_ExternalScore	p_Parents_Tobacco_Use_Parents_Somatic_Complaints*p_Parents_Somatic_Complaints_Parents_Overall_Externalizing_Internalizing_Issues_Spouse_Report*p_Parents_Overall_Externalizing_Internalizing_Issues_Spouse_Report_ExternalScore	:=	Ind_Parents_Tobacco_Use_Parents_Somatic_Complaints_Parents_Overall_Externalizing_Internalizing_Issues_Spouse_Report_ExternalScore	2.12e-05	-0.000108	0.000199	0.772488	2.13e-05	Ind_Parents_Tobacco_Use_Parents_Somatic_Complaints_Parents_Overall_Externalizing_Internalizing_Issues_Spouse_Report_ExternalScore	p_Parents_Tobacco_Use_Parents_Somatic_Complaints*p_Parents_Somatic_Complaints_Parents_Overall_Externalizing_Internalizing_Issues_Spouse_Report*p_Parents_Overall_Externalizing_Internalizing_Issues_Spouse_Report_ExternalScore
Ind_Parents_Tobacco_Use_Parents_Somatic_Complaints_Parents_Overall_Externalizing_Internalizing_Issues_Spouse_Report_PRS_ExternalScore	p_Parents_Tobacco_Use_Parents_Somatic_Complaints*p_Parents_Somatic_Complaints_Parents_Overall_Externalizing_Internalizing_Issues_Spouse_Report*p_Parents_Overall_Externalizing_Internalizing_Issues_Spouse_Report_PRS*p_PRS_ExternalScore	:=	Ind_Parents_Tobacco_Use_Parents_Somatic_Complaints_Parents_Overall_Externalizing_Internalizing_Issues_Spouse_Report_PRS_ExternalScore	1.03e-06	-5.23e-06	9.76e-06	0.772468	1.03e-06	Ind_Parents_Tobacco_Use_Parents_Somatic_Complaints_Parents_Overall_Externalizing_Internalizing_Issues_Spouse_Report_PRS_ExternalScore	p_Parents_Tobacco_Use_Parents_Somatic_Complaints*p_Parents_Somatic_Complaints_Parents_Overall_Externalizing_Internalizing_Issues_Spouse_Report*p_Parents_Overall_Externalizing_Internalizing_Issues_Spouse_Report_PRS*p_PRS_ExternalScore
Ind_Parents_Tobacco_Use_Parents_Somatic_Complaints_Parents_Overall_Externalizing_Internalizing_Issues_Spouse_Report_Parent_Total_Behavioral_Score_Self_Report_ExternalScore	p_Parents_Tobacco_Use_Parents_Somatic_Complaints*p_Parents_Somatic_Complaints_Parents_Overall_Externalizing_Internalizing_Issues_Spouse_Report*p_Parents_Overall_Externalizing_Internalizing_Issues_Spouse_Report_Parent_Total_Behavioral_Score_Self_Report*p_Parent_Total_Behavioral_Score_Self_Report_ExternalScore	:=	Ind_Parents_Tobacco_Use_Parents_Somatic_Complaints_Parents_Overall_Externalizing_Internalizing_Issues_Spouse_Report_Parent_Total_Behavioral_Score_Self_Report_ExternalScore	-1.51e-07	-3.49e-06	2.29e-06	0.912441	-1.52e-07	Ind_Parents_Tobacco_Use_Parents_Somatic_Complaints_Parents_Overall_Externalizing_Internalizing_Issues_Spouse_Report_Parent_Total_Behavioral_Score_Self_Report_ExternalScore	p_Parents_Tobacco_Use_Parents_Somatic_Complaints*p_Parents_Somatic_Complaints_Parents_Overall_Externalizing_Internalizing_Issues_Spouse_Report*p_Parents_Overall_Externalizing_Internalizing_Issues_Spouse_Report_Parent_Total_Behavioral_Score_Self_Report*p_Parent_Total_Behavioral_Score_Self_Report_ExternalScore
Ind_Parents_Tobacco_Use_Parents_Somatic_Complaints_Parents_Overall_Externalizing_Internalizing_Issues_Spouse_Report_Parent_Total_Behavioral_Score_Self_Report_Parents_Broad_Behavioral_And_Emotional_Dysregulation_Self_Report_ExternalScore	p_Parents_Tobacco_Use_Parents_Somatic_Complaints*p_Parents_Somatic_Complaints_Parents_Overall_Externalizing_Internalizing_Issues_Spouse_Report*p_Parents_Overall_Externalizing_Internalizing_Issues_Spouse_Report_Parent_Total_Behavioral_Score_Self_Report*p_Parent_Total_Behavioral_Score_Self_Report_Parents_Broad_Behavioral_And_Emotional_Dysregulation_Self_Report*p_Parents_Broad_Behavioral_And_Emotion…	:=	Ind_Parents_Tobacco_Use_Parents_Somatic_Complaints_Parents_Overall_Externalizing_Internalizing_Issues_Spouse_Report_Parent_Total_Behavioral_Score_Self_Report_Parents_Broad_Behavioral_And_Emotional_Dysregulation_Self_Report_ExternalScore	8.26e-08	-1.22e-06	1.94e-06	0.91161	8.28e-08	Ind_Parents_Tobacco_Use_Parents_Somatic_Complaints_Parents_Overall_Externalizing_Internalizing_Issues_Spouse_Report_Parent_Total_Behavioral_Score_Self_Report_Parents_Broad_Behavioral_And_Emotional_Dysregulation_Self_Report_ExternalScore	p_Parents_Tobacco_Use_Parents_Somatic_Complaints*p_Parents_Somatic_Complaints_Parents_Overall_Externalizing_Internalizing_Issues_Spouse_Report*p_Parents_Overall_Externalizing_Internalizing_Issues_Spouse_Report_Parent_Total_Behavioral_Score_Self_Report*p_Parent_Total_Behavioral_Score_Self_Report_Parents_Broad_Behavioral_And_Emotional_Dysregulation_Self_Report*p_Parents_Broad_Behavioral_And_Emotion…
Ind_Parents_Tobacco_Use_Parents_Somatic_Complaints_Parents_Overall_Externalizing_Internalizing_Issues_Spouse_Report_Parent_Total_Behavioral_Score_Self_Report_Parents_Broad_Behavioral_And_Emotional_Dysregulation_Self_Report_Parents_Intrusive_Behaviors_ExternalScore	p_Parents_Tobacco_Use_Parents_Somatic_Complaints*p_Parents_Somatic_Complaints_Parents_Overall_Externalizing_Internalizing_Issues_Spouse_Report*p_Parents_Overall_Externalizing_Internalizing_Issues_Spouse_Report_Parent_Total_Behavioral_Score_Self_Report*p_Parent_Total_Behavioral_Score_Self_Report_Parents_Broad_Behavioral_And_Emotional_Dysregulation_Self_Report*p_Parents_Broad_Behavioral_And_Emotion…	:=	Ind_Parents_Tobacco_Use_Parents_Somatic_Complaints_Parents_Overall_Externalizing_Internalizing_Issues_Spouse_Report_Parent_Total_Behavioral_Score_Self_Report_Parents_Broad_Behavioral_And_Emotional_Dysregulation_Self_Report_Parents_Intrusive_Behaviors_ExternalScore	7.62e-10	-1.26e-08	1.85e-08	NA	7.64e-10	Ind_Parents_Tobacco_Use_Parents_Somatic_Complaints_Parents_Overall_Externalizing_Internalizing_Issues_Spouse_Report_Parent_Total_Behavioral_Score_Self_Report_Parents_Broad_Behavioral_And_Emotional_Dysregulation_Self_Report_Parents_Intrusive_Behaviors_ExternalScore	p_Parents_Tobacco_Use_Parents_Somatic_Complaints*p_Parents_Somatic_Complaints_Parents_Overall_Externalizing_Internalizing_Issues_Spouse_Report*p_Parents_Overall_Externalizing_Internalizing_Issues_Spouse_Report_Parent_Total_Behavioral_Score_Self_Report*p_Parent_Total_Behavioral_Score_Self_Report_Parents_Broad_Behavioral_And_Emotional_Dysregulation_Self_Report*p_Parents_Broad_Behavioral_And_Emotion…
Ind_Parents_Tobacco_Use_Parents_Somatic_Complaints_Parents_Overall_Externalizing_Internalizing_Issues_Spouse_Report_Parent_Total_Behavioral_Score_Self_Report_Parents_Intrusive_Behaviors_ExternalScore	p_Parents_Tobacco_Use_Parents_Somatic_Complaints*p_Parents_Somatic_Complaints_Parents_Overall_Externalizing_Internalizing_Issues_Spouse_Report*p_Parents_Overall_Externalizing_Internalizing_Issues_Spouse_Report_Parent_Total_Behavioral_Score_Self_Report*p_Parent_Total_Behavioral_Score_Self_Report_Parents_Intrusive_Behaviors*p_Parents_Intrusive_Behaviors_ExternalScore	:=	Ind_Parents_Tobacco_Use_Parents_Somatic_Complaints_Parents_Overall_Externalizing_Internalizing_Issues_Spouse_Report_Parent_Total_Behavioral_Score_Self_Report_Parents_Intrusive_Behaviors_ExternalScore	1.21e-08	-2.19e-07	3.23e-07	0.92558	1.22e-08	Ind_Parents_Tobacco_Use_Parents_Somatic_Complaints_Parents_Overall_Externalizing_Internalizing_Issues_Spouse_Report_Parent_Total_Behavioral_Score_Self_Report_Parents_Intrusive_Behaviors_ExternalScore	p_Parents_Tobacco_Use_Parents_Somatic_Complaints*p_Parents_Somatic_Complaints_Parents_Overall_Externalizing_Internalizing_Issues_Spouse_Report*p_Parents_Overall_Externalizing_Internalizing_Issues_Spouse_Report_Parent_Total_Behavioral_Score_Self_Report*p_Parent_Total_Behavioral_Score_Self_Report_Parents_Intrusive_Behaviors*p_Parents_Intrusive_Behaviors_ExternalScore
Ind_Parents_Tobacco_Use_Parents_Somatic_Complaints_Parents_Overall_Externalizing_Internalizing_Issues_Spouse_Report_Parents_Broad_Behavioral_And_Emotional_Dysregulation_Self_Report_ExternalScore	p_Parents_Tobacco_Use_Parents_Somatic_Complaints*p_Parents_Somatic_Complaints_Parents_Overall_Externalizing_Internalizing_Issues_Spouse_Report*p_Parents_Overall_Externalizing_Internalizing_Issues_Spouse_Report_Parents_Broad_Behavioral_And_Emotional_Dysregulation_Self_Report*p_Parents_Broad_Behavioral_And_Emotional_Dysregulation_Self_Report_ExternalScore	:=	Ind_Parents_Tobacco_Use_Parents_Somatic_Complaints_Parents_Overall_Externalizing_Internalizing_Issues_Spouse_Report_Parents_Broad_Behavioral_And_Emotional_Dysregulation_Self_Report_ExternalScore	1.1e-05	-5.14e-05	9.8e-05	0.764259	1.11e-05	Ind_Parents_Tobacco_Use_Parents_Somatic_Complaints_Parents_Overall_Externalizing_Internalizing_Issues_Spouse_Report_Parents_Broad_Behavioral_And_Emotional_Dysregulation_Self_Report_ExternalScore	p_Parents_Tobacco_Use_Parents_Somatic_Complaints*p_Parents_Somatic_Complaints_Parents_Overall_Externalizing_Internalizing_Issues_Spouse_Report*p_Parents_Overall_Externalizing_Internalizing_Issues_Spouse_Report_Parents_Broad_Behavioral_And_Emotional_Dysregulation_Self_Report*p_Parents_Broad_Behavioral_And_Emotional_Dysregulation_Self_Report_ExternalScore
Ind_Parents_Tobacco_Use_Parents_Somatic_Complaints_Parents_Overall_Externalizing_Internalizing_Issues_Spouse_Report_Parents_Broad_Behavioral_And_Emotional_Dysregulation_Self_Report_Parents_Intrusive_Behaviors_ExternalScore	p_Parents_Tobacco_Use_Parents_Somatic_Complaints*p_Parents_Somatic_Complaints_Parents_Overall_Externalizing_Internalizing_Issues_Spouse_Report*p_Parents_Overall_Externalizing_Internalizing_Issues_Spouse_Report_Parents_Broad_Behavioral_And_Emotional_Dysregulation_Self_Report*p_Parents_Broad_Behavioral_And_Emotional_Dysregulation_Self_Report_Parents_Intrusive_Behaviors*p_Parents_Intrusive_Behaviors…	:=	Ind_Parents_Tobacco_Use_Parents_Somatic_Complaints_Parents_Overall_Externalizing_Internalizing_Issues_Spouse_Report_Parents_Broad_Behavioral_And_Emotional_Dysregulation_Self_Report_Parents_Intrusive_Behaviors_ExternalScore	1.02e-07	-6.4e-07	1.21e-06	0.806192	1.02e-07	Ind_Parents_Tobacco_Use_Parents_Somatic_Complaints_Parents_Overall_Externalizing_Internalizing_Issues_Spouse_Report_Parents_Broad_Behavioral_And_Emotional_Dysregulation_Self_Report_Parents_Intrusive_Behaviors_ExternalScore	p_Parents_Tobacco_Use_Parents_Somatic_Complaints*p_Parents_Somatic_Complaints_Parents_Overall_Externalizing_Internalizing_Issues_Spouse_Report*p_Parents_Overall_Externalizing_Internalizing_Issues_Spouse_Report_Parents_Broad_Behavioral_And_Emotional_Dysregulation_Self_Report*p_Parents_Broad_Behavioral_And_Emotional_Dysregulation_Self_Report_Parents_Intrusive_Behaviors*p_Parents_Intrusive_Behaviors…
Tot_PRS_ExternalScore	p_PRS_ExternalScore+Ind_PRS_ExternalScore	:=	Tot_PRS_ExternalScore	0.174929	0.125924	0.2239	3.16e-11	0.175377	Tot_PRS_ExternalScore	p_PRS_ExternalScore+Ind_PRS_ExternalScore
Tot_Parent_Total_Behavioral_Score_Self_Report_ExternalScore	p_Parent_Total_Behavioral_Score_Self_Report_ExternalScore+Ind_Parent_Total_Behavioral_Score_Self_Report_ExternalScore+Ind_Parent_Total_Behavioral_Score_Self_Report_Parents_Broad_Behavioral_And_Emotional_Dysregulation_Self_Report_ExternalScore+Ind_Parent_Total_Behavioral_Score_Self_Report_Parents_Broad_Behavioral_And_Emotional_Dysregulation_Self_Report_Parents_Intrusive_Behaviors_ExternalScore+Ind…	:=	Tot_Parent_Total_Behavioral_Score_Self_Report_ExternalScore	-0.117016	-0.171361	-0.0563027	5.06e-05	-0.116943	Tot_Parent_Total_Behavioral_Score_Self_Report_ExternalScore	p_Parent_Total_Behavioral_Score_Self_Report_ExternalScore+Ind_Parent_Total_Behavioral_Score_Self_Report_ExternalScore+Ind_Parent_Total_Behavioral_Score_Self_Report_Parents_Broad_Behavioral_And_Emotional_Dysregulation_Self_Report_ExternalScore+Ind_Parent_Total_Behavioral_Score_Self_Report_Parents_Broad_Behavioral_And_Emotional_Dysregulation_Self_Report_Parents_Intrusive_Behaviors_ExternalScore+Ind…
Tot_Parents_Broad_Behavioral_And_Emotional_Dysregulation_Self_Report_ExternalScore	p_Parents_Broad_Behavioral_And_Emotional_Dysregulation_Self_Report_ExternalScore+Ind_Parents_Broad_Behavioral_And_Emotional_Dysregulation_Self_Report_ExternalScore+Ind_Parents_Broad_Behavioral_And_Emotional_Dysregulation_Self_Report_Parents_Intrusive_Behaviors_ExternalScore	:=	Tot_Parents_Broad_Behavioral_And_Emotional_Dysregulation_Self_Report_ExternalScore	0.429073	0.351652	0.501821	0	0.428111	Tot_Parents_Broad_Behavioral_And_Emotional_Dysregulation_Self_Report_ExternalScore	p_Parents_Broad_Behavioral_And_Emotional_Dysregulation_Self_Report_ExternalScore+Ind_Parents_Broad_Behavioral_And_Emotional_Dysregulation_Self_Report_ExternalScore+Ind_Parents_Broad_Behavioral_And_Emotional_Dysregulation_Self_Report_Parents_Intrusive_Behaviors_ExternalScore
Tot_Parents_Intrusive_Behaviors_ExternalScore	p_Parents_Intrusive_Behaviors_ExternalScore+Ind_Parents_Intrusive_Behaviors_ExternalScore	:=	Tot_Parents_Intrusive_Behaviors_ExternalScore	0.0431085	-0.0205841	0.109384	0.171761	0.0431672	Tot_Parents_Intrusive_Behaviors_ExternalScore	p_Parents_Intrusive_Behaviors_ExternalScore+Ind_Parents_Intrusive_Behaviors_ExternalScore
Tot_Parents_Alcohol_General_Substance_Use_ExternalScore	p_Parents_Alcohol_General_Substance_Use_ExternalScore+Ind_Parents_Alcohol_General_Substance_Use_ExternalScore+Ind_Parents_Alcohol_General_Substance_Use_Parent_Total_Behavioral_Score_Self_Report_ExternalScore+Ind_Parents_Alcohol_General_Substance_Use_Parent_Total_Behavioral_Score_Self_Report_Parents_Broad_Behavioral_And_Emotional_Dysregulation_Self_Report_ExternalScore+Ind_Parents_Alcohol_General_…	:=	Tot_Parents_Alcohol_General_Substance_Use_ExternalScore	0.639314	0.566107	0.705806	0	0.640959	Tot_Parents_Alcohol_General_Substance_Use_ExternalScore	p_Parents_Alcohol_General_Substance_Use_ExternalScore+Ind_Parents_Alcohol_General_Substance_Use_ExternalScore+Ind_Parents_Alcohol_General_Substance_Use_Parent_Total_Behavioral_Score_Self_Report_ExternalScore+Ind_Parents_Alcohol_General_Substance_Use_Parent_Total_Behavioral_Score_Self_Report_Parents_Broad_Behavioral_And_Emotional_Dysregulation_Self_Report_ExternalScore+Ind_Parents_Alcohol_General_…
Tot_Parents_Overall_Externalizing_Internalizing_Issues_Spouse_Report_ExternalScore	p_Parents_Overall_Externalizing_Internalizing_Issues_Spouse_Report_ExternalScore+Ind_Parents_Overall_Externalizing_Internalizing_Issues_Spouse_Report_ExternalScore+Ind_Parents_Overall_Externalizing_Internalizing_Issues_Spouse_Report_PRS_ExternalScore+Ind_Parents_Overall_Externalizing_Internalizing_Issues_Spouse_Report_Parent_Total_Behavioral_Score_Self_Report_ExternalScore+Ind_Parents_Overall_Ext…	:=	Tot_Parents_Overall_Externalizing_Internalizing_Issues_Spouse_Report_ExternalScore	0.18838	0.121016	0.249033	1.83e-09	0.188825	Tot_Parents_Overall_Externalizing_Internalizing_Issues_Spouse_Report_ExternalScore	p_Parents_Overall_Externalizing_Internalizing_Issues_Spouse_Report_ExternalScore+Ind_Parents_Overall_Externalizing_Internalizing_Issues_Spouse_Report_ExternalScore+Ind_Parents_Overall_Externalizing_Internalizing_Issues_Spouse_Report_PRS_ExternalScore+Ind_Parents_Overall_Externalizing_Internalizing_Issues_Spouse_Report_Parent_Total_Behavioral_Score_Self_Report_ExternalScore+Ind_Parents_Overall_Ext…
Tot_Parents_Tobacco_Use_ExternalScore	Ind_Parents_Tobacco_Use_PRS_ExternalScore+Ind_Parents_Tobacco_Use_Parents_Overall_Externalizing_Internalizing_Issues_Spouse_Report_ExternalScore+Ind_Parents_Tobacco_Use_Parents_Overall_Externalizing_Internalizing_Issues_Spouse_Report_PRS_ExternalScore+Ind_Parents_Tobacco_Use_Parents_Overall_Externalizing_Internalizing_Issues_Spouse_Report_Parent_Total_Behavioral_Score_Self_Report_ExternalScore+In…	:=	Tot_Parents_Tobacco_Use_ExternalScore	0.00363099	-0.000925	0.00812633	0.137985	0.00364034	Tot_Parents_Tobacco_Use_ExternalScore	Ind_Parents_Tobacco_Use_PRS_ExternalScore+Ind_Parents_Tobacco_Use_Parents_Overall_Externalizing_Internalizing_Issues_Spouse_Report_ExternalScore+Ind_Parents_Tobacco_Use_Parents_Overall_Externalizing_Internalizing_Issues_Spouse_Report_PRS_ExternalScore+Ind_Parents_Tobacco_Use_Parents_Overall_Externalizing_Internalizing_Issues_Spouse_Report_Parent_Total_Behavioral_Score_Self_Report_ExternalScore+In…
Tot_Parents_Somatic_Complaints_ExternalScore	Ind_Parents_Somatic_Complaints_Parent_Total_Behavioral_Score_Self_Report_ExternalScore+Ind_Parents_Somatic_Complaints_Parent_Total_Behavioral_Score_Self_Report_Parents_Broad_Behavioral_And_Emotional_Dysregulation_Self_Report_ExternalScore+Ind_Parents_Somatic_Complaints_Parent_Total_Behavioral_Score_Self_Report_Parents_Broad_Behavioral_And_Emotional_Dysregulation_Self_Report_Parents_Intrusive_Beha…	:=	Tot_Parents_Somatic_Complaints_ExternalScore	0.00915521	-0.00655593	0.0240361	0.221468	0.00917864	Tot_Parents_Somatic_Complaints_ExternalScore	Ind_Parents_Somatic_Complaints_Parent_Total_Behavioral_Score_Self_Report_ExternalScore+Ind_Parents_Somatic_Complaints_Parent_Total_Behavioral_Score_Self_Report_Parents_Broad_Behavioral_And_Emotional_Dysregulation_Self_Report_ExternalScore+Ind_Parents_Somatic_Complaints_Parent_Total_Behavioral_Score_Self_Report_Parents_Broad_Behavioral_And_Emotional_Dysregulation_Self_Report_Parents_Intrusive_Beha…
Tot_Parents_Drug_Use_ExternalScore	Ind_Parents_Drug_Use_Parents_Alcohol_General_Substance_Use_ExternalScore+Ind_Parents_Drug_Use_Parents_Alcohol_General_Substance_Use_Parent_Total_Behavioral_Score_Self_Report_ExternalScore+Ind_Parents_Drug_Use_Parents_Alcohol_General_Substance_Use_Parent_Total_Behavioral_Score_Self_Report_Parents_Broad_Behavioral_And_Emotional_Dysregulation_Self_Report_ExternalScore+Ind_Parents_Drug_Use_Parents_Al…	:=	Tot_Parents_Drug_Use_ExternalScore	0.308638	0.282534	0.33026	0	0.309432	Tot_Parents_Drug_Use_ExternalScore	Ind_Parents_Drug_Use_Parents_Alcohol_General_Substance_Use_ExternalScore+Ind_Parents_Drug_Use_Parents_Alcohol_General_Substance_Use_Parent_Total_Behavioral_Score_Self_Report_ExternalScore+Ind_Parents_Drug_Use_Parents_Alcohol_General_Substance_Use_Parent_Total_Behavioral_Score_Self_Report_Parents_Broad_Behavioral_And_Emotional_Dysregulation_Self_Report_ExternalScore+Ind_Parents_Drug_Use_Parents_Al…
