# Supplementary material for: Hillclimb-Causal Inference: a data-driven approach to identify causal pathways among parental behaviors, genetic risk, and externalizing behaviors in children
Source: J Am Med Inform Assoc. 2025 Sep 17;32(12):1936–46. doi: 10.1093/jamia/ocaf153 (PMC12646382; doi:10.1093/jamia/ocaf153)
Supplement: ocaf153_Supplementary_Data [file ocaf153_supplementary_data.zip › Table S9. Bootstrap Edges Stats.xls]

## Sheet: Table S9. Bootstrap Edges Stats
Source	Target	Frequency	CI_lower	CI_upper
PRS	ExternalScore	1	0.0604649	0.0950701
Parents Overall Externalizing/Internalizing Issues (Spouse Report)	ExternalScore	1	0.165983	0.213774
Parents Alcohol/General Substance Use	ExternalScore	1	-0.0862933	-0.0417813
Parents Alcohol/General Substance Use	Parents Tobacco Use	1	0.268545	0.359588
Parents Tobacco Use	PRS	1	0.0501921	0.0971108
Parents Broad Behavioral & Emotional Dysregulation (Self Report)	ExternalScore	1	0.327758	0.387237
Parents Broad Behavioral & Emotional Dysregulation (Self Report)	Parents Intrusive Behaviors	0.92	0.40354	0.491276
Parents Alcohol/General Substance Use	PRS	0.86	-0.0730291	-0.0352548
Parents Somatic Complaints	Parents Intrusive Behaviors	0.85	-0.0941108	-0.0428932
Parents Somatic Complaints	PRS	0.85	0.040493	0.10122
Parents Broad Behavioral & Emotional Dysregulation (Self Report)	Parents Overall Externalizing/Internalizing Issues (Spouse Report)	0.82	0.471417	0.550698
Parents Broad Behavioral & Emotional Dysregulation (Self Report)	PRS	0.73	-0.0788423	-0.0443456
Parents Somatic Complaints	Parents Broad Behavioral & Emotional Dysregulation (Self Report)	0.72	0.539053	0.59779
Parents Alcohol/General Substance Use	Parents Overall Externalizing/Internalizing Issues (Spouse Report)	0.69	0.170901	0.296689
Parents Drug Use	Parents Overall Externalizing/Internalizing Issues (Spouse Report)	0.68	0.0767188	0.142437
Parents Drug Use	Parents Alcohol/General Substance Use	0.67	0.425345	0.485259
Parents Tobacco Use	ExternalScore	0.58	0.0299943	0.0447458
Parents Alcohol/General Substance Use	Parents Broad Behavioral & Emotional Dysregulation (Self Report)	0.57	-0.00836661	0.15229
Parents Tobacco Use	Parents Overall Externalizing/Internalizing Issues (Spouse Report)	0.5	0.0428296	0.0769904
Parents Tobacco Use	Parents Somatic Complaints	0.5	0.0931323	0.161616
Parents Overall Externalizing/Internalizing Issues (Spouse Report)	Parents Tobacco Use	0.5	0.0516491	0.117373
Parents Somatic Complaints	Parents Tobacco Use	0.5	0.0820989	0.128488
Parents Drug Use	Parents Somatic Complaints	0.48	0.0325797	0.0771452
Parents Drug Use	Parents Tobacco Use	0.43	0.0347599	0.0778486
Parents Drug Use	ExternalScore	0.39	-0.0514149	-0.0313665
Parents Alcohol/General Substance Use	Parents Drug Use	0.33	0.381986	0.447717
Parents Overall Externalizing/Internalizing Issues (Spouse Report)	Parents Drug Use	0.32	0.0877701	0.155806
Parents Overall Externalizing/Internalizing Issues (Spouse Report)	Parents Alcohol/General Substance Use	0.31	0.319167	0.366821
Parents Broad Behavioral & Emotional Dysregulation (Self Report)	Parents Somatic Complaints	0.28	0.564214	0.625604
Parents Drug Use	Parents Broad Behavioral & Emotional Dysregulation (Self Report)	0.25	-0.0307962	0.062432
Parents Overall Externalizing/Internalizing Issues (Spouse Report)	Parents Broad Behavioral & Emotional Dysregulation (Self Report)	0.18	0.525896	0.553625
Parents Tobacco Use	Parents Intrusive Behaviors	0.17	0.0297588	0.0604971
Parents Intrusive Behaviors	Parents Somatic Complaints	0.15	-0.0905	-0.035197
Parents Drug Use	PRS	0.14	0.0345989	0.052847
Parents Somatic Complaints	ExternalScore	0.13	0.0351185	0.0545236
Parents Tobacco Use	Parents Broad Behavioral & Emotional Dysregulation (Self Report)	0.11	0.0284544	0.034657
Parents Alcohol/General Substance Use	Parents Somatic Complaints	0.11	-0.0459415	0.0508791
Parents Tobacco Use	Parents Drug Use	0.09	0.0339429	0.0673782
Parents Intrusive Behaviors	Parents Broad Behavioral & Emotional Dysregulation (Self Report)	0.08	0.301984	0.429992
Parents Broad Behavioral & Emotional Dysregulation (Self Report)	Parents Drug Use	0.07	-0.0499502	-0.0353532
Parents Overall Externalizing/Internalizing Issues (Spouse Report)	PRS	0.07	-0.059572	-0.0298015
Parents Overall Externalizing/Internalizing Issues (Spouse Report)	Parents Intrusive Behaviors	0.07	0.0365776	0.051099
Parents Intrusive Behaviors	Parents Overall Externalizing/Internalizing Issues (Spouse Report)	0.04	0.0314725	0.0521606
Parents Intrusive Behaviors	Parents Tobacco Use	0.04	0.0303694	0.0416899
Parents Somatic Complaints	Parents Alcohol/General Substance Use	0.04	-0.04809	-0.0326939
Parents Intrusive Behaviors	PRS	0.04	-0.042929	-0.0225737
Parents Broad Behavioral & Emotional Dysregulation (Self Report)	Parents Tobacco Use	0.03	-0.045438	-0.0432405
Parents Drug Use	Parents Intrusive Behaviors	0.03	-0.0279755	0.061514
Parents Somatic Complaints	Parents Drug Use	0.03	0.0323335	0.0522482
Parents Somatic Complaints	Parents Overall Externalizing/Internalizing Issues (Spouse Report)	0.02	0.0371158	0.0375765
Parents Intrusive Behaviors	Parents Alcohol/General Substance Use	0.01	-0.0371186	-0.0371186
